# Supplementary material for: Analysis of the protein related receptor GPR92 in G-cells
Source: Front Physiol. 2015 Sep 23;6:261. doi: 10.3389/fphys.2015.00261 (PMC4585063; doi:10.3389/fphys.2015.00261)
Supplement: Supplementary Table 1 — List of all identified proteins of mass spectrometric analysis of G-cells fractions as revealed by MaxQuant. [file Table1.XLSX]

## Sheet: evidence_all
Sequence	Length	Modifications	Modified sequence	Oxidation (M) Probabilities	Oxidation (M) Score Diffs	Acetyl (Protein N-term)	Oxidation (M)	Proteins	Leading Proteins	Leading Razor Protein	Gene Names	Protein Names	Fasta headers	Type	MS/MS m/z	Charge	m/z	Mass	Resolution	Uncalibrated - Calibrated m/z [ppm]	Mass Error [ppm]	Uncalibrated Mass Error [ppm]	Max intensity m/z 0	Retention time	B mixture	Retention Length	Calibrated Retention Time	Calibrated Retention Time Start	Calibrated Retention Time Finish	PEP	MS/MS Count	MS/MS Scan Number	Score	Delta score	Combinatorics	Intensity	Reverse	Contaminant
AFSNSTQSRASRESLQELGR	20	Unmodified	_AFSNSTQSRASRESLQELGR_			0	0	A1L3T7	A1L3T7	A1L3T7	Fam65c	Protein FAM65C	>sp|A1L3T7|FA65C_MOUSE Protein FAM65C OS=Mus musculus GN=Fam65c PE=2 SV=1	MULTI-MSMS	583.67	5	58346801	29123037	45558.12	0.097685	0.29153	0.38922	5836694755	36838	10526	38803	36838	35838	39718	0.029525	5	8875	30094	21604	120	58436000
LYEEESPSR	9	Unmodified	_LYEEESPSR_			0	0	A2A7F7;F6Z4F8;Q9WU20;F7BGN3	A2A7F7	A2A7F7	Mthfr	Methylenetetrahydrofolate reductase	>tr|A2A7F7|A2A7F7_MOUSE Methylenetetrahydrofolate reductase OS=Mus musculus GN=Mthfr PE=3 SV=1;>tr|F6Z4F8|F6Z4F8_MOUSE Methylenetetrahydrofolate reductase (Fragment) OS=Mus musculus GN=Mthfr PE=2 SV=1;>sp|Q9WU20|MTHR_MOUSE Methylenetetrahydrofolate reducta	MULTI-MSMS	798.32	2	79832165	15946287	39354.97	0.18197	0.85548	10375	7988242192	54809	13222	0.55861	54809	54485	55044	0.024782	1	13683	39022	40002	1	14691000
QMQPPGE	7	Oxidation (M)	_QM(ox)QPPGE_	QM(1)QPPGE	QM(11.37)QPPGE	0	1	A2A7P9;Q99LQ4	A2A7P9	A2A7P9	Ccdc23	Coiled-coil domain-containing protein 23	>tr|A2A7P9|A2A7P9_MOUSE Coiled-coil domain containing 23, isoform CRA_c OS=Mus musculus GN=Ccdc23 PE=4 SV=1;>sp|Q99LQ4|CCD23_MOUSE Coiled-coil domain-containing protein 23 OS=Mus musculus GN=Ccdc23 PE=2 SV=1	MSMS	401.68	2	40167363	8013327	n. def.	n. def.	n. def.	n. def.	n. def.	97601	19.64	1	88832	88332	89332	0.0012202	1	22293	11368	24232	1
NSSVAAAQLVRNLVNAQQVAGSAQQQSDQSIR	32	Unmodified	_NSSVAAAQLVRNLVNAQQVAGSAQQQSDQSIR_			0	0	A2A8R7;B2RX14	A2A8R7	A2A8R7	Zcchc11	Terminal uridylyltransferase 4	>tr|A2A8R7|A2A8R7_MOUSE Terminal uridylyltransferase 4 OS=Mus musculus GN=Zcchc11 PE=2 SV=1;>sp|B2RX14|TUT4_MOUSE Terminal uridylyltransferase 4 OS=Mus musculus GN=Zcchc11 PE=1 SV=2	MULTI-MSMS	790.8	5	79039664	39469468	40410.24	-0.11402	22195	21055	7905985503	174.8	31.22	0.16985	174.8	174.69	174.86	0.011193	1	40979	62521	43775	10	9444300
SVSDSSVPR	9	Unmodified	_SVSDSSVPR_			0	0	A2AAE1-3;A2AAE1-2;A2AAE1;A2AAE1-6;A2AAE1-4;F6RPM4;F6YAT5;A2AB97	A2AAE1-3	A2AAE1-3	Kiaa1109;4932438A13Rik	Uncharacterized protein KIAA1109	>sp|A2AAE1-3|K1109_MOUSE Isoform 3 of Uncharacterized protein KIAA1109 OS=Mus musculus GN=Kiaa1109;>sp|A2AAE1-2|K1109_MOUSE Isoform 2 of Uncharacterized protein KIAA1109 OS=Mus musculus GN=Kiaa1109;>sp|A2AAE1|K1109_MOUSE Uncharacterized protein KIAA1109 OS	MSMS	582.6	3	58259855	17447738	n. def.	n. def.	n. def.	n. def.	n. def.	201.83	35456	1	201.83	201.33	202.33	0.01187	1	52178	96873	0.83616	1
LPCSDNCTALMVSHILQSELGDFHEETVRK	30	Oxidation (M)	_LPCSDNCTALM(ox)VSHILQSELGDFHEETVRK_	LPCSDNCTALM(1)VSHILQSELGDFHEETVRK	LPCSDNCTALM(4.23)VSHILQSELGDFHEETVRK	0	1	A2AD83	A2AD83	A2AD83	Frmd7	FERM domain-containing protein 7	>sp|A2AD83|FRMD7_MOUSE FERM domain-containing protein 7 OS=Mus musculus GN=Frmd7 PE=1 SV=1	MULTI-MSMS	978.7	4	97795513	39077914	36558.18	-0.13546	-2305	-24405	9784534854	213.6	38399	0.25241	213.6	213.49	213.74	0.0073228	1	52073	42271	0	10	1385200
GPPSDPSSR	9	Unmodified	_GPPSDPSSR_			0	0	A2AFM4;Q68G58-2;A2AFM3;Q68G58	A2AFM4	A2AFM4	Apex2	DNA-(apurinic or apyrimidinic site) lyase 2	>tr|A2AFM4|A2AFM4_MOUSE DNA-(apurinic or apyrimidinic site) lyase 2 OS=Mus musculus GN=Apex2 PE=2 SV=1;>sp|Q68G58-2|APEX2_MOUSE Isoform 2 of DNA-(apurinic or apyrimidinic site) lyase 2 OS=Mus musculus GN=Apex2;>tr|A2AFM3|A2AFM3_MOUSE Apurinic/apyrimidinic	MULTI-MSMS	610.15	2	61014717	12182798	45630.87	-0.10242	-10637	-11661	6101464739	166.95	30043	0.37524	166.95	166.8	167.18	0.0046025	1	38927	27325	27325	1	1104900
GPPSDPSSR	9	Unmodified	_GPPSDPSSR_			0	0	A2AFM4;Q68G58-2;A2AFM3;Q68G58	A2AFM4	A2AFM4	Apex2	DNA-(apurinic or apyrimidinic site) lyase 2	>tr|A2AFM4|A2AFM4_MOUSE DNA-(apurinic or apyrimidinic site) lyase 2 OS=Mus musculus GN=Apex2 PE=2 SV=1;>sp|Q68G58-2|APEX2_MOUSE Isoform 2 of DNA-(apurinic or apyrimidinic site) lyase 2 OS=Mus musculus GN=Apex2;>tr|A2AFM3|A2AFM3_MOUSE Apurinic/apyrimidinic	MULTI-MSMS	610.15	2	61014717	12182798	46107.11	-0.12033	-10131	-11335	6101464499	179.08	31862	0.23595	179.08	178.99	179.23	0.0046025	1	42093	27325	27325	1	1248700
SAHRCTPSGERPER	14	Unmodified	_SAHRCTPSGERPER_			0	0	A2AJI0;A8Y5P4;A2AJI0-2;A2AJI1;F6WF36	A2AJI0	A2AJI0	Map7d1;Mtap7d1	MAP7 domain-containing protein 1	>sp|A2AJI0|MA7D1_MOUSE MAP7 domain-containing protein 1 OS=Mus musculus GN=Map7d1 PE=1 SV=1;>tr|A8Y5P4|A8Y5P4_MOUSE MAP7 domain-containing protein 1 OS=Mus musculus GN=Map7d1 PE=2 SV=1;>sp|A2AJI0-2|MA7D1_MOUSE Isoform 2 of MAP7 domain-containing protein 1	MULTI-MSMS	1060.79	2	10602885	21185625	34934.21	-0.13543	-35932	-37286	1060284377	238.08	44519	0.20772	238.08	237.97	238.17	0.0056756	1	59976	0	0	1	977800
KLKAMSLLSSR	11	Oxidation (M)	_KLKAM(ox)SLLSSR_	KLKAM(1)SLLSSR	KLKAM(5.72)SLLSSR	0	1	A2AKX3;A2AKX3-2	A2AKX3	A2AKX3	Setx	Probable helicase senataxin	>sp|A2AKX3|SETX_MOUSE Probable helicase senataxin OS=Mus musculus GN=Setx PE=2 SV=1;>sp|A2AKX3-2|SETX_MOUSE Isoform 2 of Probable helicase senataxin OS=Mus musculus GN=Setx	MSMS	766.89	2	76689132	15317681	n. def.	n. def.	n. def.	n. def.	n. def.	191.97	33795	1	191.97	191.47	192.47	0.0020865	1	45632	57199	10432	9
KLQSYLETSGTS	12	Unmodified	_KLQSYLETSGTS_			0	0	A2AM29;Q3UIA3;Q9D2P1;E9PXP8	A2AM29	A2AM29	Mllt3	Protein AF-9	>sp|A2AM29|AF9_MOUSE Protein AF-9 OS=Mus musculus GN=Mllt3 PE=1 SV=1;>tr|Q3UIA3|Q3UIA3_MOUSE Protein AF-9 OS=Mus musculus GN=Mllt3 PE=2 SV=1;>tr|Q9D2P1|Q9D2P1_MOUSE Protein AF-9 OS=Mus musculus GN=Mllt3 PE=2 SV=1;>tr|E9PXP8|E9PXP8_MOUSE Protein AF-9 OS=Mus	MSMS	817.6	2	81726547	16325164	n. def.	n. def.	n. def.	n. def.	n. def.	173.91	31087	1	173.91	173.41	174.41	0.00040154	1	40730	0	0	5
QGRHLLTVLLK	11	Unmodified	_QGRHLLTVLLK_			0	0	A2AN08-5;A2AN08;A2AN08-3;A2AN08-2	A2AN08-5	A2AN08-5	Ubr4	E3 ubiquitin-protein ligase UBR4	>sp|A2AN08-5|UBR4_MOUSE Isoform 5 of E3 ubiquitin-protein ligase UBR4 OS=Mus musculus GN=Ubr4;>sp|A2AN08|UBR4_MOUSE E3 ubiquitin-protein ligase UBR4 OS=Mus musculus GN=Ubr4 PE=1 SV=1;>sp|A2AN08-3|UBR4_MOUSE Isoform 3 of E3 ubiquitin-protein ligase UBR4 OS=	MSMS	494.3	3	49429971	14798773	n. def.	n. def.	n. def.	n. def.	n. def.	226.01	41503	1	226.01	225.51	226.51	0.012301	1	52764	20573	20573	1
QGRHLLTVLLK	11	Unmodified	_QGRHLLTVLLK_			0	0	A2AN08-5;A2AN08;A2AN08-3;A2AN08-2	A2AN08-5	A2AN08-5	Ubr4	E3 ubiquitin-protein ligase UBR4	>sp|A2AN08-5|UBR4_MOUSE Isoform 5 of E3 ubiquitin-protein ligase UBR4 OS=Mus musculus GN=Ubr4;>sp|A2AN08|UBR4_MOUSE E3 ubiquitin-protein ligase UBR4 OS=Mus musculus GN=Ubr4 PE=1 SV=1;>sp|A2AN08-3|UBR4_MOUSE Isoform 3 of E3 ubiquitin-protein ligase UBR4 OS=	MSMS	493.98	3	49429971	14798773	n. def.	n. def.	n. def.	n. def.	n. def.	241.84	86368	1	241.84	241.34	242.34	0.012301	1	57024	32229	32229	1
ILQTNITDDFVIPLDPR	17	Unmodified	_ILQTNITDDFVIPLDPR_			0	0	A2ANY6;J3QMC5	A2ANY6	A2ANY6	Mdn1	Midasin	>tr|A2ANY6|A2ANY6_MOUSE Midasin OS=Mus musculus GN=Mdn1 PE=2 SV=1;>tr|J3QMC5|J3QMC5_MOUSE Midasin OS=Mus musculus GN=Mdn1 PE=2 SV=1	MULTI-MSMS	710.67	3	71066884	21289847	41385.24	0.18909	0.49273	0.68182	7110037345	51058	12659	11831	51058	50724	51907	0.026049	1	12728	34909	0.42395	3	64208000
SCSEDGNTTKHK	12	Unmodified	_SCSEDGNTTKHK_			0	0	A2ANY6;J3QMC5	A2ANY6	A2ANY6	Mdn1	Midasin	>tr|A2ANY6|A2ANY6_MOUSE Midasin OS=Mus musculus GN=Mdn1 PE=2 SV=1;>tr|J3QMC5|J3QMC5_MOUSE Midasin OS=Mus musculus GN=Mdn1 PE=2 SV=1	MSMS	535.17	3	53516807	16024824	n. def.	n. def.	n. def.	n. def.	n. def.	224.68	41169	1	224.68	224.18	225.18	0.0022825	1	55713	29506	0.58866	4
NILRVAEK	8	Unmodified	_NILRVAEK_			0	0	A2AP89	A2AP89	A2AP89	Gm14025		>tr|A2AP89|A2AP89_MOUSE Protein Gm14025 (Fragment) OS=Mus musculus GN=Gm14025 PE=4 SV=1	MULTI-MSMS	471.79	2	47179018	94156581	53661.97	-0.087004	-0.022951	-0.10995	4717902063	156.5	28476	0.098389	156.5	156.47	156.57	0.0010325	1	36302	62.2	23897	1	636920
QSQEGSSLASHHSRSASLIPHISGLEGGSVSARR	34	Unmodified	_QSQEGSSLASHHSRSASLIPHISGLEGGSVSARR_			0	0	A2APA8;Q3ULB3;Q61312	A2APA8	A2APA8	Tfap2c	Transcription factor AP-2 gamma	>tr|A2APA8|A2APA8_MOUSE Transcription factor AP-2 gamma OS=Mus musculus GN=Tfap2c PE=2 SV=1;>tr|Q3ULB3|Q3ULB3_MOUSE Transcription factor AP-2 gamma OS=Mus musculus GN=Tfap2c PE=2 SV=1;>sp|Q61312|AP2C_MOUSE Transcription factor AP-2 gamma OS=Mus musculus GN	MULTI-MSMS	1177.57	4	11768143	47032282	33077.53	-0.13548	12397	11042	117731718	206.6	36652	0.7722	206.6	206.22	206.99	0.01467	1	49886	16512	17285	210	9511200
SATFPSEK	8	Unmodified	_SATFPSEK_			0	0	A2AR50	A2AR50	A2AR50	Ralgps1	Ras-specific guanine nucleotide-releasing factor RalGPS1	>sp|A2AR50|RGPS1_MOUSE Ras-specific guanine nucleotide-releasing factor RalGPS1 OS=Mus musculus GN=Ralgps1 PE=1 SV=2	MSMS	575.24	2	5752392	11484639	n. def.	n. def.	n. def.	n. def.	n. def.	37.49	10624	1	37.49	36.99	37.99	0.044453	1	8983	34253	34253	6
SATFPSEK	8	Unmodified	_SATFPSEK_			0	0	A2AR50	A2AR50	A2AR50	Ralgps1	Ras-specific guanine nucleotide-releasing factor RalGPS1	>sp|A2AR50|RGPS1_MOUSE Ras-specific guanine nucleotide-releasing factor RalGPS1 OS=Mus musculus GN=Ralgps1 PE=1 SV=2	MSMS	575.24	2	5752392	11484639	n. def.	n. def.	n. def.	n. def.	n. def.	37837	10676	1	37837	37337	38337	0.039602	1	9083	39148	39148	6
DIVDIVLHNLTSLVVLAINAKDSAPARVAIYDIFPK	36	Unmodified	_DIVDIVLHNLTSLVVLAINAKDSAPARVAIYDIFPK_			0	0	A2ARZ3	A2ARZ3	A2ARZ3	Fsip2	Fibrous sheath-interacting protein 2	>sp|A2ARZ3|FSIP2_MOUSE Fibrous sheath-interacting protein 2 OS=Mus musculus GN=Fsip2 PE=1 SV=3	MULTI-MSMS	1048.06	4	10475655	41862331	35052.6	-0.13549	-0.41355	-0.54904	1048066164	200.91	35228	0.17041	200.91	200.83	201	0.014398	1	48240	40565	0.50937	9	1283900
VLIRRAQYLIK	11	Unmodified	_VLIRRAQYLIK_			0	0	A2BDX4	A2BDX4	A2BDX4	Kcng1	Potassium voltage-gated channel subfamily G member 1	>sp|A2BDX4|KCNG1_MOUSE Potassium voltage-gated channel subfamily G member 1 OS=Mus musculus GN=Kcng1 PE=2 SV=1	MULTI-MSMS	726.93	2	72692616	14518378	46511.29	23842	0.47669	28609	7269264595	222.54	40634	0.26523	222.54	222.4	222.66	0.0058808	1	51819	32229	0.2723	2	632580
MHLLTLHLLLLLLGSSTK	18	Acetyl (Protein N-term),Oxidation (M)	_(ac)M(ox)HLLTLHLLLLLLGSSTK_	M(1)HLLTLHLLLLLLGSSTK	M(1.61)HLLTLHLLLLLLGSSTK	1	1	A4QPC5;P21844	A4QPC5	A4QPC5	Cma1	Chymase	>tr|A4QPC5|A4QPC5_MOUSE Chymase OS=Mus musculus GN=Cma1 PE=2 SV=1;>sp|P21844|CMA1_MOUSE Chymase OS=Mus musculus GN=Cma1 PE=1 SV=2	MULTI-MSMS	516.31	4	51605897	20602068	50024.59	-0.13546	0.94116	0.8057	5163101503	236.36	44091	0.75436	236.36	235.97	236.72	0.00379	1	59384	16104	16104	1	4442800
ESVSTSSDQPSYSLER	16	Unmodified	_ESVSTSSDQPSYSLER_			0	0	A5D6P2;G3XA13;Q99NH2;F6S7Z1;B7ZNY3;E0CXL4;E0CY24;E0CZ83;Q99NH2-2;E0CZE2;E0CXR8;F6TSJ9;E0CX45;F6UGU7;Q99NH2-4;F6URI7	A5D6P2	A5D6P2	Pard3	Partitioning defective 3 homolog	>tr|A5D6P2|A5D6P2_MOUSE Par-3 (Partitioning defective 3) homolog (C. elegans) OS=Mus musculus GN=Pard3 PE=2 SV=1;>tr|G3XA13|G3XA13_MOUSE Par-3 (Partitioning defective 3) homolog (C. elegans) OS=Mus musculus GN=Pard3 PE=4 SV=1;>sp|Q99NH2|PARD3_MOUSE Partiti	MULTI-MSMS	751.53	3	75120354	22505888	42718.5	-0.11869	-5828	-59467	7515341672	177.97	31696	0.087357	177.97	177.92	178.01	0.013183	1	41815	0	0	28	484820
PGDSNRSTPSNHDR	14	Unmodified	_PGDSNRSTPSNHDR_			0	0	A5D6P2;G3XA13;Q99NH2;F6S7Z1;B7ZNY3;E0CXL4;E0CY24	A5D6P2	A5D6P2	Pard3	Partitioning defective 3 homolog	>tr|A5D6P2|A5D6P2_MOUSE Par-3 (Partitioning defective 3) homolog (C. elegans) OS=Mus musculus GN=Pard3 PE=2 SV=1;>tr|G3XA13|G3XA13_MOUSE Par-3 (Partitioning defective 3) homolog (C. elegans) OS=Mus musculus GN=Pard3 PE=4 SV=1;>sp|Q99NH2|PARD3_MOUSE Partiti	MULTI-MSMS	674	3	673834	20184802	42292.94	-0.075924	-0.27431	-0.35023	674167976	148.99	27348	0.12117	148.99	148.91	149.03	0.0080135	1	34451	0	0	1	649200
PGDSNRSTPSNHDR	14	Unmodified	_PGDSNRSTPSNHDR_			0	0	A5D6P2;G3XA13;Q99NH2;F6S7Z1;B7ZNY3;E0CXL4;E0CY24	A5D6P2	A5D6P2	Pard3	Partitioning defective 3 homolog	>tr|A5D6P2|A5D6P2_MOUSE Par-3 (Partitioning defective 3) homolog (C. elegans) OS=Mus musculus GN=Pard3 PE=2 SV=1;>tr|G3XA13|G3XA13_MOUSE Par-3 (Partitioning defective 3) homolog (C. elegans) OS=Mus musculus GN=Pard3 PE=4 SV=1;>sp|Q99NH2|PARD3_MOUSE Partiti	MULTI-MSMS	674.17	3	673834	20184802	42445.93	-0.07794	-0.69363	-0.77157	6741678287	150.34	27552	0.15387	150.34	150.27	150.43	0.0080135	1	34792	0	0	1	2071800
PGDSNRSTPSNHDR	14	Unmodified	_PGDSNRSTPSNHDR_			0	0	A5D6P2;G3XA13;Q99NH2;F6S7Z1;B7ZNY3;E0CXL4;E0CY24	A5D6P2	A5D6P2	Pard3	Partitioning defective 3 homolog	>tr|A5D6P2|A5D6P2_MOUSE Par-3 (Partitioning defective 3) homolog (C. elegans) OS=Mus musculus GN=Pard3 PE=2 SV=1;>tr|G3XA13|G3XA13_MOUSE Par-3 (Partitioning defective 3) homolog (C. elegans) OS=Mus musculus GN=Pard3 PE=4 SV=1;>sp|Q99NH2|PARD3_MOUSE Partiti	MULTI-MSMS	674.17	3	673834	20184802	44854.45	-0.086589	-0.79351	-0.8801	6741679212	156.22	28433	0.065674	156.22	156.18	156.25	0.0080135	1	36232	0	0	1	1009200
YAAPDKNSSSSTIGSPSSRTNIIHPQVYFSSLPPVR	36	Unmodified	_YAAPDKNSSSSTIGSPSSRTNIIHPQVYFSSLPPVR_			0	0	B1ART2;B1ART1	B1ART2	B1ART2	Vps13d		>tr|B1ART2|B1ART2_MOUSE Protein Vps13d OS=Mus musculus GN=Vps13d PE=2 SV=1;>tr|B1ART1|B1ART1_MOUSE Protein Vps13d OS=Mus musculus GN=Vps13d PE=2 SV=1	MULTI-MSMS	746.04	6	74587185	44691874	40621.72	-0.11481	-0.67405	-0.78886	74637279	175.33	31299	0.29016	175.33	175.25	175.54	0.0094525	1	41107	85029	25959	165	9256300
PNQMSWHPQYRSSK	14	Oxidation (M)	_PNQM(ox)SWHPQYRSSK_	PNQM(1)SWHPQYRSSK	PNQM(0)SWHPQYRSSK	0	1	B1AVH5	B1AVH5	B1AVH5	Coro2a		>tr|B1AVH5|B1AVH5_MOUSE Coronin OS=Mus musculus GN=Coro2a PE=2 SV=1	MSMS	694.56	3	69456415	20806706	n. def.	n. def.	n. def.	n. def.	n. def.	219.86	39965	1	219.86	219.36	220.36	0.00070936	1	54099	0	0	1
MLEGKTTQAVSSTFNLLWKASK	22	Oxidation (M)	_M(ox)LEGKTTQAVSSTFNLLWKASK_	M(1)LEGKTTQAVSSTFNLLWKASK	M(4.9)LEGKTTQAVSSTFNLLWKASK	0	1	B2FDE5;B1ASY6	B2FDE5	B2FDE5	AU015836		>tr|B2FDE5|B2FDE5_MOUSE Protein AU015836 OS=Mus musculus GN=AU015836 PE=2 SV=1;>tr|B1ASY6|B1ASY6_MOUSE Protein AU015836 OS=Mus musculus GN=AU015836 PE=4 SV=2	MSMS	954.82	3	95481956	28614368	n. def.	n. def.	n. def.	n. def.	n. def.	169.23	30385	1	169.23	168.73	169.73	0.0089937	1	39513	49037	0.90698	15
QKITISIHNKLPAR	14	Unmodified	_QKITISIHNKLPAR_			0	0	B2RQC2	B2RQC2	B2RQC2	Usp42	Ubiquitin carboxyl-terminal hydrolase 42	>sp|B2RQC2|UBP42_MOUSE Ubiquitin carboxyl-terminal hydrolase 42 OS=Mus musculus GN=Usp42 PE=2 SV=1	MSMS	540.33	3	5403299	16179679	n. def.	n. def.	n. def.	n. def.	n. def.	175.35	31303	1	175.35	174.85	175.85	0.014807	1	41121	38325	0.88197	1
THERQDGNSEELSR	14	Unmodified	_THERQDGNSEELSR_			0	0	B2RQL2	B2RQL2	B2RQL2	Stox1		>tr|B2RQL2|B2RQL2_MOUSE Protein Stox1 OS=Mus musculus GN=Stox1 PE=2 SV=1	MSMS	659.88	3	65987745	19766105	n. def.	n. def.	n. def.	n. def.	n. def.	239.45	44862	1	239.45	238.95	239.95	0.01066	1	60398	22996	0.14514	5
LGGRGSSWPER	11	Unmodified	_LGGRGSSWPER_			0	0	B2RQY6	B2RQY6	B2RQY6	BC035947		>tr|B2RQY6|B2RQY6_MOUSE BC035947 protein OS=Mus musculus GN=BC035947 PE=2 SV=1	MSMS	481.31	3	4811736	1440499	n. def.	n. def.	n. def.	n. def.	n. def.	242.76	90	1	262.05	261.55	262.55	0.012301	1	55993	33215	0	4
LSPSSDFSGSLEPELKVSLFDQPLSIICGENDTLPR	36	Unmodified	_LSPSSDFSGSLEPELKVSLFDQPLSIICGENDTLPR_			0	0	B2RWW0	B2RWW0	B2RWW0	Tagap	T-cell activation Rho GTPase-activating protein	>sp|B2RWW0|TAGAP_MOUSE T-cell activation Rho GTPase-activating protein OS=Mus musculus GN=Tagap PE=2 SV=2	MULTI-MSMS	790.8	5	79039748	3946951	39631.82	-0.11458	0.022896	-0.091685	790798657	175.18	31277	0.13742	175.18	175.11	175.25	0.010432	1	41073	19896	19896	1	35914000
LSPSSDFSGSLEPELKVSLFDQPLSIICGENDTLPR	36	Unmodified	_LSPSSDFSGSLEPELKVSLFDQPLSIICGENDTLPR_			0	0	B2RWW0	B2RWW0	B2RWW0	Tagap	T-cell activation Rho GTPase-activating protein	>sp|B2RWW0|TAGAP_MOUSE T-cell activation Rho GTPase-activating protein OS=Mus musculus GN=Tagap PE=2 SV=2	MULTI-MSMS	790.8	5	79039748	3946951	39660.28	-0.11512	-0.11704	-0.23216	7907986702	175.55	31332	0.16843	175.55	175.49	175.66	6.11E-05	1	41162	37274	12607	1	52643000
LSPSSDFSGSLEPELKVSLFDQPLSIICGENDTLPR	36	Unmodified	_LSPSSDFSGSLEPELKVSLFDQPLSIICGENDTLPR_			0	0	B2RWW0	B2RWW0	B2RWW0	Tagap	T-cell activation Rho GTPase-activating protein	>sp|B2RWW0|TAGAP_MOUSE T-cell activation Rho GTPase-activating protein OS=Mus musculus GN=Tagap PE=2 SV=2	MULTI-MSMS	790.8	5	79039748	3946951	39712.52	-0.11556	0.15113	0.035573	7907987809	175.84	31376	0.28893	175.84	175.77	176.05	0.010259	1	41247	27967	27967	1	56934000
LSPSSDFSGSLEPELKVSLFDQPLSIICGENDTLPR	36	Unmodified	_LSPSSDFSGSLEPELKVSLFDQPLSIICGENDTLPR_			0	0	B2RWW0	B2RWW0	B2RWW0	Tagap	T-cell activation Rho GTPase-activating protein	>sp|B2RWW0|TAGAP_MOUSE T-cell activation Rho GTPase-activating protein OS=Mus musculus GN=Tagap PE=2 SV=2	MULTI-MSMS	790.8	5	79039748	3946951	39647.32	-0.11609	0.23246	0.11636	7907987695	176.21	31431	0.17885	176.21	176.11	176.29	6.11E-05	1	41337	37274	17767	1	29578000
AVTKPR	6	Unmodified	_AVTKPR_			0	0	B2RXC2;Q8R071	B2RXC2	B2RXC2	Itpkb;Itpka	Inositol-trisphosphate 3-kinase A	>tr|B2RXC2|B2RXC2_MOUSE Inositol 1,4,5-trisphosphate 3-kinase B OS=Mus musculus GN=Itpkb PE=2 SV=1;>sp|Q8R071|IP3KA_MOUSE Inositol-trisphosphate 3-kinase A OS=Mus musculus GN=Itpka PE=2 SV=1	MSMS	437.75	2	43775327	87349198	n. def.	n. def.	n. def.	n. def.	n. def.	33822	10073	1	33822	33322	34322	0.043053	1	8003	57281	87772	1
SSTKKSTSPETK	12	Unmodified	_SSTKKSTSPETK_			0	0	B7ZCJ1;B7ZCJ0;Q6DFV3	B7ZCJ1	B7ZCJ1	Arhgap21	Rho GTPase-activating protein 21	>tr|B7ZCJ1|B7ZCJ1_MOUSE Rho GTPase-activating protein 21 OS=Mus musculus GN=Arhgap21 PE=4 SV=1;>tr|B7ZCJ0|B7ZCJ0_MOUSE Rho GTPase-activating protein 21 OS=Mus musculus GN=Arhgap21 PE=2 SV=1;>sp|Q6DFV3|RHG21_MOUSE Rho GTPase-activating protein 21 OS=Mus mus	MSMS	883.9	2	88390079	1765787	n. def.	n. def.	n. def.	n. def.	n. def.	119.48	22922	1	119.48	118.98	119.98	0.011193	1	32181	62338	35112	105
SPLVKVRSNSLK	12	Unmodified	_SPLVKVRSNSLK_			0	0	B7ZCJ1;B7ZCJ0;Q6DFV3;G3UWM5	B7ZCJ1	B7ZCJ1	Arhgap21	Rho GTPase-activating protein 21	>tr|B7ZCJ1|B7ZCJ1_MOUSE Rho GTPase-activating protein 21 OS=Mus musculus GN=Arhgap21 PE=4 SV=1;>tr|B7ZCJ0|B7ZCJ0_MOUSE Rho GTPase-activating protein 21 OS=Mus musculus GN=Arhgap21 PE=2 SV=1;>sp|Q6DFV3|RHG21_MOUSE Rho GTPase-activating protein 21 OS=Mus mus	MSMS	605.31	3	60531508	18129234	n. def.	n. def.	n. def.	n. def.	n. def.	174.89	31233	1	174.89	174.39	175.39	0.00027115	1	40996	2709	0.080466	6
AGTSQVMVSRKGTYGR	16	Oxidation (M)	_AGTSQVM(ox)VSRKGTYGR_	AGTSQVM(1)VSRKGTYGR	AGTSQVM(17.59)VSRKGTYGR	0	1	B8JJE0;Q8VHN7	B8JJE0	B8JJE0	Gpr98	G-protein coupled receptor 98	>tr|B8JJE0|B8JJE0_MOUSE G-protein-coupled receptor 98 OS=Mus musculus GN=Gpr98 PE=2 SV=1;>sp|Q8VHN7|GPR98_MOUSE G-protein coupled receptor 98 OS=Mus musculus GN=Gpr98 PE=2 SV=1	MULTI-SECPEP	937.9	2	93740501	18727955	37123.4	-0.39779	-0.62758	-10254	9374044976	105.89	20883	0.42101	105.89	105.67	106.09	0.039263	1	28503	17595	35538	10	3429400
FTGWMQDVRTYERK	14	Oxidation (M)	_FTGWM(ox)QDVRTYERK_	FTGWM(1)QDVRTYERK	FTGWM(7.59)QDVRTYERK	0	1	B8JJE0;Q8VHN7;G5E8P3;Q8VHN7-2	B8JJE0	B8JJE0	Gpr98	G-protein coupled receptor 98	>tr|B8JJE0|B8JJE0_MOUSE G-protein-coupled receptor 98 OS=Mus musculus GN=Gpr98 PE=2 SV=1;>sp|Q8VHN7|GPR98_MOUSE G-protein coupled receptor 98 OS=Mus musculus GN=Gpr98 PE=2 SV=1;>tr|G5E8P3|G5E8P3_MOUSE G-protein-coupled receptor 98 OS=Mus musculus GN=Gpr98	MULTI-SECPEP	705.65	3	70597836	21149133	39631.81	-0.35235	15781	12257	705979763	83408	17511	0.19289	83408	83275	83468	0.020858	1	22538	75917	75917	4	580880
FTGWMQDVRTYERK	14	Oxidation (M)	_FTGWM(ox)QDVRTYERK_	FTGWM(1)QDVRTYERK	FTGWM(25.18)QDVRTYERK	0	1	B8JJE0;Q8VHN7;G5E8P3;Q8VHN7-2	B8JJE0	B8JJE0	Gpr98	G-protein coupled receptor 98	>tr|B8JJE0|B8JJE0_MOUSE G-protein-coupled receptor 98 OS=Mus musculus GN=Gpr98 PE=2 SV=1;>sp|Q8VHN7|GPR98_MOUSE G-protein coupled receptor 98 OS=Mus musculus GN=Gpr98 PE=2 SV=1;>tr|G5E8P3|G5E8P3_MOUSE G-protein-coupled receptor 98 OS=Mus musculus GN=Gpr98	MULTI-SECPEP	705.65	3	70597836	21149133	41880.65	-0.040192	25338	24936	7063141333	107.83	21174	0.086929	107.83	107.78	107.86	0.019913	1	29067	25178	63931	4	743080
FTGWMQDVRTYERK	14	Oxidation (M)	_FTGWM(ox)QDVRTYERK_	FTGWM(1)QDVRTYERK	FTGWM(18.1)QDVRTYERK	0	1	B8JJE0;Q8VHN7;G5E8P3;Q8VHN7-2	B8JJE0	B8JJE0	Gpr98	G-protein coupled receptor 98	>tr|B8JJE0|B8JJE0_MOUSE G-protein-coupled receptor 98 OS=Mus musculus GN=Gpr98 PE=2 SV=1;>sp|Q8VHN7|GPR98_MOUSE G-protein coupled receptor 98 OS=Mus musculus GN=Gpr98 PE=2 SV=1;>tr|G5E8P3|G5E8P3_MOUSE G-protein-coupled receptor 98 OS=Mus musculus GN=Gpr98	MULTI-SECPEP	705.98	3	70597836	21149133	42183.98	0.038098	32062	32443	7059811199	109.28	21392	0.22041	109.28	109.17	109.39	0.020363	1	29416	18096	10315	4	693000
EEIAATAALATSLQALLYSVEVLTRPMTAPQMSRSDQGHK	40	Unmodified	_EEIAATAALATSLQALLYSVEVLTRPMTAPQMSRSDQGHK_			0	0	B8XCJ6;Q8BLN6	B8XCJ6	B8XCJ6	Unc80	Protein unc-80 homolog	>tr|B8XCJ6|B8XCJ6_MOUSE Protein unc-80 homolog OS=Mus musculus GN=Unc80 PE=2 SV=1;>sp|Q8BLN6|UNC80_MOUSE Protein unc-80 homolog OS=Mus musculus GN=Unc80 PE=1 SV=2	MULTI-MSMS	914.65	5	91445407	45672339	37486.73	-0.13548	0.03391	-0.10157	9150559885	198.55	34783	0.3111	198.55	198.34	198.65	0.013372	1	47493	70611	45534	72	5305200
EEIAATAALATSLQALLYSVEVLTRPMTAPQMSRSDQGHK	40	Unmodified	_EEIAATAALATSLQALLYSVEVLTRPMTAPQMSRSDQGHK_			0	0	B8XCJ6;Q8BLN6	B8XCJ6	B8XCJ6	Unc80	Protein unc-80 homolog	>tr|B8XCJ6|B8XCJ6_MOUSE Protein unc-80 homolog OS=Mus musculus GN=Unc80 PE=2 SV=1;>sp|Q8BLN6|UNC80_MOUSE Protein unc-80 homolog OS=Mus musculus GN=Unc80 PE=1 SV=2	MULTI-MSMS	914.85	5	91445407	45672339	37032.11	-0.13548	-0.50014	-0.63562	9148548893	198.83	34826	0.22864	198.83	198.72	198.95	0.011015	1	47602	1935-10-01	10451	72	7694100
EEIAATAALATSLQALLYSVEVLTRPMTAPQMSRSDQGHK	40	Unmodified	_EEIAATAALATSLQALLYSVEVLTRPMTAPQMSRSDQGHK_			0	0	B8XCJ6;Q8BLN6	B8XCJ6	B8XCJ6	Unc80	Protein unc-80 homolog	>tr|B8XCJ6|B8XCJ6_MOUSE Protein unc-80 homolog OS=Mus musculus GN=Unc80 PE=2 SV=1;>sp|Q8BLN6|UNC80_MOUSE Protein unc-80 homolog OS=Mus musculus GN=Unc80 PE=1 SV=2	MULTI-MSMS	915.06	5	91445407	45672339	37115.74	-0.13548	-0.33445	-0.46993	915055583	199.08	34862	0.35205	199.08	198.93	199.28	0.011015	1	47703	1935-10-01	0.59475	72	10552000
EEIAATAALATSLQALLYSVEVLTRPMTAPQMSRSDQGHK	40	Unmodified	_EEIAATAALATSLQALLYSVEVLTRPMTAPQMSRSDQGHK_			0	0	B8XCJ6;Q8BLN6	B8XCJ6	B8XCJ6	Unc80	Protein unc-80 homolog	>tr|B8XCJ6|B8XCJ6_MOUSE Protein unc-80 homolog OS=Mus musculus GN=Unc80 PE=2 SV=1;>sp|Q8BLN6|UNC80_MOUSE Protein unc-80 homolog OS=Mus musculus GN=Unc80 PE=1 SV=2	MULTI-MSMS	915.26	5	91445407	45672339	36944.61	-0.13548	-0.45567	-0.59114	9148545429	199.67	34.95	0.28	199.67	199.5	199.78	0.0069414	1	47814	14169	36387	72	16068000
EEIAATAALATSLQALLYSVEVLTRPMTAPQMSRSDQGHK	40	Unmodified	_EEIAATAALATSLQALLYSVEVLTRPMTAPQMSRSDQGHK_			0	0	B8XCJ6;Q8BLN6	B8XCJ6	B8XCJ6	Unc80	Protein unc-80 homolog	>tr|B8XCJ6|B8XCJ6_MOUSE Protein unc-80 homolog OS=Mus musculus GN=Unc80 PE=2 SV=1;>sp|Q8BLN6|UNC80_MOUSE Protein unc-80 homolog OS=Mus musculus GN=Unc80 PE=1 SV=2	MULTI-MSMS	914.85	5	91445407	45672339	36735.61	-0.13548	-0.68744	-0.82292	9150551401	199.84	34975	0.16377	199.84	199.75	199.91	0.0037929	1	47927	18468	13867	72	14868000
EEIAATAALATSLQALLYSVEVLTRPMTAPQMSRSDQGHK	40	Unmodified	_EEIAATAALATSLQALLYSVEVLTRPMTAPQMSRSDQGHK_			0	0	B8XCJ6;Q8BLN6	B8XCJ6	B8XCJ6	Unc80	Protein unc-80 homolog	>tr|B8XCJ6|B8XCJ6_MOUSE Protein unc-80 homolog OS=Mus musculus GN=Unc80 PE=2 SV=1;>sp|Q8BLN6|UNC80_MOUSE Protein unc-80 homolog OS=Mus musculus GN=Unc80 PE=1 SV=2	MULTI-MSMS	915.06	5	91445407	45672339	36301.98	-0.13548	-0.21384	-0.34932	9148549831	200.16	35.04	0.17195	200.16	200.09	200.26	0.0038901	1	48030	18317	13714	72	10828000
EEIAATAALATSLQALLYSVEVLTRPMTAPQMSRSDQGHK	40	Unmodified	_EEIAATAALATSLQALLYSVEVLTRPMTAPQMSRSDQGHK_			0	0	B8XCJ6;Q8BLN6	B8XCJ6	B8XCJ6	Unc80	Protein unc-80 homolog	>tr|B8XCJ6|B8XCJ6_MOUSE Protein unc-80 homolog OS=Mus musculus GN=Unc80 PE=2 SV=1;>sp|Q8BLN6|UNC80_MOUSE Protein unc-80 homolog OS=Mus musculus GN=Unc80 PE=1 SV=2	MULTI-MSMS	914.85	5	91445407	45672339	36579.18	-0.13548	-0.09221	-0.22769	914855103	200.55	35136	0.2576	200.55	200.46	200.72	0.0026076	1	48137	23201	15842	72	9758400
EEIAATAALATSLQALLYSVEVLTRPMTAPQMSRSDQGHK	40	Unmodified	_EEIAATAALATSLQALLYSVEVLTRPMTAPQMSRSDQGHK_			0	0	B8XCJ6;Q8BLN6	B8XCJ6	B8XCJ6	Unc80	Protein unc-80 homolog	>tr|B8XCJ6|B8XCJ6_MOUSE Protein unc-80 homolog OS=Mus musculus GN=Unc80 PE=2 SV=1;>sp|Q8BLN6|UNC80_MOUSE Protein unc-80 homolog OS=Mus musculus GN=Unc80 PE=1 SV=2	MULTI-MSMS	914.85	5	91445407	45672339	37210.43	-0.13548	-0.12442	-0.2599	9148547075	200.91	35228	0.2218	200.91	200.82	201.04	0.013417	1	48246	69849	70611	72	8761100
EEIAATAALATSLQALLYSVEVLTRPMTAPQMSRSDQGHK	40	Unmodified	_EEIAATAALATSLQALLYSVEVLTRPMTAPQMSRSDQGHK_			0	0	B8XCJ6;Q8BLN6	B8XCJ6	B8XCJ6	Unc80	Protein unc-80 homolog	>tr|B8XCJ6|B8XCJ6_MOUSE Protein unc-80 homolog OS=Mus musculus GN=Unc80 PE=2 SV=1;>sp|Q8BLN6|UNC80_MOUSE Protein unc-80 homolog OS=Mus musculus GN=Unc80 PE=1 SV=2	MULTI-MSMS	914.85	5	91445407	45672339	37142.59	-0.13548	-0.294	-0.42947	9148548369	201.99	35497	0.19643	201.99	201.91	202.11	0.013372	1	48554	70611	39276	72	4400600
KVNTSPR	7	Unmodified	_KVNTSPR_			0	0	B9EJA2;B9EJA2-4;B9EJA2-5;F6Q1W8	B9EJA2	B9EJA2	Cttnbp2		>sp|B9EJA2|CTTB2_MOUSE Cortactin-binding protein 2 OS=Mus musculus GN=Cttnbp2 PE=1 SV=2;>sp|B9EJA2-4|CTTB2_MOUSE Isoform 4 of Cortactin-binding protein 2 OS=Mus musculus GN=Cttnbp2;>sp|B9EJA2-5|CTTB2_MOUSE Isoform 5 of Cortactin-binding protein 2 OS=Mus mu	MULTI-MSMS	481.2	2	48119883	96038311	51219.85	0	-0.42892	-0.42892	4811985829	137.03	25555	16115	131.37	130.73	132.34	0.0086365	1	31301	46957	0	3	4343600
TVLVLVNYIYFK	12	Unmodified	_TVLVLVNYIYFK_			0	0	CON__A2I7N1	CON__A2I7N1	CON__A2I7N1			>A2I7N1 TREMBL:A2I7N1 (Bos taurus) SERPINA3-5	MULTI-SECPEP	736.43	2	7364316	14708486	41629.22	-0.13547	-0.068348	-0.20382	7364313664	199.42	34915	0.23026	199.42	199.35	199.58	5.76E-05	1	47817	49.5	49.5	1	8018900		+
AVFVDLEPTVIDEVR	15	Unmodified	_AVFVDLEPTVIDEVR_			0	0	CON__ENSEMBL:ENSBTAP00000016242;P05213;P68369;P68373	CON__ENSEMBL:ENSBTAP00000016242	CON__ENSEMBL:ENSBTAP00000016242	Tuba1b;Tuba1a;Tuba1c	Tubulin alpha-1B chain;Tubulin alpha-1A chain;Tubulin alpha-1C chain	>ENSEMBL:ENSBTAP00000016242 (Bos taurus) similar to alpha-tubulin I isoform 1;>sp|P05213|TBA1B_MOUSE Tubulin alpha-1B chain OS=Mus musculus GN=Tuba1b PE=1 SV=2;>sp|P68369|TBA1A_MOUSE Tubulin alpha-1A chain OS=Mus musculus GN=Tuba1a PE=1 SV=1;>sp|P68373|TBA	MULTI-MSMS	568.31	3	56797344	17008985	49158.78	-0.087866	0.83932	0.75145	5683082096	157.08	28562	0.091629	157.08	157.04	157.13	0.0055625	1	36442	65092	65092	1	580030		+
GSDTDMSTRNPHR	13	Unmodified	_GSDTDMSTRNPHR_			0	0	CON__ENSEMBL:ENSBTAP00000023402	CON__ENSEMBL:ENSBTAP00000023402	CON__ENSEMBL:ENSBTAP00000023402			>ENSEMBL:ENSBTAP00000023402 (Bos taurus) 46 kDa protein	MSMS	937.25	2	93724442	18724743	n. def.	n. def.	n. def.	n. def.	n. def.	219.34	39834	1	219.34	218.84	219.84	0.012626	1	53923	0.98818	0.98818	6			+
PQYMVLVPSLLHTETPEK	18	Oxidation (M)	_PQYM(ox)VLVPSLLHTETPEK_	PQYM(1)VLVPSLLHTETPEK	PQYM(63.92)VLVPSLLHTETPEK	0	1	CON__ENSEMBL:ENSBTAP00000024146	CON__ENSEMBL:ENSBTAP00000024146	CON__ENSEMBL:ENSBTAP00000024146			>ENSEMBL:ENSBTAP00000024146 (Bos taurus) similar to alpha-2-macroglobulin isoform 1	MULTI-MSMS	700.37	3	70003449	20970816	42450.96	-0.063455	-0.43627	-0.49973	7000345977	120.66	23099	0.15019	120.66	120.57	120.72	0.010827	1	32516	63918	53102	1	1162800		+
FQVENSNR	8	Unmodified	_FQVENSNR_			0	0	CON__ENSEMBL:ENSBTAP00000024146;P28665	CON__ENSEMBL:ENSBTAP00000024146	CON__ENSEMBL:ENSBTAP00000024146	Mug1	Murinoglobulin-1	>ENSEMBL:ENSBTAP00000024146 (Bos taurus) similar to alpha-2-macroglobulin isoform 1;>sp|P28665|MUG1_MOUSE Murinoglobulin-1 OS=Mus musculus GN=Mug1 PE=1 SV=3	MULTI-MSMS	497.24	2	49724106	99246756	50290.88	0.091778	0.1034	0.19518	497241147	22645	8397	0.3186	22645	22498	22817	0.037588	1	5246	59.8	59.8	1	961650		+
ATVLNYLPK	9	Unmodified	_ATVLNYLPK_			0	0	CON__ENSEMBL:ENSBTAP00000024146	CON__ENSEMBL:ENSBTAP00000024146	CON__ENSEMBL:ENSBTAP00000024146			>ENSEMBL:ENSBTAP00000024146 (Bos taurus) similar to alpha-2-macroglobulin isoform 1	MULTI-MSMS	509.8	2	50980022	10175859	50185.36	0.33514	0.20654	0.54168	5098002448	94935	19241	0.92213	94935	94546	95468	0.00058541	2	25600	113.66	113.66	1	3689900		+
DTGLGLSPTASLR	13	Unmodified	_DTGLGLSPTASLR_			0	0	CON__ENSEMBL:ENSBTAP00000024146	CON__ENSEMBL:ENSBTAP00000024146	CON__ENSEMBL:ENSBTAP00000024146			>ENSEMBL:ENSBTAP00000024146 (Bos taurus) similar to alpha-2-macroglobulin isoform 1	MULTI-MSMS	644.35	2	64434879	1286683	45195.52	0.14095	0.017103	0.15805	6443487464	109.97	21495	0.34482	109.97	109.81	110.15	7.92E-05	1	29583	100.55	55474	1	1402500		+
GATEITTTITK	11	Unmodified	_GATEITTTITK_			0	0	CON__ENSEMBL:ENSBTAP00000024146	CON__ENSEMBL:ENSBTAP00000024146	CON__ENSEMBL:ENSBTAP00000024146			>ENSEMBL:ENSBTAP00000024146 (Bos taurus) similar to alpha-2-macroglobulin isoform 1	MULTI-SECPEP	568.66	2	56831389	11346132	48999.41	0.37469	0.72542	11001	5683142136	54831	13224	10178	54831	54519	55537	7.63E-08	1	14091	86911	86911	1	19397000		+
GSGGTAEHPFTVEEFVLPK	19	Unmodified	_GSGGTAEHPFTVEEFVLPK_			0	0	CON__ENSEMBL:ENSBTAP00000024146	CON__ENSEMBL:ENSBTAP00000024146	CON__ENSEMBL:ENSBTAP00000024146			>ENSEMBL:ENSBTAP00000024146 (Bos taurus) similar to alpha-2-macroglobulin isoform 1	MULTI-MSMS	668.34	3	66800206	20009844	43758.34	0.13721	0.025619	0.16283	6680019746	124.24	23636	0.87486	124.24	123.86	124.74	8.90E-11	1	33465	151.57	151.57	1	13537000		+
GSGGTAEHPFTVEEFVLPK	19	Unmodified	_GSGGTAEHPFTVEEFVLPK_			0	0	CON__ENSEMBL:ENSBTAP00000024146	CON__ENSEMBL:ENSBTAP00000024146	CON__ENSEMBL:ENSBTAP00000024146			>ENSEMBL:ENSBTAP00000024146 (Bos taurus) similar to alpha-2-macroglobulin isoform 1	MSMS	668	3	66800206	20009844	n. def.	n. def.	n. def.	n. def.	n. def.	123.99	23599	1	123.99	123.49	124.49	8.94E-35	1	33373	142.26	132.78	1			+
GTSLSIR	7	Unmodified	_GTSLSIR_			0	0	CON__ENSEMBL:ENSBTAP00000024146	CON__ENSEMBL:ENSBTAP00000024146	CON__ENSEMBL:ENSBTAP00000024146			>ENSEMBL:ENSBTAP00000024146 (Bos taurus) similar to alpha-2-macroglobulin isoform 1	MULTI-MSMS	367.21	2	36721378	732413	58379.2	-0.050272	0.32713	0.27685	3672138518	31831	97746	0.54694	31831	31612	32159	0.013081	1	7461	78496	10739	1	2695300		+
IQEEGTEVELTGK	13	Unmodified	_IQEEGTEVELTGK_			0	0	CON__ENSEMBL:ENSBTAP00000024146	CON__ENSEMBL:ENSBTAP00000024146	CON__ENSEMBL:ENSBTAP00000024146			>ENSEMBL:ENSBTAP00000024146 (Bos taurus) similar to alpha-2-macroglobulin isoform 1	MULTI-MSMS	717.36	2	71686193	14317093	42831.98	-0.085017	-0.2045	-0.28952	7168616476	64698	14705	16814	64698	64229	65.91	2.06E-05	2	16970	117.92	60.08	1	5479800		+
LPPNVVEESAR	11	Unmodified	_LPPNVVEESAR_			0	0	CON__ENSEMBL:ENSBTAP00000024146	CON__ENSEMBL:ENSBTAP00000024146	CON__ENSEMBL:ENSBTAP00000024146			>ENSEMBL:ENSBTAP00000024146 (Bos taurus) similar to alpha-2-macroglobulin isoform 1	MULTI-MSMS	605.83	2	60582495	12096354	46524.01	0.29539	0.064008	0.3594	6058250005	58753	13813	0.87566	58753	58347	59223	0.0033155	2	15222	79.82	79.82	1	1073800		+
NEESLVFVQTDK	12	Unmodified	_NEESLVFVQTDK_			0	0	CON__ENSEMBL:ENSBTAP00000024146	CON__ENSEMBL:ENSBTAP00000024146	CON__ENSEMBL:ENSBTAP00000024146			>ENSEMBL:ENSBTAP00000024146 (Bos taurus) similar to alpha-2-macroglobulin isoform 1	MULTI-MSMS	704.85	2	70485136	14076882	41837.98	-0.037572	0.31158	0.27401	7048515725	95105	19266	0.71388	95105	94814	95528	5.17E-05	2	25586	107.65	71968	1	2218800		+
NEESLVFVQTDKPIYKPEQTVK	22	Unmodified	_NEESLVFVQTDKPIYKPEQTVK_			0	0	CON__ENSEMBL:ENSBTAP00000024146	CON__ENSEMBL:ENSBTAP00000024146	CON__ENSEMBL:ENSBTAP00000024146			>ENSEMBL:ENSBTAP00000024146 (Bos taurus) similar to alpha-2-macroglobulin isoform 1	MULTI-MSMS	649.09	4	64884435	25913483	45387.48	0.013465	0.012136	0.025601	649095178	95703	19356	0.42091	95703	95476	95897	0.012796	1	25748	78987	72217	1	8701200		+
PIYKPEQTVK	10	Unmodified	_PIYKPEQTVK_			0	0	CON__ENSEMBL:ENSBTAP00000024146	CON__ENSEMBL:ENSBTAP00000024146	CON__ENSEMBL:ENSBTAP00000024146			>ENSEMBL:ENSBTAP00000024146 (Bos taurus) similar to alpha-2-macroglobulin isoform 1	MULTI-MSMS	401.56	3	40156417	12016707	55667.67	-0.0036992	0.10134	0.097642	4015641645	28327	92491	0.65122	28327	28033	28684	0.037986	1	6619	93111	27805	1	2481600		+
PLLVEPEGLEK	11	Unmodified	_PLLVEPEGLEK_			0	0	CON__ENSEMBL:ENSBTAP00000024146	CON__ENSEMBL:ENSBTAP00000024146	CON__ENSEMBL:ENSBTAP00000024146			>ENSEMBL:ENSBTAP00000024146 (Bos taurus) similar to alpha-2-macroglobulin isoform 1	MULTI-MSMS	612.35	2	61234773	12226809	46440.43	0.11524	-0.041223	0.074017	6123476274	103.09	20463	14211	103.09	102.23	103.65	1.75E-05	4	27780	127.42	127.42	1	2561400		+
PLLVEPEGLEK	11	Unmodified	_PLLVEPEGLEK_			0	0	CON__ENSEMBL:ENSBTAP00000024146	CON__ENSEMBL:ENSBTAP00000024146	CON__ENSEMBL:ENSBTAP00000024146			>ENSEMBL:ENSBTAP00000024146 (Bos taurus) similar to alpha-2-macroglobulin isoform 1	MULTI-MSMS	612.35	2	61234773	12226809	46440.43	0.092694	-0.06225	0.030444	6123475378	103.85	20578	0.42696	103.85	103.65	104.08	0.00016812	2	27955	103.34	103.34	1	2270700		+
PLLVEPEGLEK	11	Unmodified	_PLLVEPEGLEK_			0	0	CON__ENSEMBL:ENSBTAP00000024146	CON__ENSEMBL:ENSBTAP00000024146	CON__ENSEMBL:ENSBTAP00000024146			>ENSEMBL:ENSBTAP00000024146 (Bos taurus) similar to alpha-2-macroglobulin isoform 1	MULTI-MSMS	612.35	2	61234773	12226809	46440.43	0.076643	-0.14844	-0.071794	6123475737	104.39	20659	0.53494	104.39	104.08	104.61	9.37E-05	1	28136	113.63	113.63	1	2070400		+
PLLVEPEGLEK	11	Unmodified	_PLLVEPEGLEK_			0	0	CON__ENSEMBL:ENSBTAP00000024146	CON__ENSEMBL:ENSBTAP00000024146	CON__ENSEMBL:ENSBTAP00000024146			>ENSEMBL:ENSBTAP00000024146 (Bos taurus) similar to alpha-2-macroglobulin isoform 1	MULTI-MSMS	612.35	2	61234773	12226809	46440.44	0.067805	0.059972	0.12778	6123478275	104.69	20703	0.16354	104.69	104.61	104.77	0.00012936	1	28227	108.7	108.7	1	1756100		+
PLLVEPEGLEK	11	Unmodified	_PLLVEPEGLEK_			0	0	CON__ENSEMBL:ENSBTAP00000024146	CON__ENSEMBL:ENSBTAP00000024146	CON__ENSEMBL:ENSBTAP00000024146			>ENSEMBL:ENSBTAP00000024146 (Bos taurus) similar to alpha-2-macroglobulin isoform 1	MULTI-MSMS	612.35	2	61234773	12226809	46440.43	0.05572	-0.009901	0.045819	6123477357	105.09	20765	0.38786	105.09	104.92	105.31	0.0028046	1	28340	82489	82489	1	1516700		+
PLLVEPEGLEK	11	Unmodified	_PLLVEPEGLEK_			0	0	CON__ENSEMBL:ENSBTAP00000024146	CON__ENSEMBL:ENSBTAP00000024146	CON__ENSEMBL:ENSBTAP00000024146			>ENSEMBL:ENSBTAP00000024146 (Bos taurus) similar to alpha-2-macroglobulin isoform 1	MULTI-MSMS	612.35	2	61234773	12226809	45729.71	0.03793	-0.27625	-0.23832	6128491879	105.71	20857	0.10565	105.71	105.65	105.76	0.0039214	1	28496	76655	53738	1	1385700		+
PLLVEPEGLEK	11	Unmodified	_PLLVEPEGLEK_			0	0	CON__ENSEMBL:ENSBTAP00000024146	CON__ENSEMBL:ENSBTAP00000024146	CON__ENSEMBL:ENSBTAP00000024146			>ENSEMBL:ENSBTAP00000024146 (Bos taurus) similar to alpha-2-macroglobulin isoform 1	MULTI-MSMS	612.35	2	61234773	12226809	46291.35	0.062883	0.10197	0.16485	6123477137	106.14	20922	0.21678	106.14	106.02	106.23	0.0033464	1	28600	79659	56742	1	1424100		+
PLLVEPEGLEK	11	Unmodified	_PLLVEPEGLEK_			0	0	CON__ENSEMBL:ENSBTAP00000024146	CON__ENSEMBL:ENSBTAP00000024146	CON__ENSEMBL:ENSBTAP00000024146			>ENSEMBL:ENSBTAP00000024146 (Bos taurus) similar to alpha-2-macroglobulin isoform 1	MULTI-MSMS	612.35	2	61234773	12226809	46661.3	0.078669	-0.4458	-0.36713	6123475142	106.37	20956	0.33977	106.37	106.24	106.58	0.0016652	1	28703	88441	88441	1	1042700		+
PLLVEPEGLEK	11	Unmodified	_PLLVEPEGLEK_			0	0	CON__ENSEMBL:ENSBTAP00000024146	CON__ENSEMBL:ENSBTAP00000024146	CON__ENSEMBL:ENSBTAP00000024146			>ENSEMBL:ENSBTAP00000024146 (Bos taurus) similar to alpha-2-macroglobulin isoform 1	MULTI-MSMS	612.35	2	61234773	12226809	46661.3	0.1069	-0.6067	-0.4998	6123473315	106.79	21019	0.27129	106.79	106.67	106.94	0.0039214	1	28806	76655	76655	1	846500		+
PLLVEPEGLEK	11	Unmodified	_PLLVEPEGLEK_			0	0	CON__ENSEMBL:ENSBTAP00000024146	CON__ENSEMBL:ENSBTAP00000024146	CON__ENSEMBL:ENSBTAP00000024146			>ENSEMBL:ENSBTAP00000024146 (Bos taurus) similar to alpha-2-macroglobulin isoform 1	MULTI-MSMS	612.35	2	61234773	12226809	46661.33	0.14785	0.091093	0.23895	6123477422	107.4	21111	0.36491	107.4	107.23	107.6	0.0010117	1	28950	91855	91855	1	797540		+
PLLVEPEGLEK	11	Unmodified	_PLLVEPEGLEK_			0	0	CON__ENSEMBL:ENSBTAP00000024146	CON__ENSEMBL:ENSBTAP00000024146	CON__ENSEMBL:ENSBTAP00000024146			>ENSEMBL:ENSBTAP00000024146 (Bos taurus) similar to alpha-2-macroglobulin isoform 1	MULTI-MSMS	612.35	2	61234773	12226809	47094.98	0.16622	-0.26881	-0.10259	6123475211	107.68	21151	0.17396	107.68	107.58	107.75	0.0033464	1	29041	79659	71434	1	632870		+
PLLVEPEGLEK	11	Unmodified	_PLLVEPEGLEK_			0	0	CON__ENSEMBL:ENSBTAP00000024146	CON__ENSEMBL:ENSBTAP00000024146	CON__ENSEMBL:ENSBTAP00000024146			>ENSEMBL:ENSBTAP00000024146 (Bos taurus) similar to alpha-2-macroglobulin isoform 1	MULTI-SECPEP	612.54	2	61234773	12226809	46440.44	0.045986	0.12051	0.1665	6123478121	105.43	20815	0.45128	105.43	105.2	105.65	4.30E-08	1	28416	90685	90685	1	1656400		+
QTVSWAVTPK	10	Unmodified	_QTVSWAVTPK_			0	0	CON__ENSEMBL:ENSBTAP00000024146	CON__ENSEMBL:ENSBTAP00000024146	CON__ENSEMBL:ENSBTAP00000024146			>ENSEMBL:ENSBTAP00000024146 (Bos taurus) similar to alpha-2-macroglobulin isoform 1	MULTI-MSMS	558.81	2	55880603	11155975	47170.07	0.083146	-0.33801	-0.25486	5588058127	68921	15339	0.78793	68921	68604	69392	0.0066519	1	18243	78653	78653	1	3014500		+
TQTVQAHYVLK	11	Unmodified	_TQTVQAHYVLK_			0	0	CON__ENSEMBL:ENSBTAP00000024146	CON__ENSEMBL:ENSBTAP00000024146	CON__ENSEMBL:ENSBTAP00000024146			>ENSEMBL:ENSBTAP00000024146 (Bos taurus) similar to alpha-2-macroglobulin isoform 1	MULTI-MSMS	429.91	3	42990671	12866983	53480.9	-0.35008	0.03533	-0.31475	4299068084	37187	10579	0.99825	37187	36809	37807	0.004249	2	8834	74944	64039	1	6973400		+
VGLNFSPGQSFPASQAHLR	19	Unmodified	_VGLNFSPGQSFPASQAHLR_			0	0	CON__ENSEMBL:ENSBTAP00000024146	CON__ENSEMBL:ENSBTAP00000024146	CON__ENSEMBL:ENSBTAP00000024146			>ENSEMBL:ENSBTAP00000024146 (Bos taurus) similar to alpha-2-macroglobulin isoform 1	MULTI-MSMS	672.02	3	67168155	20120228	44010.2	-0.14261	-0.14045	-0.28306	672015754	105.75	20863	0.44172	105.75	105.51	105.95	0.0066849	2	28489	77505	58967	1	2390600		+
VSESLSLK	8	Unmodified	_VSESLSLK_			0	0	CON__ENSEMBL:ENSBTAP00000024146	CON__ENSEMBL:ENSBTAP00000024146	CON__ENSEMBL:ENSBTAP00000024146			>ENSEMBL:ENSBTAP00000024146 (Bos taurus) similar to alpha-2-macroglobulin isoform 1	MULTI-MSMS	431.75	2	43174765	86148075	54621.86	0.00027621	-0.17669	-0.17641	4317474763	47343	12101	0.40206	47343	47.13	47533	0.041657	1	11789	57859	17507	1	3448300		+
YGAATFTSAR	10	Unmodified	_YGAATFTSAR_			0	0	CON__ENSEMBL:ENSBTAP00000024146	CON__ENSEMBL:ENSBTAP00000024146	CON__ENSEMBL:ENSBTAP00000024146			>ENSEMBL:ENSBTAP00000024146 (Bos taurus) similar to alpha-2-macroglobulin isoform 1	MULTI-SECPEP	523.29	2	52275908	10435036	46941.33	0.36086	-16226	-12617	5227580241	46.06	11909	0.26132	46.06	45931	46193	0.018995	1	11430	45879	59542	1	1532500		+
EPQVYVLAPPQEELSK	16	Unmodified	_EPQVYVLAPPQEELSK_			0	0	CON__ENSEMBL:ENSBTAP00000024462;CON__ENSEMBL:ENSBTAP00000024466	CON__ENSEMBL:ENSBTAP00000024462	CON__ENSEMBL:ENSBTAP00000024462			>ENSEMBL:ENSBTAP00000024462 (Bos taurus) 47 kDa protein;>ENSEMBL:ENSBTAP00000024466 (Bos taurus) 44 kDa protein	MULTI-MSMS	914.48	2	91398037	18259462	38026.86	-0.081897	0.29165	0.20975	9139806191	127.45	24118	0.64426	127.45	127.15	127.79	0.0018823	1	34309	90754	90754	1	1997200		+
VHNEGLPAPIVR	12	Unmodified	_VHNEGLPAPIVR_			0	0	CON__ENSEMBL:ENSBTAP00000024462;CON__ENSEMBL:ENSBTAP00000024466	CON__ENSEMBL:ENSBTAP00000024462	CON__ENSEMBL:ENSBTAP00000024462			>ENSEMBL:ENSBTAP00000024462 (Bos taurus) 47 kDa protein;>ENSEMBL:ENSBTAP00000024466 (Bos taurus) 44 kDa protein	MULTI-MSMS	434.92	3	43458233	13007252	54370.61	0.062222	-0.13386	-0.07164	4345822672	58655	13799	0.76796	58655	58322	59.09	0.0016502	3	15220	85288	73756	1	3415200		+
ETQSIIFLGK	10	Unmodified	_ETQSIIFLGK_			0	0	CON__ENSEMBL:ENSBTAP00000038329	CON__ENSEMBL:ENSBTAP00000038329	CON__ENSEMBL:ENSBTAP00000038329			>ENSEMBL:ENSBTAP00000038329 (Bos taurus) 9 kDa protein	MULTI-MSMS	568.32	2	56832151	11346285	47364.91	0.39916	-0.26151	0.13765	5683212334	109	21.35	0.47081	109	108.81	109.28	0.025393	1	29353	62303	46049	1	1553700		+
LPENVTPEEQHK	12	Unmodified	_LPENVTPEEQHK_			0	0	CON__ENSEMBL:ENSBTAP00000038329	CON__ENSEMBL:ENSBTAP00000038329	CON__ENSEMBL:ENSBTAP00000038329			>ENSEMBL:ENSBTAP00000038329 (Bos taurus) 9 kDa protein	MULTI-MSMS	474.24	3	47424041	14196994	51033.87	-0.006722	0.1211	0.11437	4742404903	32409	98614	15523	32409	32072	33624	2.16E-06	4	7648	127.17	110.23	1	38537000		+
LPENVTPEEQHK	12	Unmodified	_LPENVTPEEQHK_			0	0	CON__ENSEMBL:ENSBTAP00000038329	CON__ENSEMBL:ENSBTAP00000038329	CON__ENSEMBL:ENSBTAP00000038329			>ENSEMBL:ENSBTAP00000038329 (Bos taurus) 9 kDa protein	MULTI-MSMS	710.86	2	71085698	14196994	43615.71	-0.11258	-0.0034079	-0.11599	7108568952	32342	98515	0.31488	32342	32204	32519	1.47E-06	1	7596	134.99	111.76	1	1251200		+
IITHPNFNGNTLDNDIMLIK	20	Oxidation (M)	_IITHPNFNGNTLDNDIM(ox)LIK_	IITHPNFNGNTLDNDIM(1)LIK	IITHPNFNGNTLDNDIM(106.94)LIK	0	1	CON__P00761	CON__P00761	CON__P00761			>P00761 SWISS-PROT:P00761|TRYP_PIG Trypsin - Sus scrofa (Pig).	MULTI-MSMS	767.4	3	76706322	22981678	40469.12	0.073849	-0.0078547	0.065994	7673974864	126.8	2015-02-24	0.21529	126.8	126.63	126.84	3.59E-05	1	34067	106.94	84.79	1	5821500		+
IITHPNFNGNTLDNDIMLIK	20	Oxidation (M)	_IITHPNFNGNTLDNDIM(ox)LIK_	IITHPNFNGNTLDNDIM(1)LIK	IITHPNFNGNTLDNDIM(195.78)LIK	0	1	CON__P00761	CON__P00761	CON__P00761			>P00761 SWISS-PROT:P00761|TRYP_PIG Trypsin - Sus scrofa (Pig).	MULTI-MSMS	767.4	3	76706322	22981678	40138.82	0.069868	-0.13907	-0.069203	7673974466	127.03	24054	0.43803	127.03	126.75	127.18	4.94E-20	1	34156	195.78	163.22	1	28913000		+
IITHPNFNGNTLDNDIMLIK	20	Oxidation (M)	_IITHPNFNGNTLDNDIM(ox)LIK_	IITHPNFNGNTLDNDIM(1)LIK	IITHPNFNGNTLDNDIM(87.16)LIK	0	1	CON__P00761	CON__P00761	CON__P00761			>P00761 SWISS-PROT:P00761|TRYP_PIG Trypsin - Sus scrofa (Pig).	MULTI-MSMS	576.05	4	57554923	22981678	46584.07	0.49719	-0.2936	0.20359	5757997538	127	24051	0.31524	127	126.8	127.12	0.0021433	1	34167	87.16	76299	1	2681700		+
IITHPNFNGNTLDNDIMLIK	20	Oxidation (M)	_IITHPNFNGNTLDNDIM(ox)LIK_	IITHPNFNGNTLDNDIM(1)LIK	IITHPNFNGNTLDNDIM(165.74)LIK	0	1	CON__P00761	CON__P00761	CON__P00761			>P00761 SWISS-PROT:P00761|TRYP_PIG Trypsin - Sus scrofa (Pig).	MULTI-MSMS	767.4	3	76706322	22981678	40404.29	0.064023	-0.25518	-0.19116	7673974338	127.34	24102	0.22712	127.34	127.18	127.41	1.44E-13	1	34244	165.74	143.59	1	31922000		+
IITHPNFNGNTLDNDIMLIK	20	Oxidation (M)	_IITHPNFNGNTLDNDIM(ox)LIK_	IITHPNFNGNTLDNDIM(1)LIK	IITHPNFNGNTLDNDIM(87.16)LIK	0	1	CON__P00761	CON__P00761	CON__P00761			>P00761 SWISS-PROT:P00761|TRYP_PIG Trypsin - Sus scrofa (Pig).	MULTI-MSMS	575.55	4	57554923	22981678	46584.07	0.49048	-0.13856	0.35193	5755492025	127.38	24107	0.2932	127.38	127.28	127.58	0.0021433	1	34257	87.16	71768	1	2975300		+
IITHPNFNGNTLDNDIMLIK	20	Oxidation (M)	_IITHPNFNGNTLDNDIM(ox)LIK_	IITHPNFNGNTLDNDIM(1)LIK	IITHPNFNGNTLDNDIM(184.8)LIK	0	1	CON__P00761	CON__P00761	CON__P00761			>P00761 SWISS-PROT:P00761|TRYP_PIG Trypsin - Sus scrofa (Pig).	MULTI-MSMS	767.06	3	76706322	22981678	40138.81	0.05997	-0.24696	-0.18699	7673974209	127.57	24135	0.43803	127.57	127.41	127.84	9.67E-20	1	34334	184.8	152.62	1	28999000		+
IITHPNFNGNTLDNDIMLIK	20	Oxidation (M)	_IITHPNFNGNTLDNDIM(ox)LIK_	IITHPNFNGNTLDNDIM(1)LIK	IITHPNFNGNTLDNDIM(47.09)LIK	0	1	CON__P00761	CON__P00761	CON__P00761			>P00761 SWISS-PROT:P00761|TRYP_PIG Trypsin - Sus scrofa (Pig).	MULTI-MSMS	576.05	4	57554923	22981678	46738.88	0.48436	-0.48561	-0.0012486	5757996763	127.69	24154	0.19212	127.69	127.58	127.77	0.033617	1	34350	47.09	35.57	1	2158200		+
IITHPNFNGNTLDNDIMLIK	20	Oxidation (M)	_IITHPNFNGNTLDNDIM(ox)LIK_	IITHPNFNGNTLDNDIM(1)LIK	IITHPNFNGNTLDNDIM(139.11)LIK	0	1	CON__P00761	CON__P00761	CON__P00761			>P00761 SWISS-PROT:P00761|TRYP_PIG Trypsin - Sus scrofa (Pig).	MULTI-MSMS	767.4	3	76706322	22981678	40138.82	0.052112	-0.032689	0.019423	7673975118	128	2015-02-24	0.12271	128	127.94	128.07	1.15E-08	1	34422	139.11	115.63	1	15568000		+
IITHPNFNGNTLDNDIMLIK	20	Oxidation (M)	_IITHPNFNGNTLDNDIM(ox)LIK_	IITHPNFNGNTLDNDIM(1)LIK	IITHPNFNGNTLDNDIM(172.23)LIK	0	1	CON__P00761	CON__P00761	CON__P00761			>P00761 SWISS-PROT:P00761|TRYP_PIG Trypsin - Sus scrofa (Pig).	MULTI-MSMS	767.06	3	76706322	22981678	40406.1	0.046947	-0.13674	-0.089797	7673975131	128.27	24241	0.21071	128.27	128.17	128.38	7.59E-14	1	34507	172.23	140.84	1	19447000		+
IITHPNFNGNTLDNDIMLIK	20	Oxidation (M)	_IITHPNFNGNTLDNDIM(ox)LIK_	IITHPNFNGNTLDNDIM(1)LIK	IITHPNFNGNTLDNDIM(141.86)LIK	0	1	CON__P00761	CON__P00761	CON__P00761			>P00761 SWISS-PROT:P00761|TRYP_PIG Trypsin - Sus scrofa (Pig).	MULTI-MSMS	767.4	3	76706322	22981678	40406.1	0.037901	-0.19365	-0.15575	7673975139	128.77	24315	0.19183	128.77	128.67	128.86	8.94E-09	1	34591	141.86	119.71	1	14745000		+
IITHPNFNGNTLDNDIMLIK	20	Oxidation (M)	_IITHPNFNGNTLDNDIM(ox)LIK_	IITHPNFNGNTLDNDIM(1)LIK	IITHPNFNGNTLDNDIM(149.34)LIK	0	1	CON__P00761	CON__P00761	CON__P00761			>P00761 SWISS-PROT:P00761|TRYP_PIG Trypsin - Sus scrofa (Pig).	MULTI-MSMS	767.4	3	76706322	22981678	40406.11	0.032892	-0.077513	-0.04462	7673975635	129.08	24362	0.16028	129.08	129	129.16	2.08E-09	1	34676	149.34	125.86	1	13650000		+
IITHPNFNGNTLDNDIMLIK	20	Oxidation (M)	_IITHPNFNGNTLDNDIM(ox)LIK_	IITHPNFNGNTLDNDIM(1)LIK	IITHPNFNGNTLDNDIM(131.11)LIK	0	1	CON__P00761	CON__P00761	CON__P00761			>P00761 SWISS-PROT:P00761|TRYP_PIG Trypsin - Sus scrofa (Pig).	MULTI-MSMS	767.4	3	76706322	22981678	40406.1	0.039378	-0.13381	-0.094432	7673974964	129.33	24399	0.23935	129.33	129.21	129.45	1.88E-08	1	34761	131.11	108.96	1	15021000		+
IITHPNFNGNTLDNDIMLIK	20	Oxidation (M)	_IITHPNFNGNTLDNDIM(ox)LIK_	IITHPNFNGNTLDNDIM(1)LIK	IITHPNFNGNTLDNDIM(143.71)LIK	0	1	CON__P00761	CON__P00761	CON__P00761			>P00761 SWISS-PROT:P00761|TRYP_PIG Trypsin - Sus scrofa (Pig).	MULTI-MSMS	767.4	3	76706322	22981678	40406.11	0.051804	0.0039108	0.055715	7673975522	129.75	24462	0.22743	129.75	129.67	129.9	7.24E-09	1	34846	143.71	112.32	1	12039000		+
IITHPNFNGNTLDNDIMLIK	20	Oxidation (M)	_IITHPNFNGNTLDNDIM(ox)LIK_	IITHPNFNGNTLDNDIM(1)LIK	IITHPNFNGNTLDNDIM(132.59)LIK	0	1	CON__P00761	CON__P00761	CON__P00761			>P00761 SWISS-PROT:P00761|TRYP_PIG Trypsin - Sus scrofa (Pig).	MULTI-MSMS	767.4	3	76706322	22981678	40406.1	0.059714	-0.14276	-0.083048	7673975516	130.02	24504	0.27557	130.02	129.89	130.17	1.74E-08	1	34933	132.59	110.43	1	14114000		+
IITHPNFNGNTLDNDIMLIK	20	Oxidation (M)	_IITHPNFNGNTLDNDIM(ox)LIK_	IITHPNFNGNTLDNDIM(1)LIK	IITHPNFNGNTLDNDIM(139.46)LIK	0	1	CON__P00761	CON__P00761	CON__P00761			>P00761 SWISS-PROT:P00761|TRYP_PIG Trypsin - Sus scrofa (Pig).	MULTI-MSMS	767.06	3	76706322	22981678	40406.11	0.073184	-0.049877	0.023307	7673976438	130.48	24572	0.11452	130.48	130.43	130.54	1.11E-08	1	35047	139.46	117.93	1	9753200		+
IITHPNFNGNTLDNDIMLIK	20	Oxidation (M)	_IITHPNFNGNTLDNDIM(ox)LIK_	IITHPNFNGNTLDNDIM(1)LIK	IITHPNFNGNTLDNDIM(157.51)LIK	0	1	CON__P00761	CON__P00761	CON__P00761			>P00761 SWISS-PROT:P00761|TRYP_PIG Trypsin - Sus scrofa (Pig).	MULTI-MSMS	767.4	3	76706322	22981678	40469.12	0.083687	0.042878	0.12657	7673975266	130.83	24624	0.17755	130.83	130.71	130.89	2.31E-13	1	35133	157.51	128.56	1	5998100		+
IITHPNFNGNTLDNDIMLIK	20	Oxidation (M)	_IITHPNFNGNTLDNDIM(ox)LIK_	IITHPNFNGNTLDNDIM(1)LIK	IITHPNFNGNTLDNDIM(131.11)LIK	0	1	CON__P00761	CON__P00761	CON__P00761			>P00761 SWISS-PROT:P00761|TRYP_PIG Trypsin - Sus scrofa (Pig).	MULTI-MSMS	767.4	3	76706322	22981678	40272.02	0.093493	-0.20573	-0.11223	7673974408	131.17	24676	0.17429	131.17	131.1	131.27	1.88E-08	1	35219	131.11	108.96	1	10896000		+
IITHPNFNGNTLDNDIMLIK	20	Oxidation (M)	_IITHPNFNGNTLDNDIM(ox)LIK_	IITHPNFNGNTLDNDIM(1)LIK	IITHPNFNGNTLDNDIM(113.47)LIK	0	1	CON__P00761	CON__P00761	CON__P00761			>P00761 SWISS-PROT:P00761|TRYP_PIG Trypsin - Sus scrofa (Pig).	MULTI-MSMS	767.4	3	76706322	22981678	40406.1	0.10961	-0.24431	-0.1347	7673974423	131.61	24742	0.22621	131.61	131.47	131.7	2.20E-05	1	35302	113.47	91.32	1	11575000		+
IITHPNFNGNTLDNDIMLIK	20	Oxidation (M)	_IITHPNFNGNTLDNDIM(ox)LIK_	IITHPNFNGNTLDNDIM(1)LIK	IITHPNFNGNTLDNDIM(162.65)LIK	0	1	CON__P00761	CON__P00761	CON__P00761			>P00761 SWISS-PROT:P00761|TRYP_PIG Trypsin - Sus scrofa (Pig).	MULTI-MSMS	767.4	3	76706322	22981678	40406.09	0.13809	-0.37371	-0.23562	7673973986	132.25	24837	0.13176	132.25	132.19	132.32	1.77E-13	1	35476	162.65	125.56	1	9250500		+
IITHPNFNGNTLDNDIMLIK	20	Oxidation (M)	_IITHPNFNGNTLDNDIM(ox)LIK_	IITHPNFNGNTLDNDIM(1)LIK	IITHPNFNGNTLDNDIM(121.26)LIK	0	1	CON__P00761	CON__P00761	CON__P00761			>P00761 SWISS-PROT:P00761|TRYP_PIG Trypsin - Sus scrofa (Pig).	MULTI-MSMS	767.4	3	76706322	22981678	40469.11	0.14963	-0.14127	0.0083595	7673973561	132.5	24875	0.1485	132.5	132.41	132.56	5.42E-06	1	35559	121.26	99.11	1	5734300		+
IITHPNFNGNTLDNDIMLIK	20	Oxidation (M)	_IITHPNFNGNTLDNDIM(ox)LIK_	IITHPNFNGNTLDNDIM(1)LIK	IITHPNFNGNTLDNDIM(137.05)LIK	0	1	CON__P00761	CON__P00761	CON__P00761			>P00761 SWISS-PROT:P00761|TRYP_PIG Trypsin - Sus scrofa (Pig).	MULTI-MSMS	767.4	3	76706322	22981678	40406.1	0.16791	-0.25536	-0.087446	7673974306	132.92	24937	0.14984	132.92	132.83	132.98	1.34E-08	1	35642	137.05	113.57	1	10143000		+
IITHPNFNGNTLDNDIMLIK	20	Oxidation (M)	_IITHPNFNGNTLDNDIM(ox)LIK_	IITHPNFNGNTLDNDIM(1)LIK	IITHPNFNGNTLDNDIM(134.37)LIK	0	1	CON__P00761	CON__P00761	CON__P00761			>P00761 SWISS-PROT:P00761|TRYP_PIG Trypsin - Sus scrofa (Pig).	MULTI-MSMS	767.4	3	76706322	22981678	40406.1	0.18084	-0.31218	-0.13133	7673974421	133.2	24981	0.28662	133.2	132.98	133.27	1.58E-08	1	35725	134.37	112.22	1	9446400		+
IITHPNFNGNTLDNDIMLIK	20	Oxidation (M)	_IITHPNFNGNTLDNDIM(ox)LIK_	IITHPNFNGNTLDNDIM(1)LIK	IITHPNFNGNTLDNDIM(155.11)LIK	0	1	CON__P00761	CON__P00761	CON__P00761			>P00761 SWISS-PROT:P00761|TRYP_PIG Trypsin - Sus scrofa (Pig).	MULTI-MSMS	767.4	3	76706322	22981678	40406.09	0.19874	-0.38294	-0.18419	767397264	133.61	25041	0.19659	133.61	133.52	133.71	2.57E-13	1	35809	155.11	132.95	1	9546800		+
IITHPNFNGNTLDNDIMLIK	20	Oxidation (M)	_IITHPNFNGNTLDNDIM(ox)LIK_	IITHPNFNGNTLDNDIM(1)LIK	IITHPNFNGNTLDNDIM(133.93)LIK	0	1	CON__P00761	CON__P00761	CON__P00761			>P00761 SWISS-PROT:P00761|TRYP_PIG Trypsin - Sus scrofa (Pig).	MULTI-MSMS	767.06	3	76706322	22981678	40406.09	0.20987	-0.44446	-0.23459	7670630807	133.85	25078	0.14166	133.85	133.8	133.94	1.62E-08	1	35896	133.93	111.78	1	10145000		+
IITHPNFNGNTLDNDIMLIK	20	Oxidation (M)	_IITHPNFNGNTLDNDIM(ox)LIK_	IITHPNFNGNTLDNDIM(1)LIK	IITHPNFNGNTLDNDIM(141.07)LIK	0	1	CON__P00761	CON__P00761	CON__P00761			>P00761 SWISS-PROT:P00761|TRYP_PIG Trypsin - Sus scrofa (Pig).	MULTI-MSMS	767.4	3	76706322	22981678	40406.09	0.21117	-0.3413	-0.13013	7673973406	134.15	25122	0.40329	134.15	133.94	134.35	9.66E-09	1	35979	141.07	118.92	1	10618000		+
IITHPNFNGNTLDNDIMLIK	20	Oxidation (M)	_IITHPNFNGNTLDNDIM(ox)LIK_	IITHPNFNGNTLDNDIM(1)LIK	IITHPNFNGNTLDNDIM(155.11)LIK	0	1	CON__P00761	CON__P00761	CON__P00761			>P00761 SWISS-PROT:P00761|TRYP_PIG Trypsin - Sus scrofa (Pig).	MULTI-MSMS	767.4	3	76706322	22981678	40138.81	0.17907	-0.3022	-0.12313	7673973438	134.57	25186	0.11505	134.57	134.51	134.63	2.57E-13	1	36064	155.11	131.63	1	7281200		+
IITHPNFNGNTLDNDIMLIK	20	Oxidation (M)	_IITHPNFNGNTLDNDIM(ox)LIK_	IITHPNFNGNTLDNDIM(1)LIK	IITHPNFNGNTLDNDIM(155.11)LIK	0	1	CON__P00761	CON__P00761	CON__P00761			>P00761 SWISS-PROT:P00761|TRYP_PIG Trypsin - Sus scrofa (Pig).	MULTI-MSMS	767.4	3	76706322	22981678	40406.09	0.1512	-0.42948	-0.27828	7673974528	134.92	25238	0.17886	134.92	134.81	134.99	2.57E-13	1	36148	155.11	131.63	1	8407500		+
IITHPNFNGNTLDNDIMLIK	20	Oxidation (M)	_IITHPNFNGNTLDNDIM(ox)LIK_	IITHPNFNGNTLDNDIM(1)LIK	IITHPNFNGNTLDNDIM(123.41)LIK	0	1	CON__P00761	CON__P00761	CON__P00761			>P00761 SWISS-PROT:P00761|TRYP_PIG Trypsin - Sus scrofa (Pig).	MULTI-MSMS	767.73	3	76706322	22981678	40406.09	0.12941	-0.60985	-0.48044	7673972822	135.19	25279	0.45358	135.19	134.98	135.44	8.50E-07	1	36236	123.41	101.25	1	8033200		+
IITHPNFNGNTLDNDIMLIK	20	Oxidation (M)	_IITHPNFNGNTLDNDIM(ox)LIK_	IITHPNFNGNTLDNDIM(1)LIK	IITHPNFNGNTLDNDIM(124.26)LIK	0	1	CON__P00761	CON__P00761	CON__P00761			>P00761 SWISS-PROT:P00761|TRYP_PIG Trypsin - Sus scrofa (Pig).	MULTI-MSMS	767.73	3	76706322	22981678	40272	0.093833	-0.4511	-0.35726	7673972881	135.64	25347	0.22336	135.64	135.54	135.76	2.51E-08	1	36321	124.26	102.11	1	7615300		+
IITHPNFNGNTLDNDIMLIK	20	Oxidation (M)	_IITHPNFNGNTLDNDIM(ox)LIK_	IITHPNFNGNTLDNDIM(1)LIK	IITHPNFNGNTLDNDIM(131.11)LIK	0	1	CON__P00761	CON__P00761	CON__P00761			>P00761 SWISS-PROT:P00761|TRYP_PIG Trypsin - Sus scrofa (Pig).	MULTI-MSMS	767.4	3	76706322	22981678	40272.02	0.071251	-0.19854	-0.12729	76739743	135.93	25389	0.08374	135.93	135.88	135.97	1.88E-08	1	36407	131.11	108.96	1	6662100		+
IITHPNFNGNTLDNDIMLIK	20	Oxidation (M)	_IITHPNFNGNTLDNDIM(ox)LIK_	IITHPNFNGNTLDNDIM(1)LIK	IITHPNFNGNTLDNDIM(144.66)LIK	0	1	CON__P00761	CON__P00761	CON__P00761			>P00761 SWISS-PROT:P00761|TRYP_PIG Trypsin - Sus scrofa (Pig).	MULTI-MSMS	767.4	3	76706322	22981678	40272.01	0.048174	-0.21601	-0.16783	7673973277	136.22	25432	0.18634	136.22	136.1	136.29	6.38E-09	1	36490	144.66	121.18	1	6552900		+
IITHPNFNGNTLDNDIMLIK	20	Oxidation (M)	_IITHPNFNGNTLDNDIM(ox)LIK_	IITHPNFNGNTLDNDIM(1)LIK	IITHPNFNGNTLDNDIM(134.21)LIK	0	1	CON__P00761	CON__P00761	CON__P00761			>P00761 SWISS-PROT:P00761|TRYP_PIG Trypsin - Sus scrofa (Pig).	MULTI-MSMS	767.4	3	76706322	22981678	40469.12	0.0039254	-0.082362	-0.078437	7673974054	136.78	25518	0.48431	136.78	136.6	137.09	1.60E-08	2	36657	134.21	112.06	1	3708400		+
IITHPNFNGNTLDNDIMLIK	20	Oxidation (M)	_IITHPNFNGNTLDNDIM(ox)LIK_	IITHPNFNGNTLDNDIM(1)LIK	IITHPNFNGNTLDNDIM(104.89)LIK	0	1	CON__P00761	CON__P00761	CON__P00761			>P00761 SWISS-PROT:P00761|TRYP_PIG Trypsin - Sus scrofa (Pig).	MULTI-MSMS	767.4	3	76706322	22981678	40138.82	-0.027622	-0.10586	-0.13348	7673973219	137.22	25583	0.17679	137.22	137.13	137.31	4.03E-05	1	36743	104.89	82.74	1	5080400		+
IITHPNFNGNTLDNDIMLIK	20	Oxidation (M)	_IITHPNFNGNTLDNDIM(ox)LIK_	IITHPNFNGNTLDNDIM(1)LIK	IITHPNFNGNTLDNDIM(123.19)LIK	0	1	CON__P00761	CON__P00761	CON__P00761			>P00761 SWISS-PROT:P00761|TRYP_PIG Trypsin - Sus scrofa (Pig).	MULTI-MSMS	767.06	3	76706322	22981678	40269.57	-0.062317	-0.13321	-0.19552	7673975391	137.71	25657	0.23753	137.71	137.57	137.81	1.32E-06	1	36827	123.19	108.27	1	5376700		+
IITHPNFNGNTLDNDIMLIK	20	Oxidation (M)	_IITHPNFNGNTLDNDIM(ox)LIK_	IITHPNFNGNTLDNDIM(1)LIK	IITHPNFNGNTLDNDIM(146.58)LIK	0	1	CON__P00761	CON__P00761	CON__P00761			>P00761 SWISS-PROT:P00761|TRYP_PIG Trypsin - Sus scrofa (Pig).	MULTI-MSMS	767.4	3	76706322	22981678	40469.12	-0.079057	-0.0026559	-0.081713	7673976479	137.95	25693	0.11664	137.95	137.9	138.02	4.61E-09	1	36911	146.58	121.07	1	2537500		+
IITHPNFNGNTLDNDIMLIK	20	Oxidation (M)	_IITHPNFNGNTLDNDIM(ox)LIK_	IITHPNFNGNTLDNDIM(1)LIK	IITHPNFNGNTLDNDIM(113.53)LIK	0	1	CON__P00761	CON__P00761	CON__P00761			>P00761 SWISS-PROT:P00761|TRYP_PIG Trypsin - Sus scrofa (Pig).	MULTI-MSMS	767.73	3	76706322	22981678	40469.09	-0.10052	-0.67074	-0.77126	7673972832	138.26	25739	0.14307	138.26	138.19	138.33	2.19E-05	1	36995	113.53	92438	1	4937600		+
IITHPNFNGNTLDNDIMLIK	20	Oxidation (M)	_IITHPNFNGNTLDNDIM(ox)LIK_	IITHPNFNGNTLDNDIM(1)LIK	IITHPNFNGNTLDNDIM(116.29)LIK	0	1	CON__P00761	CON__P00761	CON__P00761			>P00761 SWISS-PROT:P00761|TRYP_PIG Trypsin - Sus scrofa (Pig).	MULTI-MSMS	767.06	3	76706322	22981678	40138.79	-0.13165	-0.84098	-0.97262	7673971496	138.69	25804	0.17337	138.69	138.61	138.78	1.60E-05	1	37079	116.29	94138	1	5502300		+
IITHPNFNGNTLDNDIMLIK	20	Oxidation (M)	_IITHPNFNGNTLDNDIM(ox)LIK_	IITHPNFNGNTLDNDIM(1)LIK	IITHPNFNGNTLDNDIM(122.22)LIK	0	1	CON__P00761	CON__P00761	CON__P00761			>P00761 SWISS-PROT:P00761|TRYP_PIG Trypsin - Sus scrofa (Pig).	MULTI-MSMS	767.06	3	76706322	22981678	40138.78	-0.15718	-11486	-13058	767396569	139.06	25859	0.18109	139.06	138.96	139.14	3.39E-06	1	37162	122.22	106.82	1	4569100		+
IITHPNFNGNTLDNDIMLIK	20	Oxidation (M)	_IITHPNFNGNTLDNDIM(ox)LIK_	IITHPNFNGNTLDNDIM(1)LIK	IITHPNFNGNTLDNDIM(126.19)LIK	0	1	CON__P00761	CON__P00761	CON__P00761			>P00761 SWISS-PROT:P00761|TRYP_PIG Trypsin - Sus scrofa (Pig).	MULTI-MSMS	767.4	3	76706322	22981678	40469.11	-0.17416	-0.14251	-0.31667	7673968973	139.3	25896	0.05423	139.3	139.27	139.33	2.33E-08	1	37242	126.19	100.68	1	2020000		+
IITHPNFNGNTLDNDIMLIK	20	Oxidation (M)	_IITHPNFNGNTLDNDIM(ox)LIK_	IITHPNFNGNTLDNDIM(1)LIK	IITHPNFNGNTLDNDIM(124.26)LIK	0	1	CON__P00761	CON__P00761	CON__P00761			>P00761 SWISS-PROT:P00761|TRYP_PIG Trypsin - Sus scrofa (Pig).	MULTI-MSMS	767.4	3	76706322	22981678	40469.11	-0.19839	-0.31486	-0.51326	7673967465	139.65	25947	0.088318	139.65	139.6	139.69	2.51E-08	1	37321	124.26	98752	1	2169300		+
IITHPNFNGNTLDNDIMLIK	20	Oxidation (M)	_IITHPNFNGNTLDNDIM(ox)LIK_	IITHPNFNGNTLDNDIM(1)LIK	IITHPNFNGNTLDNDIM(116.29)LIK	0	1	CON__P00761	CON__P00761	CON__P00761			>P00761 SWISS-PROT:P00761|TRYP_PIG Trypsin - Sus scrofa (Pig).	MULTI-MSMS	767.73	3	76706322	22981678	39959.7	-0.22016	-13833	-16035	7673967518	139.95	25993	0.12685	139.95	139.89	140.02	1.60E-05	1	37402	116.29	94138	1	3936600		+
IITHPNFNGNTLDNDIMLIK	20	Oxidation (M)	_IITHPNFNGNTLDNDIM(ox)LIK_	IITHPNFNGNTLDNDIM(1)LIK	IITHPNFNGNTLDNDIM(122.22)LIK	0	1	CON__P00761	CON__P00761	CON__P00761			>P00761 SWISS-PROT:P00761|TRYP_PIG Trypsin - Sus scrofa (Pig).	MULTI-MSMS	767.39	3	76706322	22981678	39959.7	-0.24398	-13837	-16277	7673967863	140.29	26043	0.18671	140.29	140.18	140.37	3.39E-06	1	37483	122.22	103.43	1	4049700		+
IITHPNFNGNTLDNDIMLIK	20	Oxidation (M)	_IITHPNFNGNTLDNDIM(ox)LIK_	IITHPNFNGNTLDNDIM(1)LIK	IITHPNFNGNTLDNDIM(67.99)LIK	0	1	CON__P00761	CON__P00761	CON__P00761			>P00761 SWISS-PROT:P00761|TRYP_PIG Trypsin - Sus scrofa (Pig).	MULTI-MSMS	767.73	3	76706322	22981678	40138.77	-0.2643	-12896	-15539	7673970851	140.57	26086	0.27393	140.57	140.46	140.73	0.0068526	1	37564	67995	45.84	1	4109900		+
IITHPNFNGNTLDNDIMLIK	20	Oxidation (M)	_IITHPNFNGNTLDNDIM(ox)LIK_	IITHPNFNGNTLDNDIM(1)LIK	IITHPNFNGNTLDNDIM(124.26)LIK	0	1	CON__P00761	CON__P00761	CON__P00761			>P00761 SWISS-PROT:P00761|TRYP_PIG Trypsin - Sus scrofa (Pig).	MULTI-MSMS	767.4	3	76706322	22981678	40469.08	-0.29208	-0.96742	-12595	7673968816	141.01	26152	0.16827	141.01	140.92	141.09	2.51E-08	1	37644	124.26	102.11	1	3254200		+
IITHPNFNGNTLDNDIMLIK	20	Oxidation (M)	_IITHPNFNGNTLDNDIM(ox)LIK_	IITHPNFNGNTLDNDIM(1)LIK	IITHPNFNGNTLDNDIM(122.57)LIK	0	1	CON__P00761	CON__P00761	CON__P00761			>P00761 SWISS-PROT:P00761|TRYP_PIG Trypsin - Sus scrofa (Pig).	MULTI-MSMS	767.4	3	76706322	22981678	40280.48	-0.1704	-18647	-20351	7673964443	142.38	26357	0.18889	142.38	142.29	142.48	2.64E-06	1	37971	122.57	97061	1	2776400		+
IITHPNFNGNTLDNDIMLIK	20	Oxidation (M)	_IITHPNFNGNTLDNDIM(ox)LIK_	IITHPNFNGNTLDNDIM(1)LIK	IITHPNFNGNTLDNDIM(116.82)LIK	0	1	CON__P00761	CON__P00761	CON__P00761			>P00761 SWISS-PROT:P00761|TRYP_PIG Trypsin - Sus scrofa (Pig).	MULTI-MSMS	767.4	3	76706322	22981678	40509.25	-0.13996	-13705	-15104	7677303306	142.71	26407	0.19092	142.71	142.63	142.82	1.49E-05	1	38051	116.82	94662	1	2227700		+
IITHPNFNGNTLDNDIMLIK	20	Oxidation (M)	_IITHPNFNGNTLDNDIM(ox)LIK_	IITHPNFNGNTLDNDIM(1)LIK	IITHPNFNGNTLDNDIM(80.97)LIK	0	1	CON__P00761	CON__P00761	CON__P00761			>P00761 SWISS-PROT:P00761|TRYP_PIG Trypsin - Sus scrofa (Pig).	MULTI-MSMS	767.4	3	76706322	22981678	40276.46	-0.042777	-16782	-1721	767396164	143.79	26568	0.26949	143.79	143.7	143.97	0.0036044	1	38298	80975	58.82	1	1951600		+
IITHPNFNGNTLDNDIMLIK	20	Oxidation (M)	_IITHPNFNGNTLDNDIM(ox)LIK_	IITHPNFNGNTLDNDIM(1)LIK	IITHPNFNGNTLDNDIM(111.95)LIK	0	1	CON__P00761	CON__P00761	CON__P00761			>P00761 SWISS-PROT:P00761|TRYP_PIG Trypsin - Sus scrofa (Pig).	MULTI-MSMS	767.39	3	76706322	22981678	39908.8	-0.47325	-3727	-42002	7673941805	145.75	26863	0.062042	145.75	145.72	145.78	2.53E-05	1	38782	111.95	85144	1	1606300		+
IITHPNFNGNTLDNDIMLIK	20	Oxidation (M)	_IITHPNFNGNTLDNDIM(ox)LIK_	IITHPNFNGNTLDNDIM(1)LIK	IITHPNFNGNTLDNDIM(113.53)LIK	0	1	CON__P00761	CON__P00761	CON__P00761			>P00761 SWISS-PROT:P00761|TRYP_PIG Trypsin - Sus scrofa (Pig).	MULTI-MSMS	767.39	3	76706322	22981678	39908.86	-0.54465	-21931	-27377	7673954942	146.05	26908	0.15419	146.05	145.95	146.11	2.19E-05	1	38863	113.53	88022	1	2163600		+
IITHPNFNGNTLDNDIMLIK	20	Oxidation (M)	_IITHPNFNGNTLDNDIM(ox)LIK_	IITHPNFNGNTLDNDIM(1)LIK	IITHPNFNGNTLDNDIM(74.52)LIK	0	1	CON__P00761	CON__P00761	CON__P00761			>P00761 SWISS-PROT:P00761|TRYP_PIG Trypsin - Sus scrofa (Pig).	MULTI-MSMS	767.73	3	76706322	22981678	40156.82	-0.72305	-23729	-30959	7677291047	146.79	27019	0.30798	146.79	146.64	146.95	0.0051294	1	39026	74519	57775	1	1920700		+
IITHPNFNGNTLDNDIMLIK	20	Oxidation (M)	_IITHPNFNGNTLDNDIM(ox)LIK_	IITHPNFNGNTLDNDIM(1)LIK	IITHPNFNGNTLDNDIM(95.81)LIK	0	1	CON__P00761	CON__P00761	CON__P00761			>P00761 SWISS-PROT:P00761|TRYP_PIG Trypsin - Sus scrofa (Pig).	MULTI-MSMS	767.73	3	76706322	22981678	40337.49	-0.79681	-32655	-40623	7673952631	147.11	27067	0.21503	147.11	146.97	147.18	9.91E-05	1	39108	95814	71256	1	2854900		+
IITHPNFNGNTLDNDIMLIK	20	Oxidation (M)	_IITHPNFNGNTLDNDIM(ox)LIK_	IITHPNFNGNTLDNDIM(1)LIK	IITHPNFNGNTLDNDIM(87.16)LIK	0	1	CON__P00761	CON__P00761	CON__P00761			>P00761 SWISS-PROT:P00761|TRYP_PIG Trypsin - Sus scrofa (Pig).	MULTI-MSMS	767.39	3	76706322	22981678	42007.12	-0.7822	-12139	-19961	7673955677	147.48	27122	0.14783	147.48	147.39	147.54	0.0021433	1	39189	87.16	65006	1	1395100		+
IITHPNFNGNTLDNDIMLIK	20	Oxidation (M)	_IITHPNFNGNTLDNDIM(ox)LIK_	IITHPNFNGNTLDNDIM(1)LIK	IITHPNFNGNTLDNDIM(85.81)LIK	0	1	CON__P00761	CON__P00761	CON__P00761			>P00761 SWISS-PROT:P00761|TRYP_PIG Trypsin - Sus scrofa (Pig).	MULTI-MSMS	767.39	3	76706322	22981678	40305.3	-0.72965	-31172	-38468	767728393	148.48	27272	0.14642	148.48	148.41	148.56	0.0024627	1	39446	85808	62.67	1	1521200		+
IITHPNFNGNTLDNDIMLIK	20	Oxidation (M)	_IITHPNFNGNTLDNDIM(ox)LIK_	IITHPNFNGNTLDNDIM(1)LIK	IITHPNFNGNTLDNDIM(53.77)LIK	0	1	CON__P00761	CON__P00761	CON__P00761			>P00761 SWISS-PROT:P00761|TRYP_PIG Trypsin - Sus scrofa (Pig).	MSMS	767.06	3	76706322	22981678	n. def.	n. def.	n. def.	n. def.	n. def.	150.05	27507	1	150.05	149.55	150.55	0.0011633	1	39815	53773	37654	1			+
IITHPNFNGNTLDNDIMLIK	20	Oxidation (M)	_IITHPNFNGNTLDNDIM(ox)LIK_	IITHPNFNGNTLDNDIM(1)LIK	IITHPNFNGNTLDNDIM(55.33)LIK	0	1	CON__P00761	CON__P00761	CON__P00761			>P00761 SWISS-PROT:P00761|TRYP_PIG Trypsin - Sus scrofa (Pig).	MSMS	767.06	3	76706322	22981678	n. def.	n. def.	n. def.	n. def.	n. def.	152.22	27834	1	152.22	151.72	152.72	0.00082933	1	40346	55.33	36038	1			+
IITHPNFNGNTLDNDIMLIK	20	Oxidation (M)	_IITHPNFNGNTLDNDIM(ox)LIK_	IITHPNFNGNTLDNDIM(1)LIK	IITHPNFNGNTLDNDIM(53.28)LIK	0	1	CON__P00761	CON__P00761	CON__P00761			>P00761 SWISS-PROT:P00761|TRYP_PIG Trypsin - Sus scrofa (Pig).	MSMS	767.06	3	76706322	22981678	n. def.	n. def.	n. def.	n. def.	n. def.	153.1	27964	1	153.1	152.6	153.6	0.0022376	1	40556	53278	36612	1			+
IITHPNFNGNTLDNDIMLIK	20	Oxidation (M)	_IITHPNFNGNTLDNDIM(ox)LIK_	IITHPNFNGNTLDNDIM(1)LIK	IITHPNFNGNTLDNDIM(152.01)LIK	0	1	CON__P00761	CON__P00761	CON__P00761			>P00761 SWISS-PROT:P00761|TRYP_PIG Trypsin - Sus scrofa (Pig).	MULTI-SECPEP	767.4	3	76706322	22981678	40406.1	0.1232	-0.15092	-0.027725	7673974123	131.92	24787	0.19518	131.92	131.81	132.01	1.31E-61	1	35390	152.01	128.53	1	10464000		+
IITHPNFNGNTLDNDIMLIK	20	Oxidation (M)	_IITHPNFNGNTLDNDIM(ox)LIK_	IITHPNFNGNTLDNDIM(1)LIK	IITHPNFNGNTLDNDIM(106.67)LIK	0	1	CON__P00761	CON__P00761	CON__P00761			>P00761 SWISS-PROT:P00761|TRYP_PIG Trypsin - Sus scrofa (Pig).	MULTI-SECPEP	767.4	3	76706322	22981678	40085.66	-0.23686	-11274	-13643	7673970671	141.65	26247	0.17119	141.65	141.56	141.73	0.00057583	1	37810	106.67	56114	1	3181000		+
IITHPNFNGNTLDNDIMLIK	20	Oxidation (M)	_IITHPNFNGNTLDNDIM(ox)LIK_	IITHPNFNGNTLDNDIM(1)LIK	IITHPNFNGNTLDNDIM(145.62)LIK	0	1	CON__P00761	CON__P00761	CON__P00761			>P00761 SWISS-PROT:P00761|TRYP_PIG Trypsin - Sus scrofa (Pig).	MULTI-SECPEP	767.4	3	76706322	22981678	41000.78	-0.086606	-14826	-15692	7673966722	143.3	26496	0.24992	143.3	143.22	143.47	1.37E-48	1	38215	145.62	125.18	1	2411300		+
IITHPNFNGNTLDNDIMLIK	20	Oxidation (M)	_IITHPNFNGNTLDNDIM(ox)LIK_	IITHPNFNGNTLDNDIM(1)LIK	IITHPNFNGNTLDNDIM(126)LIK	0	1	CON__P00761	CON__P00761	CON__P00761			>P00761 SWISS-PROT:P00761|TRYP_PIG Trypsin - Sus scrofa (Pig).	MULTI-SECPEP	767.4	3	76706322	22981678	40245.14	-0.054547	-19119	-19665	7677292695	144.02	26602	0.08255	144.02	143.99	144.07	2.18E-27	1	38378	126	103.52	1	1850900		+
LGEHNIDVLEGNEQFINAAK	20	Unmodified	_LGEHNIDVLEGNEQFINAAK_			0	0	CON__P00761	CON__P00761	CON__P00761			>P00761 SWISS-PROT:P00761|TRYP_PIG Trypsin - Sus scrofa (Pig).	MULTI-MSMS	738.04	3	7377062	22100968	41009.36	0.0634	0.044973	0.10837	7380404417	124	23599	0.40652	124	123.71	124.11	6.93E-28	2	33392	224.86	205.81	1	22354000		+
LGEHNIDVLEGNEQFINAAK	20	Unmodified	_LGEHNIDVLEGNEQFINAAK_			0	0	CON__P00761	CON__P00761	CON__P00761			>P00761 SWISS-PROT:P00761|TRYP_PIG Trypsin - Sus scrofa (Pig).	MULTI-MSMS	738.04	3	7377062	22100968	41015.14	0.07015	-0.011602	0.058548	7380404643	124.33	23649	0.40591	124.33	124.1	124.51	1.19E-37	1	33484	244.1	226.5	1	38261000		+
LGEHNIDVLEGNEQFINAAK	20	Unmodified	_LGEHNIDVLEGNEQFINAAK_			0	0	CON__P00761	CON__P00761	CON__P00761			>P00761 SWISS-PROT:P00761|TRYP_PIG Trypsin - Sus scrofa (Pig).	MULTI-MSMS	738.04	3	7377062	22100968	40842.81	0.077182	-0.03852	0.038662	738040447	124.86	23729	0.50939	124.86	124.51	125.02	1.44E-37	1	33572	240.13	209.7	1	55750000		+
LGEHNIDVLEGNEQFINAAK	20	Unmodified	_LGEHNIDVLEGNEQFINAAK_			0	0	CON__P00761	CON__P00761	CON__P00761			>P00761 SWISS-PROT:P00761|TRYP_PIG Trypsin - Sus scrofa (Pig).	MULTI-MSMS	738.04	3	7377062	22100968	40842.81	0.080285	-0.014458	0.065827	7380404805	125.09	23764	0.15712	125.09	125.01	125.17	3.43E-49	1	33661	267.36	236.94	1	57079000		+
LGEHNIDVLEGNEQFINAAK	20	Unmodified	_LGEHNIDVLEGNEQFINAAK_			0	0	CON__P00761	CON__P00761	CON__P00761			>P00761 SWISS-PROT:P00761|TRYP_PIG Trypsin - Sus scrofa (Pig).	MULTI-MSMS	738.04	3	7377062	22100968	40842.81	0.084783	0.01103	0.095813	7380404766	125.43	23814	0.29867	125.43	125.32	125.62	1.29E-37	1	33746	242.45	224.86	1	60759000		+
LGEHNIDVLEGNEQFINAAK	20	Unmodified	_LGEHNIDVLEGNEQFINAAK_			0	0	CON__P00761	CON__P00761	CON__P00761			>P00761 SWISS-PROT:P00761|TRYP_PIG Trypsin - Sus scrofa (Pig).	MULTI-MSMS	738.04	3	7377062	22100968	40677.09	0.089023	0.0865	0.17552	7380405051	125.73	23.86	0.55145	125.73	125.47	126.02	7.84E-38	1	33832	250.47	220.04	1	37100000		+
LGEHNIDVLEGNEQFINAAK	20	Unmodified	_LGEHNIDVLEGNEQFINAAK_			0	0	CON__P00761	CON__P00761	CON__P00761			>P00761 SWISS-PROT:P00761|TRYP_PIG Trypsin - Sus scrofa (Pig).	MULTI-MSMS	738.04	3	7377062	22100968	40842.81	0.094801	0.020063	0.11486	7380405025	126.18	23928	0.31817	126.18	126.02	126.34	7.84E-38	1	33919	250.47	232.87	1	65764000		+
LGEHNIDVLEGNEQFINAAK	20	Unmodified	_LGEHNIDVLEGNEQFINAAK_			0	0	CON__P00761	CON__P00761	CON__P00761			>P00761 SWISS-PROT:P00761|TRYP_PIG Trypsin - Sus scrofa (Pig).	MULTI-MSMS	738.04	3	7377062	22100968	40842.81	0.10044	-0.086815	0.013625	7380404419	126.65	23998	0.73119	126.65	126.34	127.07	1.21E-49	2	34005	282.49	252.06	1	61220000		+
LGEHNIDVLEGNEQFINAAK	20	Unmodified	_LGEHNIDVLEGNEQFINAAK_			0	0	CON__P00761	CON__P00761	CON__P00761			>P00761 SWISS-PROT:P00761|TRYP_PIG Trypsin - Sus scrofa (Pig).	MULTI-MSMS	738.04	3	7377062	22100968	40842.82	0.096397	0.048389	0.14479	7380405047	127.15	24073	0.44778	127.15	126.84	127.29	8.47E-38	1	34181	249.47	219.04	1	59814000		+
LGEHNIDVLEGNEQFINAAK	20	Unmodified	_LGEHNIDVLEGNEQFINAAK_			0	0	CON__P00761	CON__P00761	CON__P00761			>P00761 SWISS-PROT:P00761|TRYP_PIG Trypsin - Sus scrofa (Pig).	MULTI-MSMS	738.04	3	7377062	22100968	41009.36	0.090087	0.01491	0.105	7380405067	127.5	24124	0.55975	127.5	127.28	127.84	3.43E-49	2	34270	267.36	236.94	1	58100000		+
LGEHNIDVLEGNEQFINAAK	20	Unmodified	_LGEHNIDVLEGNEQFINAAK_			0	0	CON__P00761	CON__P00761	CON__P00761			>P00761 SWISS-PROT:P00761|TRYP_PIG Trypsin - Sus scrofa (Pig).	MULTI-MSMS	738.04	3	7377062	22100968	41015.14	0.076984	0.033329	0.11031	7380404909	128.21	24231	0.35291	128.21	128.03	128.38	8.47E-38	1	34445	249.47	219.04	1	56882000		+
LGEHNIDVLEGNEQFINAAK	20	Unmodified	_LGEHNIDVLEGNEQFINAAK_			0	0	CON__P00761	CON__P00761	CON__P00761			>P00761 SWISS-PROT:P00761|TRYP_PIG Trypsin - Sus scrofa (Pig).	MULTI-MSMS	738.04	3	7377062	22100968	41015.14	0.072048	0.066685	0.13873	7380405439	128.48	24271	0.22211	128.48	128.36	128.59	2.85E-49	1	34531	271.31	252.26	1	46522000		+
LGEHNIDVLEGNEQFINAAK	20	Unmodified	_LGEHNIDVLEGNEQFINAAK_			0	0	CON__P00761	CON__P00761	CON__P00761			>P00761 SWISS-PROT:P00761|TRYP_PIG Trypsin - Sus scrofa (Pig).	MULTI-MSMS	738.04	3	7377062	22100968	41015.14	0.066387	0.059698	0.12609	7380405179	128.78	24317	0.33136	128.78	128.67	129	1.19E-37	1	34618	244.1	225.56	1	44746000		+
LGEHNIDVLEGNEQFINAAK	20	Unmodified	_LGEHNIDVLEGNEQFINAAK_			0	0	CON__P00761	CON__P00761	CON__P00761			>P00761 SWISS-PROT:P00761|TRYP_PIG Trypsin - Sus scrofa (Pig).	MULTI-MSMS	738.04	3	7377062	22100968	41009.37	0.062279	0.090251	0.15253	738040581	129.1	24365	0.21289	129.1	129	129.22	7.57E-28	1	34702	223.93	206.34	1	33286000		+
LGEHNIDVLEGNEQFINAAK	20	Unmodified	_LGEHNIDVLEGNEQFINAAK_			0	0	CON__P00761	CON__P00761	CON__P00761			>P00761 SWISS-PROT:P00761|TRYP_PIG Trypsin - Sus scrofa (Pig).	MULTI-MSMS	738.04	3	7377062	22100968	41009.37	0.079369	0.1209	0.20026	7380406033	129.7	24456	10038	129.7	129.16	130.17	2.19E-28	2	34872	231.83	209.51	1	30714000		+
LGEHNIDVLEGNEQFINAAK	20	Unmodified	_LGEHNIDVLEGNEQFINAAK_			0	0	CON__P00761	CON__P00761	CON__P00761			>P00761 SWISS-PROT:P00761|TRYP_PIG Trypsin - Sus scrofa (Pig).	MULTI-MSMS	738.04	3	7377062	22100968	40677.09	0.089456	0.14786	0.23731	7380405956	130.05	24507	0.27557	130.05	129.89	130.17	2.19E-28	1	34959	231.83	213.29	1	22456000		+
LGEHNIDVLEGNEQFINAAK	20	Unmodified	_LGEHNIDVLEGNEQFINAAK_			0	0	CON__P00761	CON__P00761	CON__P00761			>P00761 SWISS-PROT:P00761|TRYP_PIG Trypsin - Sus scrofa (Pig).	MULTI-MSMS	738.04	3	7377062	22100968	41009.37	0.10048	0.096356	0.19684	7380405623	130.43	24564	0.30792	130.43	130.3	130.61	1.62E-38	1	35046	260.31	229.88	1	27012000		+
LGEHNIDVLEGNEQFINAAK	20	Unmodified	_LGEHNIDVLEGNEQFINAAK_			0	0	CON__P00761	CON__P00761	CON__P00761			>P00761 SWISS-PROT:P00761|TRYP_PIG Trypsin - Sus scrofa (Pig).	MULTI-MSMS	738.04	3	7377062	22100968	41009.36	0.10943	0.064863	0.17429	7380405708	130.73	24.61	0.49031	130.73	130.51	131	2.19E-28	1	35132	231.83	214.23	1	25126000		+
LGEHNIDVLEGNEQFINAAK	20	Unmodified	_LGEHNIDVLEGNEQFINAAK_			0	0	CON__P00761	CON__P00761	CON__P00761			>P00761 SWISS-PROT:P00761|TRYP_PIG Trypsin - Sus scrofa (Pig).	MULTI-MSMS	738.04	3	7377062	22100968	41009.36	0.12199	0.018221	0.14021	7380405252	131.16	24674	0.49768	131.16	130.89	131.38	1.52E-37	1	35218	238.8	215.35	1	26434000		+
LGEHNIDVLEGNEQFINAAK	20	Unmodified	_LGEHNIDVLEGNEQFINAAK_			0	0	CON__P00761	CON__P00761	CON__P00761			>P00761 SWISS-PROT:P00761|TRYP_PIG Trypsin - Sus scrofa (Pig).	MULTI-MSMS	738.04	3	7377062	22100968	41009.36	0.14983	-0.013431	0.1364	7380405162	131.87	24.78	0.73669	131.87	131.5	132.23	1.29E-37	3	35386	242.45	224.86	1	18171000		+
LGEHNIDVLEGNEQFINAAK	20	Unmodified	_LGEHNIDVLEGNEQFINAAK_			0	0	CON__P00761	CON__P00761	CON__P00761			>P00761 SWISS-PROT:P00761|TRYP_PIG Trypsin - Sus scrofa (Pig).	MULTI-MSMS	738.04	3	7377062	22100968	41009.36	0.17834	-0.061121	0.11722	7380404693	132.5	24875	0.50154	132.5	132.23	132.74	1.52E-27	1	35557	212.76	195.17	1	17384000		+
LGEHNIDVLEGNEQFINAAK	20	Unmodified	_LGEHNIDVLEGNEQFINAAK_			0	0	CON__P00761	CON__P00761	CON__P00761			>P00761 SWISS-PROT:P00761|TRYP_PIG Trypsin - Sus scrofa (Pig).	MULTI-MSMS	737.71	3	7377062	22100968	41009.36	0.19492	-0.067164	0.12776	7377062066	132.88	24931	0.24608	132.88	132.73	132.97	1.06E-19	1	35640	194.19	176.59	1	17458000		+
LGEHNIDVLEGNEQFINAAK	20	Unmodified	_LGEHNIDVLEGNEQFINAAK_			0	0	CON__P00761	CON__P00761	CON__P00761			>P00761 SWISS-PROT:P00761|TRYP_PIG Trypsin - Sus scrofa (Pig).	MULTI-MSMS	738.04	3	7377062	22100968	41009.36	0.21121	-0.084912	0.12629	7380404425	133.24	24986	0.75317	133.24	132.96	133.71	2.19E-28	2	35806	231.83	212.77	1	16419000		+
LGEHNIDVLEGNEQFINAAK	20	Unmodified	_LGEHNIDVLEGNEQFINAAK_			0	0	CON__P00761	CON__P00761	CON__P00761			>P00761 SWISS-PROT:P00761|TRYP_PIG Trypsin - Sus scrofa (Pig).	MULTI-MSMS	738.04	3	7377062	22100968	41020.91	0.23823	-0.17684	0.061392	7380404054	133.99	25099	0.8098	133.99	133.68	134.49	1.06E-19	2	35977	194.19	170.17	1	15900000		+
LGEHNIDVLEGNEQFINAAK	20	Unmodified	_LGEHNIDVLEGNEQFINAAK_			0	0	CON__P00761	CON__P00761	CON__P00761			>P00761 SWISS-PROT:P00761|TRYP_PIG Trypsin - Sus scrofa (Pig).	MULTI-MSMS	738.04	3	7377062	22100968	41015.13	0.18932	-0.081412	0.10791	7380404999	134.8	25.22	0.46326	134.8	134.53	134.99	1.61E-19	1	36146	187.39	154.41	1	11193000		+
LGEHNIDVLEGNEQFINAAK	20	Unmodified	_LGEHNIDVLEGNEQFINAAK_			0	0	CON__P00761	CON__P00761	CON__P00761			>P00761 SWISS-PROT:P00761|TRYP_PIG Trypsin - Sus scrofa (Pig).	MULTI-MSMS	738.04	3	7377062	22100968	41020.91	0.15508	-0.15366	0.0014149	7380405137	135.23	25285	0.58273	135.23	134.98	135.56	5.28E-21	1	36234	206.59	181.4	1	12071000		+
LGEHNIDVLEGNEQFINAAK	20	Unmodified	_LGEHNIDVLEGNEQFINAAK_			0	0	CON__P00761	CON__P00761	CON__P00761			>P00761 SWISS-PROT:P00761|TRYP_PIG Trypsin - Sus scrofa (Pig).	MULTI-MSMS	738.04	3	7377062	22100968	41020.91	0.11834	-0.099879	0.01846	7380405295	135.7	25354	0.32072	135.7	135.52	135.84	1.86E-19	1	36319	184.32	166.73	1	10044000		+
LGEHNIDVLEGNEQFINAAK	20	Unmodified	_LGEHNIDVLEGNEQFINAAK_			0	0	CON__P00761	CON__P00761	CON__P00761			>P00761 SWISS-PROT:P00761|TRYP_PIG Trypsin - Sus scrofa (Pig).	MULTI-MSMS	738.04	3	7377062	22100968	41015.14	0.096514	-0.016648	0.079866	7380405599	135.97	25395	0.25826	135.97	135.84	136.1	1.28E-19	1	36405	191.47	172.41	1	8970400		+
LGEHNIDVLEGNEQFINAAK	20	Unmodified	_LGEHNIDVLEGNEQFINAAK_			0	0	CON__P00761	CON__P00761	CON__P00761			>P00761 SWISS-PROT:P00761|TRYP_PIG Trypsin - Sus scrofa (Pig).	MULTI-MSMS	738.04	3	7377062	22100968	41015.13	0.072557	-0.074503	-0.0019462	7380405516	136.27	25441	0.59088	136.27	136.09	136.68	2.27E-13	1	36488	167.99	150.39	1	9317800		+
LGEHNIDVLEGNEQFINAAK	20	Unmodified	_LGEHNIDVLEGNEQFINAAK_			0	0	CON__P00761	CON__P00761	CON__P00761			>P00761 SWISS-PROT:P00761|TRYP_PIG Trypsin - Sus scrofa (Pig).	MULTI-MSMS	738.04	3	7377062	22100968	40677.09	0.036004	0.060413	0.096417	73804056	136.74	25511	0.47054	136.74	136.46	136.93	1.82E-19	1	36573	184.8	158.2	1	5485900		+
LGEHNIDVLEGNEQFINAAK	20	Unmodified	_LGEHNIDVLEGNEQFINAAK_			0	0	CON__P00761	CON__P00761	CON__P00761			>P00761 SWISS-PROT:P00761|TRYP_PIG Trypsin - Sus scrofa (Pig).	MULTI-MSMS	738.04	3	7377062	22100968	40677.09	0.013967	0.17776	0.19173	7380405882	137.04	25557	0.2735	137.04	136.91	137.18	5.33E-20	1	36656	200.67	179.32	1	4685200		+
LGEHNIDVLEGNEQFINAAK	20	Unmodified	_LGEHNIDVLEGNEQFINAAK_			0	0	CON__P00761	CON__P00761	CON__P00761			>P00761 SWISS-PROT:P00761|TRYP_PIG Trypsin - Sus scrofa (Pig).	MULTI-MSMS	738.37	3	7377062	22100968	41009.35	-0.072116	-0.2351	-0.30722	738040685	138.26	25739	0.33966	138.26	138.1	138.44	5.45E-13	1	36992	152.01	114.77	1	6607100		+
LGEHNIDVLEGNEQFINAAK	20	Unmodified	_LGEHNIDVLEGNEQFINAAK_			0	0	CON__P00761	CON__P00761	CON__P00761			>P00761 SWISS-PROT:P00761|TRYP_PIG Trypsin - Sus scrofa (Pig).	MULTI-MSMS	738.04	3	7377062	22100968	41134.87	-0.19478	-0.28248	-0.47726	7380403851	140	26	0.46909	140	139.71	140.18	2.70E-14	1	37400	178.06	178.06	1	4885300		+
LGEHNIDVLEGNEQFINAAK	20	Unmodified	_LGEHNIDVLEGNEQFINAAK_			0	0	CON__P00761	CON__P00761	CON__P00761			>P00761 SWISS-PROT:P00761|TRYP_PIG Trypsin - Sus scrofa (Pig).	MULTI-MSMS	738.04	3	7377062	22100968	41134.87	-0.22632	-0.29537	-0.52169	7380404614	140.44	26067	0.57605	140.44	140.15	140.73	4.37E-13	1	37480	157.42	136.33	1	4919900		+
LGEHNIDVLEGNEQFINAAK	20	Unmodified	_LGEHNIDVLEGNEQFINAAK_			0	0	CON__P00761	CON__P00761	CON__P00761			>P00761 SWISS-PROT:P00761|TRYP_PIG Trypsin - Sus scrofa (Pig).	MULTI-MSMS	738.04	3	7377062	22100968	41009.36	-0.26015	0.039031	-0.22111	7380405816	140.95	26142	0.35657	140.95	140.73	141.08	2.03E-19	1	37642	182.17	161.92	1	3665000		+
LGEHNIDVLEGNEQFINAAK	20	Unmodified	_LGEHNIDVLEGNEQFINAAK_			0	0	CON__P00761	CON__P00761	CON__P00761			>P00761 SWISS-PROT:P00761|TRYP_PIG Trypsin - Sus scrofa (Pig).	MULTI-MSMS	737.71	3	7377062	22100968	40677.09	-0.22786	0.20277	-0.025092	7380405865	141.42	26213	0.15327	141.42	141.33	141.49	2.02E-13	1	37723	169.25	128.82	1	2395800		+
LGEHNIDVLEGNEQFINAAK	20	Unmodified	_LGEHNIDVLEGNEQFINAAK_			0	0	CON__P00761	CON__P00761	CON__P00761			>P00761 SWISS-PROT:P00761|TRYP_PIG Trypsin - Sus scrofa (Pig).	MULTI-MSMS	737.71	3	7377062	22100968	40677.09	-0.20035	0.24112	0.040764	7380406176	141.73	26259	0.31439	141.73	141.58	141.89	4.26E-13	1	37804	157.98	140.39	1	2357100		+
LGEHNIDVLEGNEQFINAAK	20	Unmodified	_LGEHNIDVLEGNEQFINAAK_			0	0	CON__P00761	CON__P00761	CON__P00761			>P00761 SWISS-PROT:P00761|TRYP_PIG Trypsin - Sus scrofa (Pig).	MULTI-MSMS	738.04	3	7377062	22100968	40677.1	-0.17149	0.32107	0.14958	738040881	142.05	26307	0.13977	142.05	141.98	142.12	2.81E-13	1	37886	165.3	129.56	1	2301400		+
LGEHNIDVLEGNEQFINAAK	20	Unmodified	_LGEHNIDVLEGNEQFINAAK_			0	0	CON__P00761	CON__P00761	CON__P00761			>P00761 SWISS-PROT:P00761|TRYP_PIG Trypsin - Sus scrofa (Pig).	MULTI-MSMS	738.04	3	7377062	22100968	41179.46	-0.085491	-0.37534	-0.46083	7380406427	143	26.45	0.25198	143	142.88	143.13	1.82E-08	1	38130	141.07	119.24	1	3830900		+
LGEHNIDVLEGNEQFINAAK	20	Unmodified	_LGEHNIDVLEGNEQFINAAK_			0	0	CON__P00761	CON__P00761	CON__P00761			>P00761 SWISS-PROT:P00761|TRYP_PIG Trypsin - Sus scrofa (Pig).	MULTI-MSMS	738.37	3	7377062	22100968	41351	-0.20339	-0.1148	-0.31819	738040879	144.75	26713	0.13206	144.75	144.69	144.83	8.60E-05	1	38535	102.37	78355	1	2532500		+
LGEHNIDVLEGNEQFINAAK	20	Unmodified	_LGEHNIDVLEGNEQFINAAK_			0	0	CON__P00761	CON__P00761	CON__P00761			>P00761 SWISS-PROT:P00761|TRYP_PIG Trypsin - Sus scrofa (Pig).	MULTI-MSMS	738.04	3	7377062	22100968	41351.02	-0.37771	0.23389	-0.14382	7380407102	145.48	26822	0.24103	145.48	145.35	145.59	1.98E-08	1	38698	140.16	117.25	1	2328700		+
LGEHNIDVLEGNEQFINAAK	20	Unmodified	_LGEHNIDVLEGNEQFINAAK_			0	0	CON__P00761	CON__P00761	CON__P00761			>P00761 SWISS-PROT:P00761|TRYP_PIG Trypsin - Sus scrofa (Pig).	MULTI-MSMS	738.04	3	7377062	22100968	41351.01	-0.43563	0.072517	-0.36311	7380408365	145.72	26858	0.2198	145.72	145.59	145.81	5.97E-09	1	38779	148.15	116.8	1	2217200		+
LGEHNIDVLEGNEQFINAAK	20	Unmodified	_LGEHNIDVLEGNEQFINAAK_			0	0	CON__P00761	CON__P00761	CON__P00761			>P00761 SWISS-PROT:P00761|TRYP_PIG Trypsin - Sus scrofa (Pig).	MULTI-MSMS	738.37	3	7377062	22100968	41449.27	-0.5438	0.14171	-0.40208	7380405841	146.17	26925	0.23653	146.17	146.02	146.26	0.010309	1	38861	73057	43291	1	2225000		+
LGEHNIDVLEGNEQFINAAK	20	Unmodified	_LGEHNIDVLEGNEQFINAAK_			0	0	CON__P00761	CON__P00761	CON__P00761			>P00761 SWISS-PROT:P00761|TRYP_PIG Trypsin - Sus scrofa (Pig).	MULTI-MSMS	738.04	3	7377062	22100968	41228.18	-0.61856	0.97528	0.35673	7380413291	146.48	26972	0.14615	146.48	146.39	146.54	3.05E-08	1	38942	133.93	104.81	1	1324100		+
LGEHNIDVLEGNEQFINAAK	20	Unmodified	_LGEHNIDVLEGNEQFINAAK_			0	0	CON__P00761	CON__P00761	CON__P00761			>P00761 SWISS-PROT:P00761|TRYP_PIG Trypsin - Sus scrofa (Pig).	MULTI-MSMS	737.71	3	7377062	22100968	41612.64	-0.69829	0.22228	-0.47601	7380409519	146.8	27021	0.25729	146.8	146.63	146.89	3.18E-08	1	39023	133.16	104.04	1	2088600		+
LGEHNIDVLEGNEQFINAAK	20	Unmodified	_LGEHNIDVLEGNEQFINAAK_			0	0	CON__P00761	CON__P00761	CON__P00761			>P00761 SWISS-PROT:P00761|TRYP_PIG Trypsin - Sus scrofa (Pig).	MULTI-MSMS	738.04	3	7377062	22100968	41228.17	-0.76773	0.672	-0.095737	7380409119	147.12	27067	0.16666	147.12	147.02	147.19	4.15E-05	1	39104	113.47	84348	1	1404900		+
LGEHNIDVLEGNEQFINAAK	20	Unmodified	_LGEHNIDVLEGNEQFINAAK_			0	0	CON__P00761	CON__P00761	CON__P00761			>P00761 SWISS-PROT:P00761|TRYP_PIG Trypsin - Sus scrofa (Pig).	MULTI-MSMS	737.71	3	7377062	22100968	41228.18	-0.75934	0.86206	0.10272	7380411186	147.37	27106	0.17361	147.37	147.28	147.45	4.28E-08	1	39184	126.84	97713	1	1085800		+
LGEHNIDVLEGNEQFINAAK	20	Unmodified	_LGEHNIDVLEGNEQFINAAK_			0	0	CON__P00761	CON__P00761	CON__P00761			>P00761 SWISS-PROT:P00761|TRYP_PIG Trypsin - Sus scrofa (Pig).	MULTI-MSMS	737.71	3	7377062	22100968	41730.18	-0.70252	0.38496	-0.31756	7380410579	148.45	27267	0.32437	148.45	148.25	148.58	2.47E-05	1	39434	117.65	92448	1	1751600		+
LGEHNIDVLEGNEQFINAAK	20	Unmodified	_LGEHNIDVLEGNEQFINAAK_			0	0	CON__P00761	CON__P00761	CON__P00761			>P00761 SWISS-PROT:P00761|TRYP_PIG Trypsin - Sus scrofa (Pig).	MULTI-MSMS	737.71	3	7377062	22100968	41730.16	-0.66245	-0.073155	-0.73561	7380404058	149.2	27.38	0.21082	149.2	149.12	149.34	2.61E-05	1	39607	117.3	88172	1	1507800		+
LGEHNIDVLEGNEQFINAAK	20	Unmodified	_LGEHNIDVLEGNEQFINAAK_			0	0	CON__P00761	CON__P00761	CON__P00761			>P00761 SWISS-PROT:P00761|TRYP_PIG Trypsin - Sus scrofa (Pig).	MULTI-MSMS	738.04	3	7377062	22100968	41928.25	-0.62731	0.57196	-0.055346	7380407231	149.86	27478	0.30011	149.86	149.71	150.01	6.38E-06	1	39768	122.22	97.01	1	1003600		+
LGEHNIDVLEGNEQFINAAK	20	Unmodified	_LGEHNIDVLEGNEQFINAAK_			0	0	CON__P00761	CON__P00761	CON__P00761			>P00761 SWISS-PROT:P00761|TRYP_PIG Trypsin - Sus scrofa (Pig).	MULTI-MSMS	738.04	3	7377062	22100968	42664.4	-0.53641	-0.093434	-0.62984	7380402179	151.57	27736	0.13837	151.57	151.5	151.64	0.00010959	1	40194	96487	78892	1	1094300		+
LGEHNIDVLEGNEQFINAAK	20	Unmodified	_LGEHNIDVLEGNEQFINAAK_			0	0	CON__P00761	CON__P00761	CON__P00761			>P00761 SWISS-PROT:P00761|TRYP_PIG Trypsin - Sus scrofa (Pig).	MULTI-MSMS	738.37	3	7377062	22100968	41714.41	-0.51944	0.1902	-0.32924	7377064283	151.89	27782	0.11237	151.89	151.81	151.92	0.032096	1	40270	60034	47906	1	741570		+
LGEHNIDVLEGNEQFINAAK	20	Unmodified	_LGEHNIDVLEGNEQFINAAK_			0	0	CON__P00761	CON__P00761	CON__P00761			>P00761 SWISS-PROT:P00761|TRYP_PIG Trypsin - Sus scrofa (Pig).	MULTI-MSMS	738.04	3	7377062	22100968	42120.43	-0.4948	0.73546	0.24066	7380413255	152.35	27852	0.13126	152.35	152.29	152.42	3.40E-05	1	40371	115.34	83982	1	826170		+
LGEHNIDVLEGNEQFINAAK	20	Unmodified	_LGEHNIDVLEGNEQFINAAK_			0	0	CON__P00761	CON__P00761	CON__P00761			>P00761 SWISS-PROT:P00761|TRYP_PIG Trypsin - Sus scrofa (Pig).	MULTI-MSMS	737.71	3	7377062	22100968	42756.02	-0.46314	-0.062343	-0.52548	7380405305	153.22	27983	0.14163	153.22	153.13	153.27	0.0083817	1	40592	77.39	65768	1	1280000		+
LGEHNIDVLEGNEQFINAAK	20	Unmodified	_LGEHNIDVLEGNEQFINAAK_			0	0	CON__P00761	CON__P00761	CON__P00761			>P00761 SWISS-PROT:P00761|TRYP_PIG Trypsin - Sus scrofa (Pig).	MSMS	737.71	3	7377062	22100968	n. def.	n. def.	n. def.	n. def.	n. def.	137.62	25642	1	137.62	137.12	138.12	9.10E-73	1	36823	190.55	140.84	1			+
LGEHNIDVLEGNEQFINAAK	20	Unmodified	_LGEHNIDVLEGNEQFINAAK_			0	0	CON__P00761	CON__P00761	CON__P00761			>P00761 SWISS-PROT:P00761|TRYP_PIG Trypsin - Sus scrofa (Pig).	MSMS	737.71	3	7377062	22100968	n. def.	n. def.	n. def.	n. def.	n. def.	137.95	25693	1	137.95	137.45	138.45	1.96E-72	1	36907	187.75	150.46	1			+
LGEHNIDVLEGNEQFINAAK	20	Unmodified	_LGEHNIDVLEGNEQFINAAK_			0	0	CON__P00761	CON__P00761	CON__P00761			>P00761 SWISS-PROT:P00761|TRYP_PIG Trypsin - Sus scrofa (Pig).	MSMS	737.71	3	7377062	22100968	n. def.	n. def.	n. def.	n. def.	n. def.	139.3	25895	1	139.3	138.8	139.8	7.59E-46	1	37238	154.74	123.38	1			+
LGEHNIDVLEGNEQFINAAK	20	Unmodified	_LGEHNIDVLEGNEQFINAAK_			0	0	CON__P00761	CON__P00761	CON__P00761			>P00761 SWISS-PROT:P00761|TRYP_PIG Trypsin - Sus scrofa (Pig).	MSMS	737.71	3	7377062	22100968	n. def.	n. def.	n. def.	n. def.	n. def.	144.05	26607	1	144.05	143.55	144.55	1.15E-25	1	38374	132.13	100.77	1			+
LGEHNIDVLEGNEQFINAAK	20	Unmodified	_LGEHNIDVLEGNEQFINAAK_			0	0	CON__P00761	CON__P00761	CON__P00761			>P00761 SWISS-PROT:P00761|TRYP_PIG Trypsin - Sus scrofa (Pig).	MSMS	737.71	3	7377062	22100968	n. def.	n. def.	n. def.	n. def.	n. def.	144.39	26658	1	144.39	143.89	144.89	2.58E-36	1	38455	150.45	121.32	1			+
LGEHNIDVLEGNEQFINAAK	20	Unmodified	_LGEHNIDVLEGNEQFINAAK_			0	0	CON__P00761	CON__P00761	CON__P00761			>P00761 SWISS-PROT:P00761|TRYP_PIG Trypsin - Sus scrofa (Pig).	MSMS	737.71	3	7377062	22100968	n. def.	n. def.	n. def.	n. def.	n. def.	147.77	27166	1	147.77	147.27	148.27	1.33E-08	1	39269	93684	77196	1			+
LGEHNIDVLEGNEQFINAAK	20	Unmodified	_LGEHNIDVLEGNEQFINAAK_			0	0	CON__P00761	CON__P00761	CON__P00761			>P00761 SWISS-PROT:P00761|TRYP_PIG Trypsin - Sus scrofa (Pig).	MSMS	737.71	3	7377062	22100968	n. def.	n. def.	n. def.	n. def.	n. def.	148.8	27.32	1	148.8	148.3	149.3	1.78E-12	1	39517	104.61	75483	1			+
LGEHNIDVLEGNEQFINAAK	20	Unmodified	_LGEHNIDVLEGNEQFINAAK_			0	0	CON__P00761	CON__P00761	CON__P00761			>P00761 SWISS-PROT:P00761|TRYP_PIG Trypsin - Sus scrofa (Pig).	MSMS	737.71	3	7377062	22100968	n. def.	n. def.	n. def.	n. def.	n. def.	150.24	27535	1	150.24	149.74	150.74	4.58E-26	1	39861	135.27	103.91	1			+
LGEHNIDVLEGNEQFINAAK	20	Unmodified	_LGEHNIDVLEGNEQFINAAK_			0	0	CON__P00761	CON__P00761	CON__P00761			>P00761 SWISS-PROT:P00761|TRYP_PIG Trypsin - Sus scrofa (Pig).	MSMS	737.7	3	7377062	22100968	n. def.	n. def.	n. def.	n. def.	n. def.	153.64	28046	1	153.64	153.14	154.14	2.10E-05	1	40686	73809	57093	1			+
LGEHNIDVLEGNEQFINAAK	20	Unmodified	_LGEHNIDVLEGNEQFINAAK_			0	0	CON__P00761	CON__P00761	CON__P00761			>P00761 SWISS-PROT:P00761|TRYP_PIG Trypsin - Sus scrofa (Pig).	MSMS	737.71	3	7377062	22100968	n. def.	n. def.	n. def.	n. def.	n. def.	155.06	28259	1	155.06	154.56	155.56	3.48E-05	1	41029	68567	51637	1			+
LGEHNIDVLEGNEQFINAAK	20	Unmodified	_LGEHNIDVLEGNEQFINAAK_			0	0	CON__P00761	CON__P00761	CON__P00761			>P00761 SWISS-PROT:P00761|TRYP_PIG Trypsin - Sus scrofa (Pig).	MSMS	737.71	3	7377062	22100968	n. def.	n. def.	n. def.	n. def.	n. def.	156.21	28432	1	156.21	155.71	156.71	0.0035819	1	41305	52784	44.47	1			+
LGEHNIDVLEGNEQFINAAK	20	Unmodified	_LGEHNIDVLEGNEQFINAAK_			0	0	CON__P00761	CON__P00761	CON__P00761			>P00761 SWISS-PROT:P00761|TRYP_PIG Trypsin - Sus scrofa (Pig).	MSMS	737.71	3	7377062	22100968	n. def.	n. def.	n. def.	n. def.	n. def.	156.86	28.53	1	156.86	156.36	157.36	3.17E-05	1	41465	69737	58115	1			+
LGEHNIDVLEGNEQFINAAK	20	Unmodified	_LGEHNIDVLEGNEQFINAAK_			0	0	CON__P00761	CON__P00761	CON__P00761			>P00761 SWISS-PROT:P00761|TRYP_PIG Trypsin - Sus scrofa (Pig).	MSMS	737.71	3	7377062	22100968	n. def.	n. def.	n. def.	n. def.	n. def.	158.71	28807	1	158.71	158.21	159.21	0.0035819	1	41901	52784	43.53	1			+
LGEHNIDVLEGNEQFINAAK	20	Unmodified	_LGEHNIDVLEGNEQFINAAK_			0	0	CON__P00761	CON__P00761	CON__P00761			>P00761 SWISS-PROT:P00761|TRYP_PIG Trypsin - Sus scrofa (Pig).	MSMS	738.04	3	7377062	22100968	n. def.	n. def.	n. def.	n. def.	n. def.	159.11	28867	1	159.11	158.61	159.61	0.037925	1	41994	37552	30971	1			+
LGEHNIDVLEGNEQFINAAK	20	Unmodified	_LGEHNIDVLEGNEQFINAAK_			0	0	CON__P00761	CON__P00761	CON__P00761			>P00761 SWISS-PROT:P00761|TRYP_PIG Trypsin - Sus scrofa (Pig).	MSMS	737.71	3	7377062	22100968	n. def.	n. def.	n. def.	n. def.	n. def.	160.02	29003	1	160.02	159.52	160.52	0.0058476	1	42209	51819	42877	1			+
LGEHNIDVLEGNEQFINAAK	20	Unmodified	_LGEHNIDVLEGNEQFINAAK_			0	0	CON__P00761	CON__P00761	CON__P00761			>P00761 SWISS-PROT:P00761|TRYP_PIG Trypsin - Sus scrofa (Pig).	MULTI-SECPEP	738.04	3	7377062	22100968	41009.35	-0.02845	-0.26312	-0.29157	7380404614	143.63	26544	0.22281	143.63	143.51	143.74	3.65E-48	1	38293	143.46	121.63	1	2751300		+
LGEHNIDVLEGNEQFINAAK	20	Unmodified	_LGEHNIDVLEGNEQFINAAK_			0	0	CON__P00761	CON__P00761	CON__P00761			>P00761 SWISS-PROT:P00761|TRYP_PIG Trypsin - Sus scrofa (Pig).	MULTI-SECPEP	738.04	3	7377062	22100968	41009.36	-0.011736	-0.02957	-0.041306	7380404368	137.41	25611	0.39642	137.41	137.18	137.58	1.59E-111	1	36739	184.32	184.32	1	6582700		+
LGEHNIDVLEGNEQFINAAK	20	Unmodified	_LGEHNIDVLEGNEQFINAAK_			0	0	CON__P00761	CON__P00761	CON__P00761			>P00761 SWISS-PROT:P00761|TRYP_PIG Trypsin - Sus scrofa (Pig).	MULTI-SECPEP	738.04	3	7377062	22100968	41351.01	-0.25454	0.10767	-0.14687	7380408448	144.97	26745	0.42694	144.97	144.81	145.24	3.67E-27	1	38615	125.73	107.9	1	2296100		+
LGEHNIDVLEGNEQFINAAK	20	Unmodified	_LGEHNIDVLEGNEQFINAAK_			0	0	CON__P00761	CON__P00761	CON__P00761			>P00761 SWISS-PROT:P00761|TRYP_PIG Trypsin - Sus scrofa (Pig).	MULTI-SECPEP	738.04	3	7377062	22100968	41730.17	-0.72374	0.20542	-0.51832	7380409303	148.05	27207	0.16974	148.05	147.96	148.13	2.24E-26	1	39352	120.92	91794	1	1963500		+
LGEHNIDVLEGNEQFINAAK	20	Unmodified	_LGEHNIDVLEGNEQFINAAK_			0	0	CON__P00761	CON__P00761	CON__P00761			>P00761 SWISS-PROT:P00761|TRYP_PIG Trypsin - Sus scrofa (Pig).	MULTI-SECPEP	738.04	3	7377062	22100968	41505.43	-0.64086	0.69716	0.056302	7377066129	149.6	27.44	0.35971	149.6	149.37	149.73	1.18E-36	1	39687	131.11	99756	1	911860		+
LSSPATLNSR	10	Unmodified	_LSSPATLNSR_			0	0	CON__P00761	CON__P00761	CON__P00761			>P00761 SWISS-PROT:P00761|TRYP_PIG Trypsin - Sus scrofa (Pig).	MULTI-MSMS	523.29	2	52328546	10445564	49029.23	0.30842	-0.28102	0.027398	5232857692	40839	11127	75432	40839	39997	47.54	2.25E-07	20	9836	158.79	66727	1	960250000		+
LSSPATLNSR	10	Unmodified	_LSSPATLNSR_			0	0	CON__P00761	CON__P00761	CON__P00761			>P00761 SWISS-PROT:P00761|TRYP_PIG Trypsin - Sus scrofa (Pig).	MULTI-MSMS	349.19	3	34919273	10445564	60511.31	-0.085311	-0.0018304	-0.087142	3491927326	40497	11074	0.58219	40497	40228	40.81	0.0079397	1	9869	74841	19777	1	4804900		+
LSSPATLNSR	10	Unmodified	_LSSPATLNSR_			0	0	CON__P00761	CON__P00761	CON__P00761			>P00761 SWISS-PROT:P00761|TRYP_PIG Trypsin - Sus scrofa (Pig).	MULTI-MSMS	523.29	2	52328546	10445564	48852.44	0.3485	0.44739	0.79589	5232855709	49124	12368	0.27312	49124	48988	49261	0.005049	1	12402	83397	25798	1	1641700		+
LSSPATLNSR	10	Unmodified	_LSSPATLNSR_			0	0	CON__P00761	CON__P00761	CON__P00761			>P00761 SWISS-PROT:P00761|TRYP_PIG Trypsin - Sus scrofa (Pig).	MSMS	523.29	2	52328546	10445564	n. def.	n. def.	n. def.	n. def.	n. def.	48506	12276	1	48506	48006	49006	8.66E-05	1	12180	83397	27829	1			+
LSSPATLNSR	10	Unmodified	_LSSPATLNSR_			0	0	CON__P00761	CON__P00761	CON__P00761			>P00761 SWISS-PROT:P00761|TRYP_PIG Trypsin - Sus scrofa (Pig).	MSMS	523.29	2	52328546	10445564	n. def.	n. def.	n. def.	n. def.	n. def.	48853	12328	1	48853	48353	49353	8.66E-05	1	12290	83397	37238	1			+
LSSPATLNSR	10	Unmodified	_LSSPATLNSR_			0	0	CON__P00761	CON__P00761	CON__P00761			>P00761 SWISS-PROT:P00761|TRYP_PIG Trypsin - Sus scrofa (Pig).	MSMS	523.29	2	52328546	10445564	n. def.	n. def.	n. def.	n. def.	n. def.	49.65	12447	1	49.65	49.15	50.15	0.0013492	1	12525	78653	21054	1			+
LSSPATLNSR	10	Unmodified	_LSSPATLNSR_			0	0	CON__P00761	CON__P00761	CON__P00761			>P00761 SWISS-PROT:P00761|TRYP_PIG Trypsin - Sus scrofa (Pig).	MSMS	523.29	2	52328546	10445564	n. def.	n. def.	n. def.	n. def.	n. def.	50062	12509	1	50061	49561	50561	3.50E-05	1	12645	90685	31336	1			+
LSSPATLNSR	10	Unmodified	_LSSPATLNSR_			0	0	CON__P00761	CON__P00761	CON__P00761			>P00761 SWISS-PROT:P00761|TRYP_PIG Trypsin - Sus scrofa (Pig).	MSMS	523.29	2	52328546	10445564	n. def.	n. def.	n. def.	n. def.	n. def.	51555	12733	1	51555	51055	52055	0.009092	1	13086	64439	28105	1			+
VATVSLPR	8	Unmodified	_VATVSLPR_			0	0	CON__P00761	CON__P00761	CON__P00761			>P00761 SWISS-PROT:P00761|TRYP_PIG Trypsin - Sus scrofa (Pig).	MULTI-MSMS	421.76	2	42175835	84150215	53123.09	0.052088	0.59884	0.65093	4217593676	55.45	13316	92929	55.45	54279	63571	2.34E-05	27	14592	143.01	79704	1	6390800000		+
VATVSLPR	8	Unmodified	_VATVSLPR_			0	0	CON__P00761	CON__P00761	CON__P00761			>P00761 SWISS-PROT:P00761|TRYP_PIG Trypsin - Sus scrofa (Pig).	MULTI-MSMS	421.76	2	42175835	84150215	54058.42	-0.13123	-0.0040914	-0.13533	4217583055	66802	2015-02-15	84406	66802	63571	72012	6.64E-05	13	17460	127.02	64363	1	18793000		+
VATVSLPR	8	Unmodified	_VATVSLPR_			0	0	CON__P00761	CON__P00761	CON__P00761			>P00761 SWISS-PROT:P00761|TRYP_PIG Trypsin - Sus scrofa (Pig).	MULTI-MSMS	421.76	2	42175835	84150215	54058.42	-0.21444	0.033375	-0.18107	4217583122	73156	15973	12035	73156	72647	73.85	0.0011278	1	19460	109.21	56044	1	4427800		+
VATVSLPR	8	Unmodified	_VATVSLPR_			0	0	CON__P00761	CON__P00761	CON__P00761			>P00761 SWISS-PROT:P00761|TRYP_PIG Trypsin - Sus scrofa (Pig).	MULTI-MSMS	421.76	2	42175835	84150215	54576.09	-0.092823	0.026907	-0.065916	4217582992	80306	17045	0.59597	80306	80018	80614	0.0055217	1	21698	90657	58722	1	2155100		+
VATVSLPR	8	Unmodified	_VATVSLPR_			0	0	CON__P00761	CON__P00761	CON__P00761			>P00761 SWISS-PROT:P00761|TRYP_PIG Trypsin - Sus scrofa (Pig).	MULTI-MSMS	421.76	2	42175835	84150215	54576.11	-0.17301	0.23447	0.061465	4217584069	81468	17221	17044	81468	80614	82318	0.0016898	4	22184	101.43	60444	1	2073800		+
VATVSLPR	8	Unmodified	_VATVSLPR_			0	0	CON__P00761	CON__P00761	CON__P00761			>P00761 SWISS-PROT:P00761|TRYP_PIG Trypsin - Sus scrofa (Pig).	MULTI-MSMS	421.76	2	42175835	84150215	54576.1	-0.25722	0.18664	-0.070586	4217583786	82679	17402	0.70452	82679	82318	83022	0.0015358	2	22283	103.56	61454	1	1351200		+
VATVSLPR	8	Unmodified	_VATVSLPR_			0	0	CON__P00761	CON__P00761	CON__P00761			>P00761 SWISS-PROT:P00761|TRYP_PIG Trypsin - Sus scrofa (Pig).	MULTI-MSMS	421.76	2	42175835	84150215	54576.1	-0.30996	0.19129	-0.11867	4217583498	83365	17505	0.80972	83365	82986	83795	0.0020306	2	22462	96711	61415	1	1366400		+
VATVSLPR	8	Unmodified	_VATVSLPR_			0	0	CON__P00761	CON__P00761	CON__P00761			>P00761 SWISS-PROT:P00761|TRYP_PIG Trypsin - Sus scrofa (Pig).	MULTI-MSMS	421.76	2	42175835	84150215	54576.09	-0.35753	0.060442	-0.29709	421758294	83973	17596	0.42838	83973	83795	84224	0.002654	2	22732	95099	66012	1	1352000		+
VATVSLPR	8	Unmodified	_VATVSLPR_			0	0	CON__P00761	CON__P00761	CON__P00761			>P00761 SWISS-PROT:P00761|TRYP_PIG Trypsin - Sus scrofa (Pig).	MULTI-MSMS	421.76	2	42175835	84150215	54576.06	-0.42727	-0.57243	-0.9997	4217581083	84865	17.73	0.37179	84865	84711	85083	0.011372	1	22914	81594	49.66	1	1203700		+
VATVSLPR	8	Unmodified	_VATVSLPR_			0	0	CON__P00761	CON__P00761	CON__P00761			>P00761 SWISS-PROT:P00761|TRYP_PIG Trypsin - Sus scrofa (Pig).	MULTI-MSMS	421.76	2	42175835	84150215	54576.09	-0.46116	-0.028753	-0.48991	4217582898	85317	17798	0.39687	85317	85083	85.48	0.002654	1	23003	95099	61302	1	1318400		+
VATVSLPR	8	Unmodified	_VATVSLPR_			0	0	CON__P00761	CON__P00761	CON__P00761			>P00761 SWISS-PROT:P00761|TRYP_PIG Trypsin - Sus scrofa (Pig).	MULTI-MSMS	421.76	2	42175835	84150215	54576.09	-0.37473	-0.10028	-0.47502	4217583154	86872	18031	0.16559	86872	86797	86963	0.0095121	1	23455	84476	84476	1	907060		+
VATVSLPR	8	Unmodified	_VATVSLPR_			0	0	CON__P00761	CON__P00761	CON__P00761			>P00761 SWISS-PROT:P00761|TRYP_PIG Trypsin - Sus scrofa (Pig).	MULTI-MSMS	421.76	2	42175835	84150215	54576.1	-0.34806	0.11683	-0.23124	4217583461	87295	18094	0.61854	87295	86963	87582	0.013477	1	23555	78334	46.4	1	1006400		+
VATVSLPR	8	Unmodified	_VATVSLPR_			0	0	CON__P00761	CON__P00761	CON__P00761			>P00761 SWISS-PROT:P00761|TRYP_PIG Trypsin - Sus scrofa (Pig).	MULTI-MSMS	421.76	2	42175835	84150215	54576.09	-0.20964	0.032969	-0.17667	4217583347	89482	18423	0.45963	89482	89261	89721	0.011372	2	24189	81594	52508	1	820080		+
VATVSLPR	8	Unmodified	_VATVSLPR_			0	0	CON__P00761	CON__P00761	CON__P00761			>P00761 SWISS-PROT:P00761|TRYP_PIG Trypsin - Sus scrofa (Pig).	MULTI-MSMS	421.76	2	42175835	84150215	55633.66	-0.10607	-0.22478	-0.33086	4217582242	91118	18668	0.23765	91118	90.99	91227	0.018068	1	24583	71223	71223	1	764700		+
VATVSLPR	8	Unmodified	_VATVSLPR_			0	0	CON__P00761	CON__P00761	CON__P00761			>P00761 SWISS-PROT:P00761|TRYP_PIG Trypsin - Sus scrofa (Pig).	MULTI-MSMS	421.76	2	42175835	84150215	57759.68	0.012214	-0.10294	-0.090729	4217582689	92985	18949	0.27175	92985	92839	93.11	0.018888	1	25037	69954	47806	1	816590		+
VATVSLPR	8	Unmodified	_VATVSLPR_			0	0	CON__P00761	CON__P00761	CON__P00761			>P00761 SWISS-PROT:P00761|TRYP_PIG Trypsin - Sus scrofa (Pig).	MULTI-MSMS	421.76	2	42175835	84150215	55296.98	0.015881	-0.22836	-0.21248	4217582987	94479	19172	0.22412	94479	94349	94573	0.018068	1	25442	71223	43969	1	686090		+
VATVSLPR	8	Unmodified	_VATVSLPR_			0	0	CON__P00761	CON__P00761	CON__P00761			>P00761 SWISS-PROT:P00761|TRYP_PIG Trypsin - Sus scrofa (Pig).	MULTI-MSMS	421.76	2	42175835	84150215	58318.57	-0.040953	0.010294	-0.030659	421758282	97111	19567	0.20303	97111	97	97203	0.031829	1	26210	62546	38591	1	805610		+
VATVSLPR	8	Unmodified	_VATVSLPR_			0	0	CON__P00761	CON__P00761	CON__P00761			>P00761 SWISS-PROT:P00761|TRYP_PIG Trypsin - Sus scrofa (Pig).	MULTI-MSMS	421.76	2	42175835	84150215	57746.69	-0.041087	0.15352	0.11244	4217583484	97996	19699	0.19424	97996	97883	98077	0.016761	1	26427	73248	47511	1	720580		+
VATVSLPR	8	Unmodified	_VATVSLPR_			0	0	CON__P00761	CON__P00761	CON__P00761			>P00761 SWISS-PROT:P00761|TRYP_PIG Trypsin - Sus scrofa (Pig).	MULTI-MSMS	421.76	2	42175835	84150215	57746.68	-0.041286	-0.0056868	-0.046973	4217583523	98.24	19737	0.32246	98.24	98077	98399	0.018068	1	26519	71223	47068	1	701050		+
VATVSLPR	8	Unmodified	_VATVSLPR_			0	0	CON__P00761	CON__P00761	CON__P00761			>P00761 SWISS-PROT:P00761|TRYP_PIG Trypsin - Sus scrofa (Pig).	MSMS	421.76	2	42175835	84150215	n. def.	n. def.	n. def.	n. def.	n. def.	73.96	16094	1	73.96	73.46	74.46	4.67E-10	1	19792	109.21	69.17	1			+
VATVSLPR	8	Unmodified	_VATVSLPR_			0	0	CON__P00761	CON__P00761	CON__P00761			>P00761 SWISS-PROT:P00761|TRYP_PIG Trypsin - Sus scrofa (Pig).	MSMS	421.76	2	42175835	84150215	n. def.	n. def.	n. def.	n. def.	n. def.	76254	16438	1	76254	75754	76754	9.13E-09	1	20470	103.56	62534	1			+
VATVSLPR	8	Unmodified	_VATVSLPR_			0	0	CON__P00761	CON__P00761	CON__P00761			>P00761 SWISS-PROT:P00761|TRYP_PIG Trypsin - Sus scrofa (Pig).	MSMS	421.76	2	42175835	84150215	n. def.	n. def.	n. def.	n. def.	n. def.	76975	16546	1	76975	76475	77475	2.61E-19	1	20684	123.92	70.75	1			+
VATVSLPR	8	Unmodified	_VATVSLPR_			0	0	CON__P00761	CON__P00761	CON__P00761			>P00761 SWISS-PROT:P00761|TRYP_PIG Trypsin - Sus scrofa (Pig).	MSMS	421.76	2	42175835	84150215	n. def.	n. def.	n. def.	n. def.	n. def.	77641	16646	1	77641	77141	78141	1.74E-05	1	20876	90657	58722	1			+
VATVSLPR	8	Unmodified	_VATVSLPR_			0	0	CON__P00761	CON__P00761	CON__P00761			>P00761 SWISS-PROT:P00761|TRYP_PIG Trypsin - Sus scrofa (Pig).	MSMS	421.76	2	42175835	84150215	n. def.	n. def.	n. def.	n. def.	n. def.	78962	16844	1	78962	78462	79462	3.24E-13	1	21252	113.71	60536	1			+
VATVSLPR	8	Unmodified	_VATVSLPR_			0	0	CON__P00761	CON__P00761	CON__P00761			>P00761 SWISS-PROT:P00761|TRYP_PIG Trypsin - Sus scrofa (Pig).	MSMS	421.76	2	42175835	84150215	n. def.	n. def.	n. def.	n. def.	n. def.	79755	16963	1	79755	79255	80255	1.82E-06	1	21494	95099	63164	1			+
VATVSLPR	8	Unmodified	_VATVSLPR_			0	0	CON__P00761	CON__P00761	CON__P00761			>P00761 SWISS-PROT:P00761|TRYP_PIG Trypsin - Sus scrofa (Pig).	MSMS	421.76	2	42175835	84150215	n. def.	n. def.	n. def.	n. def.	n. def.	84518	17678	1	84518	84018	85018	1.74E-05	1	22825	90657	59583	1			+
VATVSLPR	8	Unmodified	_VATVSLPR_			0	0	CON__P00761	CON__P00761	CON__P00761			>P00761 SWISS-PROT:P00761|TRYP_PIG Trypsin - Sus scrofa (Pig).	MSMS	421.76	2	42175835	84150215	n. def.	n. def.	n. def.	n. def.	n. def.	85532	17.83	1	85532	85032	86032	1.96E-08	1	23092	96711	62914	1			+
VATVSLPR	8	Unmodified	_VATVSLPR_			0	0	CON__P00761	CON__P00761	CON__P00761			>P00761 SWISS-PROT:P00761|TRYP_PIG Trypsin - Sus scrofa (Pig).	MSMS	421.76	2	42175835	84150215	n. def.	n. def.	n. def.	n. def.	n. def.	85869	17.88	1	85869	85369	86369	4.43E-05	1	23182	83005	51071	1			+
VATVSLPR	8	Unmodified	_VATVSLPR_			0	0	CON__P00761	CON__P00761	CON__P00761			>P00761 SWISS-PROT:P00761|TRYP_PIG Trypsin - Sus scrofa (Pig).	MSMS	421.76	2	42175835	84150215	n. def.	n. def.	n. def.	n. def.	n. def.	86221	17933	1	86221	85721	86721	1.74E-05	1	23272	90657	49429	1			+
VATVSLPR	8	Unmodified	_VATVSLPR_			0	0	CON__P00761	CON__P00761	CON__P00761			>P00761 SWISS-PROT:P00761|TRYP_PIG Trypsin - Sus scrofa (Pig).	MSMS	421.76	2	42175835	84150215	n. def.	n. def.	n. def.	n. def.	n. def.	86574	17986	1	86574	86074	87074	8.13E-05	1	23365	81594	52508	1			+
VATVSLPR	8	Unmodified	_VATVSLPR_			0	0	CON__P00761	CON__P00761	CON__P00761			>P00761 SWISS-PROT:P00761|TRYP_PIG Trypsin - Sus scrofa (Pig).	MSMS	421.76	2	42175835	84150215	n. def.	n. def.	n. def.	n. def.	n. def.	87.63	18145	1	87.63	87.13	88.13	1.96E-08	1	23645	96711	62914	1			+
VATVSLPR	8	Unmodified	_VATVSLPR_			0	0	CON__P00761	CON__P00761	CON__P00761			>P00761 SWISS-PROT:P00761|TRYP_PIG Trypsin - Sus scrofa (Pig).	MSMS	421.76	2	42175835	84150215	n. def.	n. def.	n. def.	n. def.	n. def.	87969	18195	1	87969	87469	88469	1.82E-06	1	23736	95099	59803	1			+
VATVSLPR	8	Unmodified	_VATVSLPR_			0	0	CON__P00761	CON__P00761	CON__P00761			>P00761 SWISS-PROT:P00761|TRYP_PIG Trypsin - Sus scrofa (Pig).	MSMS	421.76	2	42175835	84150215	n. def.	n. def.	n. def.	n. def.	n. def.	88319	18248	1	88319	87819	88819	1.82E-06	1	23831	95099	56136	1			+
VATVSLPR	8	Unmodified	_VATVSLPR_			0	0	CON__P00761	CON__P00761	CON__P00761			>P00761 SWISS-PROT:P00761|TRYP_PIG Trypsin - Sus scrofa (Pig).	MSMS	421.76	2	42175835	84150215	n. def.	n. def.	n. def.	n. def.	n. def.	88656	18298	1	88656	88156	89156	1.74E-05	1	23919	90657	55361	1			+
VATVSLPR	8	Unmodified	_VATVSLPR_			0	0	CON__P00761	CON__P00761	CON__P00761			>P00761 SWISS-PROT:P00761|TRYP_PIG Trypsin - Sus scrofa (Pig).	MSMS	421.76	2	42175835	84150215	n. def.	n. def.	n. def.	n. def.	n. def.	88995	18349	1	88995	88495	89495	1.12E-05	1	24008	92439	47992	1			+
VATVSLPR	8	Unmodified	_VATVSLPR_			0	0	CON__P00761	CON__P00761	CON__P00761			>P00761 SWISS-PROT:P00761|TRYP_PIG Trypsin - Sus scrofa (Pig).	MSMS	421.76	2	42175835	84150215	n. def.	n. def.	n. def.	n. def.	n. def.	90037	18506	1	90037	89537	90537	0.00059147	1	24283	79906	47066	1			+
VATVSLPR	8	Unmodified	_VATVSLPR_			0	0	CON__P00761	CON__P00761	CON__P00761			>P00761 SWISS-PROT:P00761|TRYP_PIG Trypsin - Sus scrofa (Pig).	MSMS	421.76	2	42175835	84150215	n. def.	n. def.	n. def.	n. def.	n. def.	90391	18559	1	90391	89891	90891	0.0035997	1	24379	69954	40144	1			+
VATVSLPR	8	Unmodified	_VATVSLPR_			0	0	CON__P00761	CON__P00761	CON__P00761			>P00761 SWISS-PROT:P00761|TRYP_PIG Trypsin - Sus scrofa (Pig).	MSMS	421.76	2	42175835	84150215	n. def.	n. def.	n. def.	n. def.	n. def.	90766	18615	1	90766	90266	91266	4.43E-05	1	24478	83005	39979	1			+
VATVSLPR	8	Unmodified	_VATVSLPR_			0	0	CON__P00761	CON__P00761	CON__P00761			>P00761 SWISS-PROT:P00761|TRYP_PIG Trypsin - Sus scrofa (Pig).	MSMS	421.76	2	42175835	84150215	n. def.	n. def.	n. def.	n. def.	n. def.	91564	18735	1	91564	91064	92064	4.43E-05	1	24680	83005	42018	1			+
VATVSLPR	8	Unmodified	_VATVSLPR_			0	0	CON__P00761	CON__P00761	CON__P00761			>P00761 SWISS-PROT:P00761|TRYP_PIG Trypsin - Sus scrofa (Pig).	MSMS	421.76	2	42175835	84150215	n. def.	n. def.	n. def.	n. def.	n. def.	92046	18807	1	92046	91546	92546	1.51E-05	1	24805	91318	54923	1			+
VATVSLPR	8	Unmodified	_VATVSLPR_			0	0	CON__P00761	CON__P00761	CON__P00761			>P00761 SWISS-PROT:P00761|TRYP_PIG Trypsin - Sus scrofa (Pig).	MSMS	421.76	2	42175835	84150215	n. def.	n. def.	n. def.	n. def.	n. def.	93282	18992	1	93282	92782	93782	4.43E-05	1	25135	83005	41026	1			+
VATVSLPR	8	Unmodified	_VATVSLPR_			0	0	CON__P00761	CON__P00761	CON__P00761			>P00761 SWISS-PROT:P00761|TRYP_PIG Trypsin - Sus scrofa (Pig).	MSMS	421.76	2	42175835	84150215	n. def.	n. def.	n. def.	n. def.	n. def.	94789	19218	1	94789	94289	95289	2.03E-08	1	25540	96253	50535	1			+
VATVSLPR	8	Unmodified	_VATVSLPR_			0	0	CON__P00761	CON__P00761	CON__P00761			>P00761 SWISS-PROT:P00761|TRYP_PIG Trypsin - Sus scrofa (Pig).	MSMS	421.76	2	42175835	84150215	n. def.	n. def.	n. def.	n. def.	n. def.	95135	19.27	1	95135	94635	95635	0.0039681	1	25633	68735	68735	1			+
VATVSLPR	8	Unmodified	_VATVSLPR_			0	0	CON__P00761	CON__P00761	CON__P00761			>P00761 SWISS-PROT:P00761|TRYP_PIG Trypsin - Sus scrofa (Pig).	MSMS	421.76	2	42175835	84150215	n. def.	n. def.	n. def.	n. def.	n. def.	96.58	19487	1	96.58	96.08	97.08	8.13E-05	1	26050	81594	40607	1			+
VATVSLPR	8	Unmodified	_VATVSLPR_			0	0	CON__P00761	CON__P00761	CON__P00761			>P00761 SWISS-PROT:P00761|TRYP_PIG Trypsin - Sus scrofa (Pig).	MSMS	421.76	2	42175835	84150215	n. def.	n. def.	n. def.	n. def.	n. def.	97492	19624	1	97492	96992	97992	0.0039681	1	26303	68735	38925	1			+
VATVSLPR	8	Unmodified	_VATVSLPR_			0	0	CON__P00761	CON__P00761	CON__P00761			>P00761 SWISS-PROT:P00761|TRYP_PIG Trypsin - Sus scrofa (Pig).	MSMS	421.76	2	42175835	84150215	n. def.	n. def.	n. def.	n. def.	n. def.	98707	19806	1	98707	98207	99207	0.003216	1	26622	71223	39851	1			+
VATVSLPR	8	Unmodified	_VATVSLPR_			0	0	CON__P00761	CON__P00761	CON__P00761			>P00761 SWISS-PROT:P00761|TRYP_PIG Trypsin - Sus scrofa (Pig).	MSMS	421.76	2	42175835	84150215	n. def.	n. def.	n. def.	n. def.	n. def.	99072	19861	1	99072	98572	99572	0.0035997	1	26720	69954	35146	1			+
VATVSLPR	8	Unmodified	_VATVSLPR_			0	0	CON__P00761	CON__P00761	CON__P00761			>P00761 SWISS-PROT:P00761|TRYP_PIG Trypsin - Sus scrofa (Pig).	MSMS	421.76	2	42175835	84150215	n. def.	n. def.	n. def.	n. def.	n. def.	101.23	20184	1	101.23	100.73	101.73	0.017688	1	27304	58676	58676	1			+
VATVSLPR	8	Unmodified	_VATVSLPR_			0	0	CON__P00761	CON__P00761	CON__P00761			>P00761 SWISS-PROT:P00761|TRYP_PIG Trypsin - Sus scrofa (Pig).	MSMS	421.76	2	42175835	84150215	n. def.	n. def.	n. def.	n. def.	n. def.	103	20.45	1	103	102.5	103.5	0.036564	1	27781	47198	47198	1			+
VATVSLPR	8	Unmodified	_VATVSLPR_			0	0	CON__P00761	CON__P00761	CON__P00761			>P00761 SWISS-PROT:P00761|TRYP_PIG Trypsin - Sus scrofa (Pig).	MSMS	421.76	2	42175835	84150215	n. def.	n. def.	n. def.	n. def.	n. def.	103.83	20575	1	103.83	103.33	104.33	0.013406	1	27996	61582	61582	1			+
VATVSLPR	8	Unmodified	_VATVSLPR_			0	0	CON__P00761	CON__P00761	CON__P00761			>P00761 SWISS-PROT:P00761|TRYP_PIG Trypsin - Sus scrofa (Pig).	MSMS	421.76	2	42175835	84150215	n. def.	n. def.	n. def.	n. def.	n. def.	105.85	20878	1	105.85	105.35	106.35	0.016032	1	28542	59.8	37652	1			+
VATVSLPR	8	Unmodified	_VATVSLPR_			0	0	CON__P00761	CON__P00761	CON__P00761			>P00761 SWISS-PROT:P00761|TRYP_PIG Trypsin - Sus scrofa (Pig).	MSMS	421.76	2	42175835	84150215	n. def.	n. def.	n. def.	n. def.	n. def.	108.57	21286	1	108.57	108.07	109.07	0.014304	1	29260	60973	36.05	1			+
VATVSLPR	8	Unmodified	_VATVSLPR_			0	0	CON__P00761	CON__P00761	CON__P00761			>P00761 SWISS-PROT:P00761|TRYP_PIG Trypsin - Sus scrofa (Pig).	MSMS	421.76	2	42175835	84150215	n. def.	n. def.	n. def.	n. def.	n. def.	111.04	21656	1	111.04	110.54	111.54	0.035379	1	29911	47869	25721	1			+
VATVSLPR	8	Unmodified	_VATVSLPR_			0	0	CON__P00761	CON__P00761	CON__P00761			>P00761 SWISS-PROT:P00761|TRYP_PIG Trypsin - Sus scrofa (Pig).	MSMS	421.76	2	42175835	84150215	n. def.	n. def.	n. def.	n. def.	n. def.	115.17	22275	1	115.17	114.67	115.67	0.036564	1	31016	47198	47198	1			+
VATVSLPR	8	Unmodified	_VATVSLPR_			0	0	CON__P00761	CON__P00761	CON__P00761			>P00761 SWISS-PROT:P00761|TRYP_PIG Trypsin - Sus scrofa (Pig).	MULTI-SECPEP	422.18	2	42175835	84150215	55633.68	-0.008798	-0.023313	-0.032111	4217582936	92655	18897	0.40565	92655	92433	92839	2.26E-08	1	24908	78334	46.4	1	704350		+
VATVSLPR	8	Unmodified	_VATVSLPR_			0	0	CON__P00761	CON__P00761	CON__P00761			>P00761 SWISS-PROT:P00761|TRYP_PIG Trypsin - Sus scrofa (Pig).	MULTI-MSMS	421.76	2	42175835	84150215	54015.01	0	-0.079238	-0.079238	4217582836	47658	12149	10018	47658	47229	48231	2.10E-12	2	10900	131.06	73503	1	4934500		+
LGEHNIDVLEGNEQFINAAK	20	Unmodified	_LGEHNIDVLEGNEQFINAAK_			0	0	CON__P00761	CON__P00761	CON__P00761			>P00761 SWISS-PROT:P00761|TRYP_PIG Trypsin - Sus scrofa (Pig).	MULTI-MSMS	738.04	3	7377062	22100968	42232.69	0	-0.011325	-0.011325	738040858	123.45	23518	0.35044	116.28	116.08	116.43	1.57E-10	1	28212	106.94	88887	1	1155100		+
LSSPATLNSR	10	Unmodified	_LSSPATLNSR_			0	0	CON__P00761	CON__P00761	CON__P00761			>P00761 SWISS-PROT:P00761|TRYP_PIG Trypsin - Sus scrofa (Pig).	MULTI-MSMS	523.29	2	52328546	10445564	48616.96	0	0.41034	0.41034	523285664	52467	1987-12-01	0.79218	43698	43319	44111	0.00027756	1	11950	83397	37238	1	1317700		+
VATVSLPR	8	Unmodified	_VATVSLPR_			0	0	CON__P00761	CON__P00761	CON__P00761			>P00761 SWISS-PROT:P00761|TRYP_PIG Trypsin - Sus scrofa (Pig).	MULTI-MSMS	421.76	2	42175835	84150215	54923.11	0	-0.12374	-0.12374	4217583437	66071	14911	1938-02-01	57302	56841	59221	4.15E-13	3	15088	141.52	72135	1	18771000		+
IITHPNFNGNTLDNDIMLIK	20	Unmodified	_IITHPNFNGNTLDNDIMLIK_			0	0	CON__P00761	CON__P00761	CON__P00761			>P00761 SWISS-PROT:P00761|TRYP_PIG Trypsin - Sus scrofa (Pig).	MULTI-MSMS	762.07	3	76173158	22821729	40986.86	-0.045746	-0.23292	-0.27867	7620657525	128.52	24279	0.12283	128.52	128.45	128.58	1.11E-20	1	29494	87.16	75137	1	1452900		+
IITHPNFNGNTLDNDIMLIK	20	Unmodified	_IITHPNFNGNTLDNDIMLIK_			0	0	CON__P00761	CON__P00761	CON__P00761			>P00761 SWISS-PROT:P00761|TRYP_PIG Trypsin - Sus scrofa (Pig).	MULTI-MSMS	762.07	3	76173158	22821729	41269.34	-0.046204	0.086988	0.040784	7620657837	128.84	24325	0.20146	128.84	128.76	128.96	0.0073923	1	29577	45257	35.54	1	1026500		+
LGEHNIDVLEGNEQFINAAK	20	Unmodified	_LGEHNIDVLEGNEQFINAAK_			0	0	CON__P00761	CON__P00761	CON__P00761			>P00761 SWISS-PROT:P00761|TRYP_PIG Trypsin - Sus scrofa (Pig).	MULTI-MSMS	738.04	3	7377062	22100968	40846.4	-0.027811	0.45638	0.42857	7380405135	116.36	22454	0.11777	116.36	116.3	116.42	1.22E-50	1	26637	103.85	95351	1	1851700		+
LGEHNIDVLEGNEQFINAAK	20	Unmodified	_LGEHNIDVLEGNEQFINAAK_			0	0	CON__P00761	CON__P00761	CON__P00761			>P00761 SWISS-PROT:P00761|TRYP_PIG Trypsin - Sus scrofa (Pig).	MULTI-MSMS	738.04	3	7377062	22100968	41264.31	-0.028251	0.059816	0.031565	7380404103	116.66	22499	0.1563	116.66	116.58	116.73	0	1	26716	190.55	190.55	1	8995400		+
LGEHNIDVLEGNEQFINAAK	20	Unmodified	_LGEHNIDVLEGNEQFINAAK_			0	0	CON__P00761	CON__P00761	CON__P00761			>P00761 SWISS-PROT:P00761|TRYP_PIG Trypsin - Sus scrofa (Pig).	MULTI-MSMS	738.37	3	7377062	22100968	40981.55	-0.028669	0.052937	0.024268	7380404607	116.95	22542	0.30251	116.95	116.86	117.16	1.02E-134	1	26796	131.71	100.95	1	5012200		+
VATVSLPR	8	Unmodified	_VATVSLPR_			0	0	CON__P00761	CON__P00761	CON__P00761			>P00761 SWISS-PROT:P00761|TRYP_PIG Trypsin - Sus scrofa (Pig).	MULTI-MSMS	421.76	2	42175835	84150215	53977.55	0.089896	-0.19618	-0.10628	4217583394	36572	10486	15991	36572	35766	37365	1.55E-156	3	8304	139.19	83.47	1	19891000		+
APVLSDSSCK	10	Unmodified	_APVLSDSSCK_			0	0	CON__P00761	CON__P00761	CON__P00761			>P00761 SWISS-PROT:P00761|TRYP_PIG Trypsin - Sus scrofa (Pig).	MULTI-MSMS	532.26	2	53225806	10625016	49355.64	0	0.37528	0.37528	5322583805	30729	96091	0.54461	49725	49.49	50035	0.012301	1	6996	21372	16059	1	1533200		+
MDNPDTFYSLK	11	Oxidation (M)	_M(ox)DNPDTFYSLK_	M(1)DNPDTFYSLK	M(74.76)DNPDTFYSLK	0	1	CON__P01045-1;CON__P01044-1;CON__Q2KJ62	CON__P01045-1;CON__P01044-1	CON__P01044-1			>P01045-1 SWISS-PROT:P01045-1 (Bos taurus) Isoform HMW of Kininogen-2 precursor;>P01044-1 SWISS-PROT:P01044-1 (Bos taurus) Isoform HMW of Kininogen-1 precursor;>Q2KJ62 TREMBL:Q2KJ62 (Bos taurus) KNG protein	MSMS	673.8	2	67380029	1345586	n. def.	n. def.	n. def.	n. def.	n. def.	90.43	18564	1	90.43	89.93	90.93	0.00092715	1	24390	74.76	55.98	1			+
AVDAALTK	8	Unmodified	_AVDAALTK_			0	0	CON__P01045-1;CON__P01044-1;CON__Q2KJ62	CON__P01045-1;CON__P01044-1	CON__P01044-1			>P01045-1 SWISS-PROT:P01045-1 (Bos taurus) Isoform HMW of Kininogen-2 precursor;>P01044-1 SWISS-PROT:P01044-1 (Bos taurus) Isoform HMW of Kininogen-1 precursor;>Q2KJ62 TREMBL:Q2KJ62 (Bos taurus) KNG protein	MULTI-MSMS	394.73	2	39472926	78744397	57030.29	-0.043296	-0.11936	-0.16265	3947291204	27198	90798	0.5719	27198	26.98	27552	0.020361	1	6290	68016	20273	1	2018600		+
DSAQAATGECTATVAK	16	Unmodified	_DSAQAATGECTATVAK_			0	0	CON__P01044-1;CON__Q2KJ62	CON__P01044-1	CON__P01044-1			>P01044-1 SWISS-PROT:P01044-1 (Bos taurus) Isoform HMW of Kininogen-1 precursor;>Q2KJ62 TREMBL:Q2KJ62 (Bos taurus) KNG protein	MULTI-MSMS	791.37	2	79086468	15797148	40302.55	-0.2162	-0.65553	-0.87174	7908648343	39841	10977	0.36917	39841	39684	40054	1.81E-12	1	9653	162.29	141.42	1	2321800		+
LNAEHDGAFYFK	12	Unmodified	_LNAEHDGAFYFK_			0	0	CON__P01044-1;CON__Q2KJ62	CON__P01044-1	CON__P01044-1			>P01044-1 SWISS-PROT:P01044-1 (Bos taurus) Isoform HMW of Kininogen-1 precursor;>Q2KJ62 TREMBL:Q2KJ62 (Bos taurus) KNG protein	MSMS	471.23	3	47122621	14106568	n. def.	n. def.	n. def.	n. def.	n. def.	70469	15.57	1	70469	69969	70969	0.0025669	1	18745	65395	32.17	1			+
SGNQFVLYR	9	Unmodified	_SGNQFVLYR_			0	0	CON__P01045-1;CON__P01044-1;CON__Q2KJ62	CON__P01045-1;CON__P01044-1	CON__P01044-1			>P01045-1 SWISS-PROT:P01045-1 (Bos taurus) Isoform HMW of Kininogen-2 precursor;>P01044-1 SWISS-PROT:P01044-1 (Bos taurus) Isoform HMW of Kininogen-1 precursor;>Q2KJ62 TREMBL:Q2KJ62 (Bos taurus) KNG protein	MULTI-MSMS	542.28	2	54228272	10825509	47935.32	0.082555	0.80922	0.89177	542283361	71876	15782	0.62279	71876	71614	72236	0.00048899	2	19108	115.71	88398	1	5482700		+
SPDLEPVLR	9	Unmodified	_SPDLEPVLR_			0	0	CON__P01045-1;CON__P01044-1;CON__Q2KJ62	CON__P01045-1;CON__P01044-1	CON__P01044-1			>P01045-1 SWISS-PROT:P01045-1 (Bos taurus) Isoform HMW of Kininogen-2 precursor;>P01044-1 SWISS-PROT:P01044-1 (Bos taurus) Isoform HMW of Kininogen-1 precursor;>Q2KJ62 TREMBL:Q2KJ62 (Bos taurus) KNG protein	MULTI-MSMS	513.29	2	51328493	10245553	50394.96	-0.12609	0.21987	0.093786	5132851063	85482	17823	0.9997	85482	85029	86029	1.26E-05	3	23070	148.52	127.82	1	2403900		+
ATVQVVGGLK	10	Unmodified	_ATVQVVGGLK_			0	0	CON__P01045-1	CON__P01045-1	CON__P01045-1			>P01045-1 SWISS-PROT:P01045-1 (Bos taurus) Isoform HMW of Kininogen-2 precursor	MULTI-MSMS	486.3	2	48629784	97058113	51252.38	0.24848	0.32866	0.57713	4862978815	56508	13475	0.35853	56508	56316	56674	0.0012326	1	14610	94692	60826	1	2786200		+
LNAEHDGTFYFK	12	Unmodified	_LNAEHDGTFYFK_			0	0	CON__P01045-1	CON__P01045-1	CON__P01045-1			>P01045-1 SWISS-PROT:P01045-1 (Bos taurus) Isoform HMW of Kininogen-2 precursor	MULTI-MSMS	481.23	3	48122974	14406674	52225.01	-0.15576	0.2367	0.08095	4812298	69795	15469	0.46376	69795	69556	70.02	0.0039648	1	18514	69451	53789	1	974350		+
ASTSTTIR	8	Acetyl (Protein N-term)	_(ac)ASTSTTIR_			1	0	CON__P02538;CON__P04259;CON__P48668	CON__P02538	CON__P02538			>P02538 SWISS-PROT:P02538 Tax_Id=9606 Gene_Symbol=KRT6A Keratin, type II cytoskeletal 6A;>P04259 SWISS-PROT:P04259 Tax_Id=9606 Gene_Symbol=KRT6B Keratin, type II cytoskeletal 6B;>P48668 SWISS-PROT:P48668 Tax_Id=9606 Gene_Symbol=KRT6C Keratin, type II cytos	MULTI-MSMS	439.73	2	43973253	87745051	53658.48	0.104	0.033146	0.13715	439732543	2015-01-27	90514	0.80294	2015-01-27	26619	27422	5.65E-29	2	6186	93162	72881	1	5770600		+
ASTSTTIRSHSSSR	14	Acetyl (Protein N-term)	_(ac)ASTSTTIRSHSSSR_			1	0	CON__P02538;CON__P04259;CON__P48668	CON__P02538	CON__P02538			>P02538 SWISS-PROT:P02538 Tax_Id=9606 Gene_Symbol=KRT6A Keratin, type II cytoskeletal 6A;>P04259 SWISS-PROT:P04259 Tax_Id=9606 Gene_Symbol=KRT6B Keratin, type II cytoskeletal 6B;>P48668 SWISS-PROT:P48668 Tax_Id=9606 Gene_Symbol=KRT6C Keratin, type II cytos	MULTI-MSMS	507.25	3	50725349	15187386	49545.65	0.12661	-0.171	-0.044393	5072535466	11685	67525	10865	11685	11361	12447	4.72E-12	1	2688	78486	78486	1	9749400		+
SLYGLGGSK	9	Unmodified	_SLYGLGGSK_			0	0	CON__P02538;CON__P04259;CON__P48668	CON__P02538	CON__P02538			>P02538 SWISS-PROT:P02538 Tax_Id=9606 Gene_Symbol=KRT6A Keratin, type II cytoskeletal 6A;>P04259 SWISS-PROT:P04259 Tax_Id=9606 Gene_Symbol=KRT6B Keratin, type II cytoskeletal 6B;>P48668 SWISS-PROT:P48668 Tax_Id=9606 Gene_Symbol=KRT6C Keratin, type II cytos	MULTI-MSMS	441.24	2	44123999	88046543	52569.79	0.086983	-0.28755	-0.20057	4412397892	38549	10782	0.79436	38549	38159	38954	5.74E-20	2	8756	87913	43778	1	1440800		+
TVMENFVAFVDK	12	Oxidation (M)	_TVM(ox)ENFVAFVDK_	TVM(1)ENFVAFVDK	TVM(125.82)ENFVAFVDK	0	1	CON__P02769	CON__P02769	CON__P02769			>P02769 SWISS-PROT:P02769 (Bos taurus) Bovine serum albumin precursor	MULTI-MSMS	708.35	2	7083474	14146803	41811.32	0.083182	0.52142	0.6046	7083477654	116.9	22534	12344	116.9	116.38	117.62	1.21E-06	4	31450	125.82	125.82	1	2896600		+
TVMENFVAFVDK	12	Oxidation (M)	_TVM(ox)ENFVAFVDK_	TVM(1)ENFVAFVDK	TVM(125.82)ENFVAFVDK	0	1	CON__P02769	CON__P02769	CON__P02769			>P02769 SWISS-PROT:P02769 (Bos taurus) Bovine serum albumin precursor	MULTI-MSMS	708.35	2	7083474	14146803	42045.34	0.043559	0.34905	0.39261	7083476356	118.11	22718	16467	118.11	117.55	119.2	1.21E-06	3	31912	125.82	125.82	1	4558400		+
TVMENFVAFVDK	12	Oxidation (M)	_TVM(ox)ENFVAFVDK_	TVM(1)ENFVAFVDK	TVM(90.93)ENFVAFVDK	0	1	CON__P02769	CON__P02769	CON__P02769			>P02769 SWISS-PROT:P02769 (Bos taurus) Bovine serum albumin precursor	MULTI-MSMS	708.85	2	7083474	14146803	43973.95	-0.042816	-0.79274	-0.83556	7088486957	119.82	22974	0.11456	119.82	119.75	119.86	0.00043885	1	32285	90926	53735	1	863520		+
TVMENFVAFVDK	12	Oxidation (M)	_TVM(ox)ENFVAFVDK_	TVM(1)ENFVAFVDK	TVM(90.93)ENFVAFVDK	0	1	CON__P02769	CON__P02769	CON__P02769			>P02769 SWISS-PROT:P02769 (Bos taurus) Bovine serum albumin precursor	MULTI-MSMS	708.35	2	7083474	14146803	42817.41	-0.062508	0.13202	0.069511	7083474663	120.21	23031	0.17348	120.21	120.13	120.3	0.00043885	1	32398	90926	83.17	1	810130		+
TVMENFVAFVDK	12	Oxidation (M)	_TVM(ox)ENFVAFVDK_	TVM(1)ENFVAFVDK	TVM(81.49)ENFVAFVDK	0	1	CON__P02769	CON__P02769	CON__P02769			>P02769 SWISS-PROT:P02769 (Bos taurus) Bovine serum albumin precursor	MULTI-MSMS	708.35	2	7083474	14146803	42150.41	0.14443	0.55022	0.69465	7083478006	130.94	24641	0.10962	130.94	130.88	130.99	0.0011708	1	35161	81494	63226	1	840720		+
TVMENFVAFVDK	12	Oxidation (M)	_TVM(ox)ENFVAFVDK_	TVM(1)ENFVAFVDK	TVM(102.66)ENFVAFVDK	0	1	CON__P02769	CON__P02769	CON__P02769			>P02769 SWISS-PROT:P02769 (Bos taurus) Bovine serum albumin precursor	MULTI-MSMS	708.35	2	7083474	14146803	42150.4	0.15828	0.24175	0.40003	7083475856	131.4	24.71	0.29584	131.4	131.23	131.53	3.56E-05	1	35257	102.66	102.66	1	1071600		+
TVMENFVAFVDK	12	Oxidation (M)	_TVM(ox)ENFVAFVDK_	TVM(1)ENFVAFVDK	TVM(102.66)ENFVAFVDK	0	1	CON__P02769	CON__P02769	CON__P02769			>P02769 SWISS-PROT:P02769 (Bos taurus) Bovine serum albumin precursor	MULTI-MSMS	708.35	2	7083474	14146803	42274.96	0.18003	0.26808	0.44811	7083475795	131.9	24785	0.21515	131.9	131.81	132.03	3.56E-05	1	35408	102.66	80513	1	1339600		+
TVMENFVAFVDK	12	Oxidation (M)	_TVM(ox)ENFVAFVDK_	TVM(1)ENFVAFVDK	TVM(100.55)ENFVAFVDK	0	1	CON__P02769	CON__P02769	CON__P02769			>P02769 SWISS-PROT:P02769 (Bos taurus) Bovine serum albumin precursor	MULTI-MSMS	708.85	2	7083474	14146803	42274.97	0.21172	0.63233	0.84405	7083479714	132.61	24891	0.32341	132.61	132.41	132.74	3.90E-05	1	35578	100.55	100.55	1	2023600		+
TVMENFVAFVDK	12	Oxidation (M)	_TVM(ox)ENFVAFVDK_	TVM(1)ENFVAFVDK	TVM(91.86)ENFVAFVDK	0	1	CON__P02769	CON__P02769	CON__P02769			>P02769 SWISS-PROT:P02769 (Bos taurus) Bovine serum albumin precursor	MULTI-MSMS	708.35	2	7083474	14146803	42274.95	0.22486	0.06234	0.2872	7083476939	132.9	24935	0.32018	132.9	132.74	133.06	0.00036653	1	35662	91858	91858	1	1785200		+
TVMENFVAFVDK	12	Oxidation (M)	_TVM(ox)ENFVAFVDK_	TVM(1)ENFVAFVDK	TVM(102.66)ENFVAFVDK	0	1	CON__P02769	CON__P02769	CON__P02769			>P02769 SWISS-PROT:P02769 (Bos taurus) Bovine serum albumin precursor	MULTI-MSMS	708.35	2	7083474	14146803	42274.96	0.24144	0.24887	0.49032	7083477978	133.27	24991	0.75677	133.27	132.97	133.73	3.56E-05	1	35745	102.66	94251	1	1824600		+
TVMENFVAFVDK	12	Oxidation (M)	_TVM(ox)ENFVAFVDK_	TVM(1)ENFVAFVDK	TVM(112.51)ENFVAFVDK	0	1	CON__P02769	CON__P02769	CON__P02769			>P02769 SWISS-PROT:P02769 (Bos taurus) Bovine serum albumin precursor	MULTI-MSMS	708.35	2	7083474	14146803	42150.4	0.2657	0.30523	0.57093	7083476401	134.13	25119	0.67081	134.13	133.74	134.41	1.96E-05	2	35914	112.51	112.51	1	1505300		+
TVMENFVAFVDK	12	Oxidation (M)	_TVM(ox)ENFVAFVDK_	TVM(1)ENFVAFVDK	TVM(89.01)ENFVAFVDK	0	1	CON__P02769	CON__P02769	CON__P02769			>P02769 SWISS-PROT:P02769 (Bos taurus) Bovine serum albumin precursor	MULTI-MSMS	708.35	2	7083474	14146803	42274.96	0.24033	0.39632	0.63665	7088489987	134.52	25179	0.33548	134.52	134.37	134.7	0.00058732	1	36082	89013	66865	1	1671400		+
TVMENFVAFVDK	12	Oxidation (M)	_TVM(ox)ENFVAFVDK_	TVM(1)ENFVAFVDK	TVM(90.73)ENFVAFVDK	0	1	CON__P02769	CON__P02769	CON__P02769			>P02769 SWISS-PROT:P02769 (Bos taurus) Bovine serum albumin precursor	MULTI-MSMS	708.35	2	7083474	14146803	42026.61	0.192	1184	1376	7088489091	135.13	25269	0.47586	135.13	134.82	135.3	0.00045397	1	36170	90731	68.01	1	1541500		+
TVMENFVAFVDK	12	Oxidation (M)	_TVM(ox)ENFVAFVDK_	TVM(1)ENFVAFVDK	TVM(90.93)ENFVAFVDK	0	1	CON__P02769	CON__P02769	CON__P02769			>P02769 SWISS-PROT:P02769 (Bos taurus) Bovine serum albumin precursor	MULTI-MSMS	708.85	2	7083474	14146803	42026.63	0.17462	14458	16205	7088491295	135.35	25302	0.26343	135.35	135.25	135.51	0.00043885	1	36257	90926	62.12	1	1727500		+
TVMENFVAFVDK	12	Oxidation (M)	_TVM(ox)ENFVAFVDK_	TVM(1)ENFVAFVDK	TVM(90.93)ENFVAFVDK	0	1	CON__P02769	CON__P02769	CON__P02769			>P02769 SWISS-PROT:P02769 (Bos taurus) Bovine serum albumin precursor	MULTI-MSMS	708.35	2	7083474	14146803	42275.01	0.14719	15297	16769	7083469973	135.7	25354	0.32764	135.7	135.56	135.89	0.00043885	1	36349	90926	90926	1	1246800		+
TVMENFVAFVDK	12	Oxidation (M)	_TVM(ox)ENFVAFVDK_	TVM(1)ENFVAFVDK	TVM(102.66)ENFVAFVDK	0	1	CON__P02769	CON__P02769	CON__P02769			>P02769 SWISS-PROT:P02769 (Bos taurus) Bovine serum albumin precursor	MULTI-MSMS	708.35	2	7083474	14146803	42274.98	0.11848	0.82551	0.944	7083465801	136.06	25409	0.16747	136.06	135.97	136.14	3.56E-05	1	36447	102.66	78318	1	1257600		+
TVMENFVAFVDK	12	Oxidation (M)	_TVM(ox)ENFVAFVDK_	TVM(1)ENFVAFVDK	TVM(100.55)ENFVAFVDK	0	1	CON__P02769	CON__P02769	CON__P02769			>P02769 SWISS-PROT:P02769 (Bos taurus) Bovine serum albumin precursor	MULTI-MSMS	708.85	2	7083474	14146803	42018.79	-0.048654	-0.29729	-0.34595	7083470457	138.34	25751	0.083527	138.34	138.29	138.37	3.90E-05	1	37006	100.55	72225	1	1008400		+
TVMENFVAFVDK	12	Oxidation (M)	_TVM(ox)ENFVAFVDK_	TVM(1)ENFVAFVDK	TVM(102.66)ENFVAFVDK	0	1	CON__P02769	CON__P02769	CON__P02769			>P02769 SWISS-PROT:P02769 (Bos taurus) Bovine serum albumin precursor	MULTI-MSMS	708.85	2	7083474	14146803	42018.82	-0.16278	0.59008	0.42731	7083477697	139.96	25993	0.72925	139.96	139.47	140.2	3.56E-05	1	37415	102.66	102.66	1	1644000		+
TVMENFVAFVDK	12	Oxidation (M)	_TVM(ox)ENFVAFVDK_	TVM(1)ENFVAFVDK	TVM(110.29)ENFVAFVDK	0	1	CON__P02769	CON__P02769	CON__P02769			>P02769 SWISS-PROT:P02769 (Bos taurus) Bovine serum albumin precursor	MULTI-MSMS	708.35	2	7083474	14146803	42122.45	-0.20384	0.60456	0.40073	7083478481	140.54	26081	0.51022	140.54	140.2	140.71	2.32E-05	1	37495	110.29	104.45	1	2381000		+
TVMENFVAFVDK	12	Oxidation (M)	_TVM(ox)ENFVAFVDK_	TVM(1)ENFVAFVDK	TVM(102.66)ENFVAFVDK	0	1	CON__P02769	CON__P02769	CON__P02769			>P02769 SWISS-PROT:P02769 (Bos taurus) Bovine serum albumin precursor	MULTI-MSMS	708.35	2	7083474	14146803	42122.45	-0.22465	0.57003	0.34537	7083478432	140.84	26126	0.38208	140.84	140.7	141.08	3.56E-05	2	37576	102.66	102.66	1	2548200		+
TVMENFVAFVDK	12	Oxidation (M)	_TVM(ox)ENFVAFVDK_	TVM(1)ENFVAFVDK	TVM(102.66)ENFVAFVDK	0	1	CON__P02769	CON__P02769	CON__P02769			>P02769 SWISS-PROT:P02769 (Bos taurus) Bovine serum albumin precursor	MULTI-MSMS	708.35	2	7083474	14146803	42122.45	-0.20123	0.54689	0.34566	7083477313	141.4	26211	0.36992	141.4	141.22	141.59	3.56E-05	1	37738	102.66	94557	1	2317700		+
TVMENFVAFVDK	12	Oxidation (M)	_TVM(ox)ENFVAFVDK_	TVM(1)ENFVAFVDK	TVM(110.29)ENFVAFVDK	0	1	CON__P02769	CON__P02769	CON__P02769			>P02769 SWISS-PROT:P02769 (Bos taurus) Bovine serum albumin precursor	MULTI-MSMS	708.35	2	7083474	14146803	42018.83	-0.15862	0.64613	0.48751	7083478329	141.87	26281	0.73976	141.87	141.48	142.22	2.32E-05	2	37819	110.29	110.29	1	1991100		+
TVMENFVAFVDK	12	Oxidation (M)	_TVM(ox)ENFVAFVDK_	TVM(1)ENFVAFVDK	TVM(90.93)ENFVAFVDK	0	1	CON__P02769	CON__P02769	CON__P02769			>P02769 SWISS-PROT:P02769 (Bos taurus) Bovine serum albumin precursor	MULTI-MSMS	708.35	2	7083474	14146803	42018.82	-0.10559	0.59232	0.48673	7083477497	142.46	26369	0.48273	142.46	142.22	142.7	0.00043885	1	37983	90926	82413	1	1997000		+
TVMENFVAFVDK	12	Oxidation (M)	_TVM(ox)ENFVAFVDK_	TVM(1)ENFVAFVDK	TVM(114.82)ENFVAFVDK	0	1	CON__P02769	CON__P02769	CON__P02769			>P02769 SWISS-PROT:P02769 (Bos taurus) Bovine serum albumin precursor	MULTI-MSMS	708.35	2	7083474	14146803	42122.44	-0.0748	0.39062	0.31583	7083477896	142.8	26.42	0.3465	142.8	142.66	143	1.59E-05	1	38066	114.82	108.52	1	2432500		+
TVMENFVAFVDK	12	Oxidation (M)	_TVM(ox)ENFVAFVDK_	TVM(1)ENFVAFVDK	TVM(113.65)ENFVAFVDK	0	1	CON__P02769	CON__P02769	CON__P02769			>P02769 SWISS-PROT:P02769 (Bos taurus) Bovine serum albumin precursor	MULTI-MSMS	708.35	2	7083474	14146803	42122.43	-0.050845	0.20039	0.14954	7083476318	143.06	26459	0.39883	143.06	142.82	143.22	1.77E-05	1	38149	113.65	109.79	1	1794500		+
TVMENFVAFVDK	12	Oxidation (M)	_TVM(ox)ENFVAFVDK_	TVM(1)ENFVAFVDK	TVM(114.82)ENFVAFVDK	0	1	CON__P02769	CON__P02769	CON__P02769			>P02769 SWISS-PROT:P02769 (Bos taurus) Bovine serum albumin precursor	MULTI-MSMS	708.35	2	7083474	14146803	42018.82	-0.023208	0.54659	0.52338	7083478244	143.36	26505	0.38641	143.36	143.19	143.58	1.59E-05	1	38232	114.82	90562	1	1363900		+
TVMENFVAFVDK	12	Oxidation (M)	_TVM(ox)ENFVAFVDK_	TVM(1)ENFVAFVDK	TVM(102.66)ENFVAFVDK	0	1	CON__P02769	CON__P02769	CON__P02769			>P02769 SWISS-PROT:P02769 (Bos taurus) Bovine serum albumin precursor	MULTI-MSMS	708.35	2	7083474	14146803	42122.44	0.015558	0.3815	0.39706	7083478036	143.91	26586	0.39743	143.91	143.69	144.09	3.56E-05	1	38312	102.66	102.66	1	1756000		+
TVMENFVAFVDK	12	Oxidation (M)	_TVM(ox)ENFVAFVDK_	TVM(1)ENFVAFVDK	TVM(90.93)ENFVAFVDK	0	1	CON__P02769	CON__P02769	CON__P02769			>P02769 SWISS-PROT:P02769 (Bos taurus) Bovine serum albumin precursor	MULTI-MSMS	708.35	2	7083474	14146803	42018.82	-0.12153	0.44947	0.32795	7083478465	144.53	26.68	0.24348	144.53	144.42	144.67	0.00043885	1	38474	90926	82821	1	1260600		+
TVMENFVAFVDK	12	Oxidation (M)	_TVM(ox)ENFVAFVDK_	TVM(1)ENFVAFVDK	TVM(114.82)ENFVAFVDK	0	1	CON__P02769	CON__P02769	CON__P02769			>P02769 SWISS-PROT:P02769 (Bos taurus) Bovine serum albumin precursor	MULTI-MSMS	708.35	2	7083474	14146803	42122.45	-0.2614	0.48015	0.21875	7083479718	145.11	26767	0.17245	145.11	145.01	145.18	1.59E-05	1	38608	114.82	88215	1	1673500		+
TVMENFVAFVDK	12	Oxidation (M)	_TVM(ox)ENFVAFVDK_	TVM(1)ENFVAFVDK	TVM(112.51)ENFVAFVDK	0	1	CON__P02769	CON__P02769	CON__P02769			>P02769 SWISS-PROT:P02769 (Bos taurus) Bovine serum albumin precursor	MULTI-MSMS	708.35	2	7083474	14146803	42122.45	-0.45592	0.68739	0.23146	7083479917	145.92	26888	0.41576	145.92	145.73	146.15	1.96E-05	1	38852	112.51	112.51	1	2295400		+
TVMENFVAFVDK	12	Oxidation (M)	_TVM(ox)ENFVAFVDK_	TVM(1)ENFVAFVDK	TVM(102.66)ENFVAFVDK	0	1	CON__P02769	CON__P02769	CON__P02769			>P02769 SWISS-PROT:P02769 (Bos taurus) Bovine serum albumin precursor	MULTI-MSMS	708.35	2	7083474	14146803	42122.46	-0.69654	0.83026	0.13372	708347974	148.02	27202	0.36378	148.02	147.83	148.19	3.56E-05	1	39344	102.66	81.03	1	2075900		+
TVMENFVAFVDK	12	Oxidation (M)	_TVM(ox)ENFVAFVDK_	TVM(1)ENFVAFVDK	TVM(90.93)ENFVAFVDK	0	1	CON__P02769	CON__P02769	CON__P02769			>P02769 SWISS-PROT:P02769 (Bos taurus) Bovine serum albumin precursor	MULTI-MSMS	708.35	2	7083474	14146803	42028.91	-0.6799	0.91341	0.23351	7083480782	148.32	27248	0.36414	148.32	148.16	148.52	0.00043885	1	39425	90926	69295	1	1242600		+
TVMENFVAFVDK	12	Oxidation (M)	_TVM(ox)ENFVAFVDK_	TVM(1)ENFVAFVDK	TVM(81.49)ENFVAFVDK	0	1	CON__P02769	CON__P02769	CON__P02769			>P02769 SWISS-PROT:P02769 (Bos taurus) Bovine serum albumin precursor	MULTI-MSMS	708.35	2	7083474	14146803	42028.91	-0.65627	0.82429	0.16802	7083481536	148.77	27316	0.089417	148.77	148.73	148.81	0.0011708	1	39510	81494	53167	1	1058100		+
TVMENFVAFVDK	12	Oxidation (M)	_TVM(ox)ENFVAFVDK_	TVM(1)ENFVAFVDK	TVM(90.93)ENFVAFVDK	0	1	CON__P02769	CON__P02769	CON__P02769			>P02769 SWISS-PROT:P02769 (Bos taurus) Bovine serum albumin precursor	MULTI-MSMS	708.85	2	7083474	14146803	42122.42	-0.58362	-0.14118	-0.7248	7083469558	150.15	27522	0.19754	150.15	150.01	150.21	0.00043885	1	39836	90926	53.5	1	1727600		+
TVMENFVAFVDK	12	Oxidation (M)	_TVM(ox)ENFVAFVDK_	TVM(1)ENFVAFVDK	TVM(90.93)ENFVAFVDK	0	1	CON__P02769	CON__P02769	CON__P02769			>P02769 SWISS-PROT:P02769 (Bos taurus) Bovine serum albumin precursor	MULTI-MSMS	708.35	2	7083474	14146803	42028.87	-0.56515	-0.010117	-0.57527	7083473864	150.49	27572	0.15274	150.49	150.4	150.55	0.00043885	1	39920	90926	53.5	1	1157700		+
TVMENFVAFVDK	12	Oxidation (M)	_TVM(ox)ENFVAFVDK_	TVM(1)ENFVAFVDK	TVM(90.93)ENFVAFVDK	0	1	CON__P02769	CON__P02769	CON__P02769			>P02769 SWISS-PROT:P02769 (Bos taurus) Bovine serum albumin precursor	MULTI-MSMS	708.35	2	7083474	14146803	42028.87	-0.51048	-0.17947	-0.68995	7083472779	151.51	27727	0.22995	151.51	151.4	151.63	0.00043885	1	40172	90926	90926	1	1077200		+
TVMENFVAFVDK	12	Oxidation (M)	_TVM(ox)ENFVAFVDK_	TVM(1)ENFVAFVDK	TVM(68.81)ENFVAFVDK	0	1	CON__P02769	CON__P02769	CON__P02769			>P02769 SWISS-PROT:P02769 (Bos taurus) Bovine serum albumin precursor	MULTI-MSMS	708.34	2	7083474	14146803	42028.85	-0.48655	-0.57663	-10632	7083467813	151.96	27794	0.24117	151.96	151.84	152.08	0.0021553	1	40265	68809	39906	1	992910		+
TVMENFVAFVDK	12	Oxidation (M)	_TVM(ox)ENFVAFVDK_	TVM(1)ENFVAFVDK	TVM(79.63)ENFVAFVDK	0	1	CON__P02769	CON__P02769	CON__P02769			>P02769 SWISS-PROT:P02769 (Bos taurus) Bovine serum albumin precursor	MULTI-MSMS	708.35	2	7083474	14146803	41557.97	-0.47175	-11796	-16513	7083464353	152.24	27837	0.15164	152.24	152.16	152.31	0.0013153	1	40349	79633	51306	1	983210		+
TVMENFVAFVDK	12	Oxidation (M)	_TVM(ox)ENFVAFVDK_	TVM(1)ENFVAFVDK	TVM(89.01)ENFVAFVDK	0	1	CON__P02769	CON__P02769	CON__P02769			>P02769 SWISS-PROT:P02769 (Bos taurus) Bovine serum albumin precursor	MULTI-MSMS	708.35	2	7083474	14146803	41669.7	-0.45808	-1128	-15861	7083462933	152.51	27877	0.20451	152.51	152.4	152.6	0.00058732	1	40435	89013	78961	1	1115200		+
TVMENFVAFVDK	12	Oxidation (M)	_TVM(ox)ENFVAFVDK_	TVM(1)ENFVAFVDK	TVM(80.52)ENFVAFVDK	0	1	CON__P02769	CON__P02769	CON__P02769			>P02769 SWISS-PROT:P02769 (Bos taurus) Bovine serum albumin precursor	MULTI-MSMS	708.34	2	7083474	14146803	41669.66	-0.44195	-21099	-25518	7088476584	152.99	27949	0.16974	152.99	152.91	153.08	0.0012463	1	40516	80522	51716	1	1892800		+
TVMENFVAFVDK	12	Oxidation (M)	_TVM(ox)ENFVAFVDK_	TVM(1)ENFVAFVDK	TVM(79.63)ENFVAFVDK	0	1	CON__P02769	CON__P02769	CON__P02769			>P02769 SWISS-PROT:P02769 (Bos taurus) Bovine serum albumin precursor	MULTI-MSMS	708.35	2	7083474	14146803	41669.71	-0.40987	-0.85748	-12673	7083462487	153.96	28095	0.23114	153.96	153.84	154.07	0.0013153	1	40764	79633	51306	1	966930		+
TVMENFVAFVDK	12	Oxidation (M)	_TVM(ox)ENFVAFVDK_	TVM(1)ENFVAFVDK	TVM(76.07)ENFVAFVDK	0	1	CON__P02769	CON__P02769	CON__P02769			>P02769 SWISS-PROT:P02769 (Bos taurus) Bovine serum albumin precursor	MULTI-MSMS	708.35	2	7083474	14146803	41837.93	-0.39851	-15597	-19582	7083461975	154.31	28146	0.13412	154.31	154.24	154.38	0.0015916	1	40846	76073	60685	1	880440		+
TVMENFVAFVDK	12	Oxidation (M)	_TVM(ox)ENFVAFVDK_	TVM(1)ENFVAFVDK	TVM(77.18)ENFVAFVDK	0	1	CON__P02769	CON__P02769	CON__P02769			>P02769 SWISS-PROT:P02769 (Bos taurus) Bovine serum albumin precursor	MULTI-MSMS	708.35	2	7083474	14146803	43876.12	-0.38382	-12047	-15885	7083462414	154.76	28214	0.16333	154.76	154.65	154.82	0.0015053	1	40947	77185	68455	1	814750		+
TVMENFVAFVDK	12	Oxidation (M)	_TVM(ox)ENFVAFVDK_	TVM(1)ENFVAFVDK	TVM(76.07)ENFVAFVDK	0	1	CON__P02769	CON__P02769	CON__P02769			>P02769 SWISS-PROT:P02769 (Bos taurus) Bovine serum albumin precursor	MSMS	708.35	2	7083474	14146803	n. def.	n. def.	n. def.	n. def.	n. def.	130.48	24572	1	130.48	129.98	130.98	0.00049754	1	35043	76073	46529	1			+
TVMENFVAFVDK	12	Oxidation (M)	_TVM(ox)ENFVAFVDK_	TVM(1)ENFVAFVDK	TVM(90.93)ENFVAFVDK	0	1	CON__P02769	CON__P02769	CON__P02769			>P02769 SWISS-PROT:P02769 (Bos taurus) Bovine serum albumin precursor	MSMS	708.35	2	7083474	14146803	n. def.	n. def.	n. def.	n. def.	n. def.	136.55	25483	1	136.55	136.05	137.05	6.47E-06	1	36560	90926	62599	1			+
TVMENFVAFVDK	12	Oxidation (M)	_TVM(ox)ENFVAFVDK_	TVM(1)ENFVAFVDK	TVM(91.91)ENFVAFVDK	0	1	CON__P02769	CON__P02769	CON__P02769			>P02769 SWISS-PROT:P02769 (Bos taurus) Bovine serum albumin precursor	MSMS	708.35	2	7083474	14146803	n. def.	n. def.	n. def.	n. def.	n. def.	137.23	25585	1	137.23	136.73	137.73	5.10E-06	1	36728	91914	87828	1			+
TVMENFVAFVDK	12	Oxidation (M)	_TVM(ox)ENFVAFVDK_	TVM(1)ENFVAFVDK	TVM(90.93)ENFVAFVDK	0	1	CON__P02769	CON__P02769	CON__P02769			>P02769 SWISS-PROT:P02769 (Bos taurus) Bovine serum albumin precursor	MSMS	708.35	2	7083474	14146803	n. def.	n. def.	n. def.	n. def.	n. def.	137.59	25639	1	137.59	137.09	138.09	6.47E-06	1	36817	90926	61627	1			+
TVMENFVAFVDK	12	Oxidation (M)	_TVM(ox)ENFVAFVDK_	TVM(1)ENFVAFVDK	TVM(82.54)ENFVAFVDK	0	1	CON__P02769	CON__P02769	CON__P02769			>P02769 SWISS-PROT:P02769 (Bos taurus) Bovine serum albumin precursor	MSMS	708.35	2	7083474	14146803	n. def.	n. def.	n. def.	n. def.	n. def.	137.95	25692	1	137.95	137.45	138.45	1.80E-05	1	36905	82543	55.24	1			+
TVMENFVAFVDK	12	Oxidation (M)	_TVM(ox)ENFVAFVDK_	TVM(1)ENFVAFVDK	TVM(81.49)ENFVAFVDK	0	1	CON__P02769	CON__P02769	CON__P02769			>P02769 SWISS-PROT:P02769 (Bos taurus) Bovine serum albumin precursor	MSMS	708.35	2	7083474	14146803	n. def.	n. def.	n. def.	n. def.	n. def.	138.69	25803	1	138.69	138.19	139.19	3.68E-05	1	37092	81494	52.73	1			+
TVMENFVAFVDK	12	Oxidation (M)	_TVM(ox)ENFVAFVDK_	TVM(1)ENFVAFVDK	TVM(114.82)ENFVAFVDK	0	1	CON__P02769	CON__P02769	CON__P02769			>P02769 SWISS-PROT:P02769 (Bos taurus) Bovine serum albumin precursor	MSMS	708.35	2	7083474	14146803	n. def.	n. def.	n. def.	n. def.	n. def.	139.03	25854	1	139.03	138.53	139.53	1.89E-13	1	37174	114.82	66813	1			+
TVMENFVAFVDK	12	Oxidation (M)	_TVM(ox)ENFVAFVDK_	TVM(1)ENFVAFVDK	TVM(102.66)ENFVAFVDK	0	1	CON__P02769	CON__P02769	CON__P02769			>P02769 SWISS-PROT:P02769 (Bos taurus) Bovine serum albumin precursor	MSMS	708.35	2	7083474	14146803	n. def.	n. def.	n. def.	n. def.	n. def.	139.37	25905	1	139.37	138.87	139.87	7.68E-09	1	37254	102.66	64.64	1			+
TVMENFVAFVDK	12	Oxidation (M)	_TVM(ox)ENFVAFVDK_	TVM(1)ENFVAFVDK	TVM(102.66)ENFVAFVDK	0	1	CON__P02769	CON__P02769	CON__P02769			>P02769 SWISS-PROT:P02769 (Bos taurus) Bovine serum albumin precursor	MSMS	708.35	2	7083474	14146803	n. def.	n. def.	n. def.	n. def.	n. def.	139.7	25956	1	139.7	139.2	140.2	7.68E-09	1	37334	102.66	55373	1			+
TVMENFVAFVDK	12	Oxidation (M)	_TVM(ox)ENFVAFVDK_	TVM(1)ENFVAFVDK	TVM(102.66)ENFVAFVDK	0	1	CON__P02769	CON__P02769	CON__P02769			>P02769 SWISS-PROT:P02769 (Bos taurus) Bovine serum albumin precursor	MSMS	708.35	2	7083474	14146803	n. def.	n. def.	n. def.	n. def.	n. def.	145.37	26805	1	145.37	144.87	145.87	7.68E-09	1	38690	102.66	64.64	1			+
TVMENFVAFVDK	12	Oxidation (M)	_TVM(ox)ENFVAFVDK_	TVM(1)ENFVAFVDK	TVM(81.49)ENFVAFVDK	0	1	CON__P02769	CON__P02769	CON__P02769			>P02769 SWISS-PROT:P02769 (Bos taurus) Bovine serum albumin precursor	MSMS	708.35	2	7083474	14146803	n. def.	n. def.	n. def.	n. def.	n. def.	145.71	26856	1	145.71	145.21	146.21	3.68E-05	1	38771	81494	52.73	1			+
TVMENFVAFVDK	12	Oxidation (M)	_TVM(ox)ENFVAFVDK_	TVM(1)ENFVAFVDK	TVM(112.51)ENFVAFVDK	0	1	CON__P02769	CON__P02769	CON__P02769			>P02769 SWISS-PROT:P02769 (Bos taurus) Bovine serum albumin precursor	MSMS	708.35	2	7083474	14146803	n. def.	n. def.	n. def.	n. def.	n. def.	146.38	26957	1	146.38	145.88	146.88	2.39E-13	1	38934	112.51	64502	1			+
TVMENFVAFVDK	12	Oxidation (M)	_TVM(ox)ENFVAFVDK_	TVM(1)ENFVAFVDK	TVM(90.93)ENFVAFVDK	0	1	CON__P02769	CON__P02769	CON__P02769			>P02769 SWISS-PROT:P02769 (Bos taurus) Bovine serum albumin precursor	MSMS	708.35	2	7083474	14146803	n. def.	n. def.	n. def.	n. def.	n. def.	149.11	27367	1	149.11	148.61	149.61	6.47E-06	1	39591	90926	61382	1			+
TVMENFVAFVDK	12	Oxidation (M)	_TVM(ox)ENFVAFVDK_	TVM(1)ENFVAFVDK	TVM(91.86)ENFVAFVDK	0	1	CON__P02769	CON__P02769	CON__P02769			>P02769 SWISS-PROT:P02769 (Bos taurus) Bovine serum albumin precursor	MSMS	708.35	2	7083474	14146803	n. def.	n. def.	n. def.	n. def.	n. def.	149.45	27417	1	149.45	148.95	149.95	5.18E-06	1	39671	91858	73.59	1			+
TVMENFVAFVDK	12	Oxidation (M)	_TVM(ox)ENFVAFVDK_	TVM(1)ENFVAFVDK	TVM(81.49)ENFVAFVDK	0	1	CON__P02769	CON__P02769	CON__P02769			>P02769 SWISS-PROT:P02769 (Bos taurus) Bovine serum albumin precursor	MSMS	708.34	2	7083474	14146803	n. def.	n. def.	n. def.	n. def.	n. def.	150.81	27622	1	150.81	150.31	151.31	3.68E-05	1	40004	81494	63226	1			+
TVMENFVAFVDK	12	Oxidation (M)	_TVM(ox)ENFVAFVDK_	TVM(1)ENFVAFVDK	TVM(79.63)ENFVAFVDK	0	1	CON__P02769	CON__P02769	CON__P02769			>P02769 SWISS-PROT:P02769 (Bos taurus) Bovine serum albumin precursor	MSMS	708.35	2	7083474	14146803	n. def.	n. def.	n. def.	n. def.	n. def.	151.15	27673	1	151.15	150.65	151.65	0.00019498	1	40087	79633	70526	1			+
TVMENFVAFVDK	12	Oxidation (M)	_TVM(ox)ENFVAFVDK_	TVM(1)ENFVAFVDK	TVM(79.63)ENFVAFVDK	0	1	CON__P02769	CON__P02769	CON__P02769			>P02769 SWISS-PROT:P02769 (Bos taurus) Bovine serum albumin precursor	MSMS	708.35	2	7083474	14146803	n. def.	n. def.	n. def.	n. def.	n. def.	153.27	27991	1	153.27	152.77	153.77	0.00019498	1	40599	79633	51306	1			+
TVMENFVAFVDK	12	Oxidation (M)	_TVM(ox)ENFVAFVDK_	TVM(1)ENFVAFVDK	TVM(81.49)ENFVAFVDK	0	1	CON__P02769	CON__P02769	CON__P02769			>P02769 SWISS-PROT:P02769 (Bos taurus) Bovine serum albumin precursor	MSMS	708.35	2	7083474	14146803	n. def.	n. def.	n. def.	n. def.	n. def.	153.61	28042	1	153.61	153.11	154.11	3.68E-05	1	40680	81494	65604	1			+
TVMENFVAFVDK	12	Oxidation (M)	_TVM(ox)ENFVAFVDK_	TVM(1)ENFVAFVDK	TVM(81.49)ENFVAFVDK	0	1	CON__P02769	CON__P02769	CON__P02769			>P02769 SWISS-PROT:P02769 (Bos taurus) Bovine serum albumin precursor	MULTI-SECPEP	708.02	2	7083474	14146803	42655.25	0.11182	0.23224	0.34406	7088489912	129.83	24474	0.24786	129.83	129.72	129.96	0.00011742	1	34900	81494	81494	1	771530		+
AEFVEVTK	8	Unmodified	_AEFVEVTK_			0	0	CON__P02769	CON__P02769	CON__P02769			>P02769 SWISS-PROT:P02769 (Bos taurus) Bovine serum albumin precursor	MULTI-MSMS	461.75	2	46174765	92148075	51878.19	-0.027288	0.064805	0.037517	461747945	53086	12963	22298	53086	52517	54746	0.0013754	7	13589	105.78	53789	1	536340000		+
AEFVEVTK	8	Unmodified	_AEFVEVTK_			0	0	CON__P02769	CON__P02769	CON__P02769			>P02769 SWISS-PROT:P02769 (Bos taurus) Bovine serum albumin precursor	MULTI-MSMS	461.75	2	46174765	92148075	52677.32	0.01605	0.0090368	0.025087	4617475977	57058	13559	0.69579	57058	56755	57451	0.015385	1	14775	75378	75378	1	1624800		+
AEFVEVTK	8	Unmodified	_AEFVEVTK_			0	0	CON__P02769	CON__P02769	CON__P02769			>P02769 SWISS-PROT:P02769 (Bos taurus) Bovine serum albumin precursor	MSMS	461.75	2	46174765	92148075	n. def.	n. def.	n. def.	n. def.	n. def.	57394	13609	1	57394	56894	57894	0.0097833	1	14877	64.04	46005	1			+
AWSVAR	6	Unmodified	_AWSVAR_			0	0	CON__P02769	CON__P02769	CON__P02769			>P02769 SWISS-PROT:P02769 (Bos taurus) Bovine serum albumin precursor	MULTI-MSMS	345.19	2	34519011	68836566	59279.82	-0.1024	0.11234	0.0099419	3451901823	32024	98039	23295	32024	31593	33922	8.73E-05	2	7538	130.65	40879	1	96450000		+
AWSVARLSQK	10	Unmodified	_AWSVARLSQK_			0	0	CON__P02769	CON__P02769	CON__P02769			>P02769 SWISS-PROT:P02769 (Bos taurus) Bovine serum albumin precursor	MSMS	382.55	3	38255237	11446353	n. def.	n. def.	n. def.	n. def.	n. def.	47473	12121	1	47473	46973	47973	0.020323	1	11863	70.1	70.1	1			+
DAFLGSFLYEYSR	13	Unmodified	_DAFLGSFLYEYSR_			0	0	CON__P02769	CON__P02769	CON__P02769			>P02769 SWISS-PROT:P02769 (Bos taurus) Bovine serum albumin precursor	MULTI-MSMS	784.37	2	78437501	15667355	41224.79	0.009498	-10327	-10232	784374258	198.49	34773	0.077148	198.49	198.44	198.52	0.0037328	1	51372	68.83	52693	1	1099500		+
DAFLGSFLYEYSR	13	Unmodified	_DAFLGSFLYEYSR_			0	0	CON__P02769	CON__P02769	CON__P02769			>P02769 SWISS-PROT:P02769 (Bos taurus) Bovine serum albumin precursor	MULTI-MSMS	784.37	2	78437501	15667355	41113.64	0.0088728	-0.56105	-0.55217	7843743757	198.78	34817	0.18011	198.78	198.71	198.89	3.60E-05	1	51451	113.35	91588	1	1698300		+
DAIPENLPPLTADFAEDK	18	Unmodified	_DAIPENLPPLTADFAEDK_			0	0	CON__P02769	CON__P02769	CON__P02769			>P02769 SWISS-PROT:P02769 (Bos taurus) Bovine serum albumin precursor	MULTI-MSMS	652.99	3	65265807	19549524	43930.51	0.18453	-0.022303	0.16223	6526578581	183.34	32502	0.26874	183.34	183.2	183.47	0.0016532	1	47778	91518	79788	1	4332500		+
DAIPENLPPLTADFAEDK	18	Unmodified	_DAIPENLPPLTADFAEDK_			0	0	CON__P02769	CON__P02769	CON__P02769			>P02769 SWISS-PROT:P02769 (Bos taurus) Bovine serum albumin precursor	MULTI-MSMS	978.48	2	97848347	19549524	35965.5	-0.13651	0.52029	0.38378	9789854367	183.81	32571	0.70583	183.81	183.56	184.27	6.11E-06	1	47862	122.57	122.57	1	5361600		+
DAIPENLPPLTADFAEDK	18	Unmodified	_DAIPENLPPLTADFAEDK_			0	0	CON__P02769	CON__P02769	CON__P02769			>P02769 SWISS-PROT:P02769 (Bos taurus) Bovine serum albumin precursor	MULTI-MSMS	652.99	3	65265807	19549524	43770.06	0.18213	-0.34733	-0.1652	6529922729	184.17	32626	0.31921	184.17	184.02	184.34	0.0069374	1	47942	75.97	64.12	1	1820700		+
DAIPENLPPLTADFAEDK	18	Unmodified	_DAIPENLPPLTADFAEDK_			0	0	CON__P02769	CON__P02769	CON__P02769			>P02769 SWISS-PROT:P02769 (Bos taurus) Bovine serum albumin precursor	MULTI-MSMS	978.99	2	97848347	19549524	35883.46	-0.13864	0.65537	0.51673	9789856479	184.55	32682	0.29131	184.55	184.42	184.71	0.0019469	1	48027	90654	77822	1	2675200		+
DAIPENLPPLTADFAEDK	18	Unmodified	_DAIPENLPPLTADFAEDK_			0	0	CON__P02769	CON__P02769	CON__P02769			>P02769 SWISS-PROT:P02769 (Bos taurus) Bovine serum albumin precursor	MULTI-MSMS	978.49	2	97848347	19549524	36047.89	-0.13935	-0.0006921	-0.14004	9784834739	184.78	32717	0.18109	184.78	184.7	184.88	0.0001125	1	48113	100.77	81944	1	2278400		+
DAIPENLPPLTADFAEDK	18	Unmodified	_DAIPENLPPLTADFAEDK_			0	0	CON__P02769	CON__P02769	CON__P02769			>P02769 SWISS-PROT:P02769 (Bos taurus) Bovine serum albumin precursor	MSMS	978.49	2	97848347	19549524	n. def.	n. def.	n. def.	n. def.	n. def.	182.09	32314	1	182.09	181.59	182.59	8.89E-08	1	47448	93152	67954	1			+
DAIPENLPPLTADFAEDK	18	Unmodified	_DAIPENLPPLTADFAEDK_			0	0	CON__P02769	CON__P02769	CON__P02769			>P02769 SWISS-PROT:P02769 (Bos taurus) Bovine serum albumin precursor	MSMS	652.66	3	65265807	19549524	n. def.	n. def.	n. def.	n. def.	n. def.	182.42	32363	1	182.42	181.92	182.92	4.92E-07	1	47528	82.01	66855	1			+
DAIPENLPPLTADFAEDK	18	Unmodified	_DAIPENLPPLTADFAEDK_			0	0	CON__P02769	CON__P02769	CON__P02769			>P02769 SWISS-PROT:P02769 (Bos taurus) Bovine serum albumin precursor	MSMS	652.66	3	65265807	19549524	n. def.	n. def.	n. def.	n. def.	n. def.	183.1	32464	1	183.1	182.6	183.6	0.00029986	1	47695	67418	52723	1			+
DAIPENLPPLTADFAEDK	18	Unmodified	_DAIPENLPPLTADFAEDK_			0	0	CON__P02769	CON__P02769	CON__P02769			>P02769 SWISS-PROT:P02769 (Bos taurus) Bovine serum albumin precursor	MSMS	978.48	2	97848347	19549524	n. def.	n. def.	n. def.	n. def.	n. def.	183.1	32465	1	183.1	182.6	183.6	3.47E-25	1	47697	134.37	112.54	1			+
DAIPENLPPLTADFAEDK	18	Unmodified	_DAIPENLPPLTADFAEDK_			0	0	CON__P02769	CON__P02769	CON__P02769			>P02769 SWISS-PROT:P02769 (Bos taurus) Bovine serum albumin precursor	MSMS	978.48	2	97848347	19549524	n. def.	n. def.	n. def.	n. def.	n. def.	184.12	32618	1	184.12	183.62	184.62	3.71E-12	1	47946	107.57	75021	1			+
DAIPENLPPLTADFAEDK	18	Unmodified	_DAIPENLPPLTADFAEDK_			0	0	CON__P02769	CON__P02769	CON__P02769			>P02769 SWISS-PROT:P02769 (Bos taurus) Bovine serum albumin precursor	MSMS	652.36	3	65265807	19549524	n. def.	n. def.	n. def.	n. def.	n. def.	184.44	32665	1	184.44	183.94	184.94	0.032259	1	48021	42633	23389	1			+
DAIPENLPPLTADFAEDK	18	Unmodified	_DAIPENLPPLTADFAEDK_			0	0	CON__P02769	CON__P02769	CON__P02769			>P02769 SWISS-PROT:P02769 (Bos taurus) Bovine serum albumin precursor	MSMS	652.66	3	65265807	19549524	n. def.	n. def.	n. def.	n. def.	n. def.	184.45	32668	1	184.45	183.95	184.95	0.00017496	1	48025	69081	53927	1			+
DAIPENLPPLTADFAEDK	18	Unmodified	_DAIPENLPPLTADFAEDK_			0	0	CON__P02769	CON__P02769	CON__P02769			>P02769 SWISS-PROT:P02769 (Bos taurus) Bovine serum albumin precursor	MULTI-SECPEP	978.48	2	97848347	19549524	35842.95	-0.1406	0.096564	-0.044036	9789849522	185.26	32789	0.13483	185.26	185.17	185.31	0.00020806	1	48207	79311	60898	1	1087100		+
DDPHACYSTVFDK	13	Unmodified	_DDPHACYSTVFDK_			0	0	CON__P02769	CON__P02769	CON__P02769			>P02769 SWISS-PROT:P02769 (Bos taurus) Bovine serum albumin precursor	MULTI-MSMS	777.83	2	77783011	15536457	40440.31	-0.087588	-0.3391	-0.42669	7778300541	76358	16454	0.64329	76358	76128	76771	6.04E-05	2	20448	106.13	95581	1	5271700		+
DDSPDLPK	8	Unmodified	_DDSPDLPK_			0	0	CON__P02769	CON__P02769	CON__P02769			>P02769 SWISS-PROT:P02769 (Bos taurus) Bovine serum albumin precursor	MULTI-MSMS	443.71	2	44371126	88540798	52454.6	-0.029712	17487	1719	4437125091	48916	12338	45592	48916	48251	52.81	5.76E-05	11	12259	130.28	55.17	1	647760000		+
DLGEEHFK	8	Unmodified	_DLGEEHFK_			0	0	CON__P02769	CON__P02769	CON__P02769			>P02769 SWISS-PROT:P02769 (Bos taurus) Bovine serum albumin precursor	MULTI-MSMS	487.73	2	48773253	97345051	50794.07	-0.066152	0.15497	0.088821	4877326866	37952	10693	31426	37952	37276	40419	3.02E-05	8	9321	140.5	140.5	1	324280000		+
DLGEEHFK	8	Unmodified	_DLGEEHFK_			0	0	CON__P02769	CON__P02769	CON__P02769			>P02769 SWISS-PROT:P02769 (Bos taurus) Bovine serum albumin precursor	MULTI-MSMS	325.49	3	32549078	97345051	61587.48	-0.35512	0.17726	-0.17786	3254911067	37947	10692	31975	37947	37.26	40458	0.016081	7	8959	74301	74301	1	356920000		+
DLGEEHFK	8	Unmodified	_DLGEEHFK_			0	0	CON__P02769	CON__P02769	CON__P02769			>P02769 SWISS-PROT:P02769 (Bos taurus) Bovine serum albumin precursor	MULTI-MSMS	487.73	2	48773253	97345051	51128.68	0.17538	-0.062124	0.11326	4877325237	40655	11098	0.54111	40655	40385	40926	0.0074696	1	9942	87639	87.64	1	3669800		+
DLGEEHFK	8	Unmodified	_DLGEEHFK_			0	0	CON__P02769	CON__P02769	CON__P02769			>P02769 SWISS-PROT:P02769 (Bos taurus) Bovine serum albumin precursor	MULTI-SECPEP	487.55	2	48773253	97345051	58699.84	0.25001	0.62345	0.87346	4877325714	42.62	11393	0.25062	42.62	42497	42747	0.0038013	1	10468	60019	60019	1	889390		+
EACFAVEGPK	10	Unmodified	_EACFAVEGPK_			0	0	CON__P02769	CON__P02769	CON__P02769			>P02769 SWISS-PROT:P02769 (Bos taurus) Bovine serum albumin precursor	MULTI-MSMS	554.26	2	5542606	11065066	45719.63	0.37417	0.18048	0.55465	5542609989	63094	14463	0.61117	63094	62754	63366	0.0092452	1	16614	70977	70977	1	1202900		+
EACFAVEGPK	10	Unmodified	_EACFAVEGPK_			0	0	CON__P02769	CON__P02769	CON__P02769			>P02769 SWISS-PROT:P02769 (Bos taurus) Bovine serum albumin precursor	MSMS	554.26	2	5542606	11065066	n. def.	n. def.	n. def.	n. def.	n. def.	61107	14166	1	61107	60607	61607	8.38E-19	1	15999	123.79	123.79	1			+
EACFAVEGPK	10	Unmodified	_EACFAVEGPK_			0	0	CON__P02769	CON__P02769	CON__P02769			>P02769 SWISS-PROT:P02769 (Bos taurus) Bovine serum albumin precursor	MSMS	554.26	2	5542606	11065066	n. def.	n. def.	n. def.	n. def.	n. def.	61455	14218	1	61455	60955	61955	5.89E-05	1	16112	87298	87298	1			+
EACFAVEGPK	10	Unmodified	_EACFAVEGPK_			0	0	CON__P02769	CON__P02769	CON__P02769			>P02769 SWISS-PROT:P02769 (Bos taurus) Bovine serum albumin precursor	MSMS	554.26	2	5542606	11065066	n. def.	n. def.	n. def.	n. def.	n. def.	61795	14269	1	61795	61295	62295	6.96E-08	1	16217	96015	87.78	1			+
EYEATLEECCAK	12	Unmodified	_EYEATLEECCAK_			0	0	CON__P02769	CON__P02769	CON__P02769			>P02769 SWISS-PROT:P02769 (Bos taurus) Bovine serum albumin precursor	MULTI-MSMS	752.31	2	75181052	15016065	40988.26	0.014719	-0.44261	-0.42789	7518104717	59409	13912	0.42775	59409	59196	59623	0.000872	1	15433	90614	90614	1	2089400		+
GACLLPK	7	Unmodified	_GACLLPK_			0	0	CON__P02769	CON__P02769	CON__P02769			>P02769 SWISS-PROT:P02769 (Bos taurus) Bovine serum albumin precursor	MULTI-MSMS	379.72	2	3797151	75741565	57707.32	0.051267	-0.20575	-0.15449	3797150216	41665	2025-11-01	31312	41665	41026	44157	0.00038646	5	10116	118.06	118.06	1	39799000		+
HLVDEPQNLIK	11	Unmodified	_HLVDEPQNLIK_			0	0	CON__P02769	CON__P02769	CON__P02769			>P02769 SWISS-PROT:P02769 (Bos taurus) Bovine serum albumin precursor	MULTI-MSMS	435.91	3	43591023	13047089	53631.71	-0.075771	0.035817	-0.039954	4359102028	75633	16345	1953-04-01	75633	74.43	78.96	2.00E-12	13	20043	199.11	199.11	1	23116000		+
HLVDEPQNLIK	11	Unmodified	_HLVDEPQNLIK_			0	0	CON__P02769	CON__P02769	CON__P02769			>P02769 SWISS-PROT:P02769 (Bos taurus) Bovine serum albumin precursor	MULTI-MSMS	435.91	3	43591023	13047089	54133.27	-0.048904	-0.3652	-0.41411	4362442992	79225	16883	0.12216	79225	79152	79274	8.30E-06	1	21334	140.16	103.77	1	4663600		+
HLVDEPQNLIK	11	Unmodified	_HLVDEPQNLIK_			0	0	CON__P02769	CON__P02769	CON__P02769			>P02769 SWISS-PROT:P02769 (Bos taurus) Bovine serum albumin precursor	MULTI-MSMS	435.91	3	43591023	13047089	54342.95	-0.090418	-0.22204	-0.31246	4359101627	79825	16974	11713	79825	79267	80438	3.89E-08	3	21437	163.64	163.64	1	5413200		+
HLVDEPQNLIK	11	Unmodified	_HLVDEPQNLIK_			0	0	CON__P02769	CON__P02769	CON__P02769			>P02769 SWISS-PROT:P02769 (Bos taurus) Bovine serum albumin precursor	MULTI-MSMS	435.91	3	43591023	13047089	54133.3	-0.20907	0.12799	-0.08108	4359103217	81546	17232	16458	81546	80742	82388	1.62E-05	3	22043	129.16	113.4	1	2843700		+
HLVDEPQNLIK	11	Unmodified	_HLVDEPQNLIK_			0	0	CON__P02769	CON__P02769	CON__P02769			>P02769 SWISS-PROT:P02769 (Bos taurus) Bovine serum albumin precursor	MULTI-MSMS	435.91	3	43591023	13047089	54133.3	-0.29893	0.25231	-0.046619	435910292	82831	17424	0.54412	82831	82565	83109	0.00012236	2	22319	109.66	109.66	1	1576200		+
HLVDEPQNLIK	11	Unmodified	_HLVDEPQNLIK_			0	0	CON__P02769	CON__P02769	CON__P02769			>P02769 SWISS-PROT:P02769 (Bos taurus) Bovine serum albumin precursor	MULTI-MSMS	653.36	2	6533617	13047089	44020.71	-0.32786	0.15956	-0.1683	6533618188	83755	17563	10074	83755	83194	84201	3.13E-12	3	22685	194.5	149.13	1	1956800		+
HLVDEPQNLIK	11	Unmodified	_HLVDEPQNLIK_			0	0	CON__P02769	CON__P02769	CON__P02769			>P02769 SWISS-PROT:P02769 (Bos taurus) Bovine serum albumin precursor	MULTI-MSMS	436.24	3	43591023	13047089	54342.97	-0.35774	0.27267	-0.085075	435910361	83581	17537	0.40701	83581	83367	83774	0.0016547	1	22601	88495	88495	1	1458900		+
HLVDEPQNLIK	11	Unmodified	_HLVDEPQNLIK_			0	0	CON__P02769	CON__P02769	CON__P02769			>P02769 SWISS-PROT:P02769 (Bos taurus) Bovine serum albumin precursor	MULTI-MSMS	435.91	3	43591023	13047089	54133.3	-0.39805	0.30318	-0.094877	4359104347	84.1	17615	0.42597	84.1	83882	84308	0.0038187	1	22766	77192	77192	1	1084100		+
HLVDEPQNLIK	11	Unmodified	_HLVDEPQNLIK_			0	0	CON__P02769	CON__P02769	CON__P02769			>P02769 SWISS-PROT:P02769 (Bos taurus) Bovine serum albumin precursor	MULTI-MSMS	436.24	3	43591023	13047089	54133.27	-0.43873	-0.37219	-0.81092	435910201	84.62	17692	0.20007	84.62	84532	84732	0.00018885	1	22858	100.48	67636	1	1165200		+
HLVDEPQNLIK	11	Unmodified	_HLVDEPQNLIK_			0	0	CON__P02769	CON__P02769	CON__P02769			>P02769 SWISS-PROT:P02769 (Bos taurus) Bovine serum albumin precursor	MULTI-MSMS	653.86	2	6533617	13047089	44020.7	-0.41825	-0.095465	-0.51372	6533615129	84911	17737	0.80457	84911	84393	85197	3.99E-06	1	22955	146.16	114.15	1	1493700		+
HLVDEPQNLIK	11	Unmodified	_HLVDEPQNLIK_			0	0	CON__P02769	CON__P02769	CON__P02769			>P02769 SWISS-PROT:P02769 (Bos taurus) Bovine serum albumin precursor	MULTI-MSMS	653.36	2	6533617	13047089	44020.72	-0.45037	0.32967	-0.1207	6533618454	85392	17809	0.37943	85392	85185	85564	4.06E-05	1	23046	120.96	88951	1	1277600		+
HLVDEPQNLIK	11	Unmodified	_HLVDEPQNLIK_			0	0	CON__P02769	CON__P02769	CON__P02769			>P02769 SWISS-PROT:P02769 (Bos taurus) Bovine serum albumin precursor	MULTI-MSMS	653.36	2	6533617	13047089	44020.71	-0.43808	0.23303	-0.20506	6533615736	85676	17851	0.27939	85676	85533	85812	1.22E-05	1	23138	134.75	102.74	1	1303300		+
HLVDEPQNLIK	11	Unmodified	_HLVDEPQNLIK_			0	0	CON__P02769	CON__P02769	CON__P02769			>P02769 SWISS-PROT:P02769 (Bos taurus) Bovine serum albumin precursor	MULTI-MSMS	435.91	3	43591023	13047089	55415.57	-0.45638	0.28509	-0.17129	4359103807	86067	17.91	0.22089	86067	85954	86175	0.0054073	1	23225	68893	68893	1	728040		+
HLVDEPQNLIK	11	Unmodified	_HLVDEPQNLIK_			0	0	CON__P02769	CON__P02769	CON__P02769			>P02769 SWISS-PROT:P02769 (Bos taurus) Bovine serum albumin precursor	MSMS	435.91	3	43591023	13047089	n. def.	n. def.	n. def.	n. def.	n. def.	80596	17089	1	80596	80096	81096	5.09E-13	1	21754	114.97	80276	1			+
HLVDEPQNLIK	11	Unmodified	_HLVDEPQNLIK_			0	0	CON__P02769	CON__P02769	CON__P02769			>P02769 SWISS-PROT:P02769 (Bos taurus) Bovine serum albumin precursor	MSMS	435.91	3	43591023	13047089	n. def.	n. def.	n. def.	n. def.	n. def.	80936	17.14	1	80936	80436	81436	2.42E-28	1	21853	148.56	101.48	1			+
HLVDEPQNLIK	11	Unmodified	_HLVDEPQNLIK_			0	0	CON__P02769	CON__P02769	CON__P02769			>P02769 SWISS-PROT:P02769 (Bos taurus) Bovine serum albumin precursor	MSMS	435.91	3	43591023	13047089	n. def.	n. def.	n. def.	n. def.	n. def.	82289	17343	1	82289	81789	82789	5.25E-09	1	22228	107.79	80534	1			+
HLVDEPQNLIK	11	Unmodified	_HLVDEPQNLIK_			0	0	CON__P02769	CON__P02769	CON__P02769			>P02769 SWISS-PROT:P02769 (Bos taurus) Bovine serum albumin precursor	MSMS	653.36	2	6533617	13047089	n. def.	n. def.	n. def.	n. def.	n. def.	84338	17651	1	84338	83838	84838	3.32E-49	1	22776	165.66	96771	1			+
HLVDEPQNLIK	11	Unmodified	_HLVDEPQNLIK_			0	0	CON__P02769	CON__P02769	CON__P02769			>P02769 SWISS-PROT:P02769 (Bos taurus) Bovine serum albumin precursor	MSMS	653.36	2	6533617	13047089	n. def.	n. def.	n. def.	n. def.	n. def.	84677	17701	1	84677	84177	85177	2.98E-13	1	22867	118.48	68.2	1			+
HLVDEPQNLIK	11	Unmodified	_HLVDEPQNLIK_			0	0	CON__P02769	CON__P02769	CON__P02769			>P02769 SWISS-PROT:P02769 (Bos taurus) Bovine serum albumin precursor	MSMS	435.91	3	43591023	13047089	n. def.	n. def.	n. def.	n. def.	n. def.	85391	17809	1	85391	84891	85891	3.48E-08	1	23055	98048	66114	1			+
HLVDEPQNLIK	11	Unmodified	_HLVDEPQNLIK_			0	0	CON__P02769	CON__P02769	CON__P02769			>P02769 SWISS-PROT:P02769 (Bos taurus) Bovine serum albumin precursor	MSMS	653.36	2	6533617	13047089	n. def.	n. def.	n. def.	n. def.	n. def.	86062	17909	1	86062	85562	86562	5.57E-38	1	23232	155.97	78306	1			+
HLVDEPQNLIK	11	Unmodified	_HLVDEPQNLIK_			0	0	CON__P02769	CON__P02769	CON__P02769			>P02769 SWISS-PROT:P02769 (Bos taurus) Bovine serum albumin precursor	MSMS	653.36	2	6533617	13047089	n. def.	n. def.	n. def.	n. def.	n. def.	86414	17962	1	86414	85914	86914	3.17E-28	1	23324	147.72	84432	1			+
HLVDEPQNLIK	11	Unmodified	_HLVDEPQNLIK_			0	0	CON__P02769	CON__P02769	CON__P02769			>P02769 SWISS-PROT:P02769 (Bos taurus) Bovine serum albumin precursor	MULTI-SECPEP	653.27	2	6533617	13047089	44020.63	0.0021864	-16401	-16379	6533603772	79111	16866	0.14948	79111	79044	79194	1.14E-113	1	21304	178.67	127.32	1	8081000		+
HPYFYAPELLYYANK	15	Unmodified	_HPYFYAPELLYYANK_			0	0	CON__P02769	CON__P02769	CON__P02769			>P02769 SWISS-PROT:P02769 (Bos taurus) Bovine serum albumin precursor	MULTI-MSMS	630.65	3	6303138	18879196	44352.03	-0.079567	0.49235	0.41278	6306485248	141.14	26171	0.13574	141.14	141.06	141.2	3.18E-05	1	37665	118.76	105.01	1	2846300		+
HPYFYAPELLYYANK	15	Unmodified	_HPYFYAPELLYYANK_			0	0	CON__P02769	CON__P02769	CON__P02769			>P02769 SWISS-PROT:P02769 (Bos taurus) Bovine serum albumin precursor	MULTI-MSMS	630.65	3	6303138	18879196	44352.03	-0.051527	0.46623	0.4147	6306484595	141.45	26218	0.084991	141.45	141.41	141.49	9.94E-08	1	37746	138.89	126.34	1	2539300		+
HPYFYAPELLYYANK	15	Unmodified	_HPYFYAPELLYYANK_			0	0	CON__P02769	CON__P02769	CON__P02769			>P02769 SWISS-PROT:P02769 (Bos taurus) Bovine serum albumin precursor	MULTI-MSMS	630.98	3	6303138	18879196	44553.07	-0.020726	0.38193	0.3612	6306484762	141.8	26.27	0.14761	141.8	141.72	141.87	0.00016524	1	37829	97463	90861	1	3437700		+
HPYFYAPELLYYANK	15	Unmodified	_HPYFYAPELLYYANK_			0	0	CON__P02769	CON__P02769	CON__P02769			>P02769 SWISS-PROT:P02769 (Bos taurus) Bovine serum albumin precursor	MULTI-MSMS	630.65	3	6303138	18879196	44352.03	-0.0043128	0.4618	0.45749	6306483878	141.97	26295	0.28192	141.97	141.87	142.15	6.86E-08	1	37910	142.83	122.82	1	2064500		+
HPYFYAPELLYYANK	15	Unmodified	_HPYFYAPELLYYANK_			0	0	CON__P02769	CON__P02769	CON__P02769			>P02769 SWISS-PROT:P02769 (Bos taurus) Bovine serum albumin precursor	MULTI-MSMS	630.65	3	6303138	18879196	44352.04	0.039424	0.57251	0.61193	6306484771	142.45	26368	0.068329	142.45	142.41	142.48	9.16E-05	1	37990	109.22	92555	1	1948600		+
HPYFYAPELLYYANK	15	Unmodified	_HPYFYAPELLYYANK_			0	0	CON__P02769	CON__P02769	CON__P02769			>P02769 SWISS-PROT:P02769 (Bos taurus) Bovine serum albumin precursor	MULTI-MSMS	630.65	3	6303138	18879196	44422.73	0.067527	0.21178	0.2793	6306482614	142.77	26415	0.18655	142.77	142.64	142.83	0.00014588	1	38072	100.55	100.55	1	2135500		+
HPYFYAPELLYYANK	15	Unmodified	_HPYFYAPELLYYANK_			0	0	CON__P02769	CON__P02769	CON__P02769			>P02769 SWISS-PROT:P02769 (Bos taurus) Bovine serum albumin precursor	MULTI-MSMS	630.31	3	6303138	18879196	44352.03	0.10432	0.4371	0.54141	6303139253	143.17	26475	0.085175	143.17	143.13	143.21	8.48E-05	1	38154	110.29	93627	1	1358100		+
HPYFYAPELLYYANK	15	Unmodified	_HPYFYAPELLYYANK_			0	0	CON__P02769	CON__P02769	CON__P02769			>P02769 SWISS-PROT:P02769 (Bos taurus) Bovine serum albumin precursor	MULTI-MSMS	630.98	3	6303138	18879196	44422.71	0.13346	-0.12547	0.007991	6306482001	143.5	26525	0.14972	143.5	143.43	143.58	0.0061452	1	38235	72496	58143	1	1821900		+
HPYFYAPELLYYANK	15	Unmodified	_HPYFYAPELLYYANK_			0	0	CON__P02769	CON__P02769	CON__P02769			>P02769 SWISS-PROT:P02769 (Bos taurus) Bovine serum albumin precursor	MULTI-MSMS	630.65	3	6303138	18879196	44352.01	0.11245	-0.023957	0.088489	6306480576	144.17	26625	0.076141	144.17	144.12	144.2	0.00014817	1	38400	100.19	94177	1	996040		+
HPYFYAPELLYYANK	15	Unmodified	_HPYFYAPELLYYANK_			0	0	CON__P02769	CON__P02769	CON__P02769			>P02769 SWISS-PROT:P02769 (Bos taurus) Bovine serum albumin precursor	MULTI-MSMS	630.65	3	6303138	18879196	46208	-0.062275	0.56187	0.49959	6306483753	144.89	26734	0.1021	144.89	144.83	144.93	0.0020635	1	38570	88552	74836	1	639880		+
HPYFYAPELLYYANK	15	Unmodified	_HPYFYAPELLYYANK_			0	0	CON__P02769	CON__P02769	CON__P02769			>P02769 SWISS-PROT:P02769 (Bos taurus) Bovine serum albumin precursor	MULTI-SECPEP	630.65	3	6303138	18879196	44422.73	-0.087907	0.40957	0.32166	6303138027	140.98	26146	0.33029	140.98	140.74	141.07	1.55E-11	1	37584	100.19	100.19	1	3366600		+
KQTALVELLK	10	Unmodified	_KQTALVELLK_			0	0	CON__P02769	CON__P02769	CON__P02769			>P02769 SWISS-PROT:P02769 (Bos taurus) Bovine serum albumin precursor	MULTI-MSMS	381.58	3	3815763	11417071	58360.93	-0.2222	-0.24872	-0.47092	3815762148	72714	15908	1031	72714	72366	73397	7.19E-06	3	19423	149.33	87029	1	18061000		+
KQTALVELLK	10	Unmodified	_KQTALVELLK_			0	0	CON__P02769	CON__P02769	CON__P02769			>P02769 SWISS-PROT:P02769 (Bos taurus) Bovine serum albumin precursor	MULTI-MSMS	571.86	2	57186081	11417071	47795.52	0.10085	0.11639	0.21723	5718608228	72704	15906	0.84219	72704	72394	73236	1.23E-11	3	19427	196.16	99666	1	18879000		+
KQTALVELLK	10	Unmodified	_KQTALVELLK_			0	0	CON__P02769	CON__P02769	CON__P02769			>P02769 SWISS-PROT:P02769 (Bos taurus) Bovine serum albumin precursor	MULTI-MSMS	571.86	2	57186081	11417071	47243.43	0.117	-0.15068	-0.033689	5718605931	73359	16004	0.33946	73359	73216	73555	4.76E-05	1	19635	135.99	47491	1	2245000		+
KQTALVELLK	10	Unmodified	_KQTALVELLK_			0	0	CON__P02769	CON__P02769	CON__P02769			>P02769 SWISS-PROT:P02769 (Bos taurus) Bovine serum albumin precursor	MULTI-MSMS	571.86	2	57186081	11417071	47243.43	0.14298	-0.24534	-0.10236	5718605943	73734	2015-06-16	0.53355	73734	73.49	74024	0.00020571	1	19740	118.9	62357	1	1524900		+
KQTALVELLK	10	Unmodified	_KQTALVELLK_			0	0	CON__P02769	CON__P02769	CON__P02769			>P02769 SWISS-PROT:P02769 (Bos taurus) Bovine serum albumin precursor	MSMS	381.58	3	3815763	11417071	n. def.	n. def.	n. def.	n. def.	n. def.	73.44	16016	1	73.44	72.94	73.94	0.0043655	1	19636	77288	41746	1			+
KQTALVELLK	10	Unmodified	_KQTALVELLK_			0	0	CON__P02769	CON__P02769	CON__P02769			>P02769 SWISS-PROT:P02769 (Bos taurus) Bovine serum albumin precursor	MSMS	381.58	3	3815763	11417071	n. def.	n. def.	n. def.	n. def.	n. def.	73789	16068	1	73789	73289	74289	9.02E-05	1	19743	90.05	46743	1			+
KQTALVELLK	10	Unmodified	_KQTALVELLK_			0	0	CON__P02769	CON__P02769	CON__P02769			>P02769 SWISS-PROT:P02769 (Bos taurus) Bovine serum albumin precursor	MSMS	571.86	2	57186081	11417071	n. def.	n. def.	n. def.	n. def.	n. def.	74146	16122	1	74146	73646	74646	0.00017997	1	19845	84507	33416	1			+
KQTALVELLK	10	Unmodified	_KQTALVELLK_			0	0	CON__P02769	CON__P02769	CON__P02769			>P02769 SWISS-PROT:P02769 (Bos taurus) Bovine serum albumin precursor	MSMS	571.86	2	57186081	11417071	n. def.	n. def.	n. def.	n. def.	n. def.	74643	16196	1	74643	74143	75143	0.0388	1	19994	56404	21712	1			+
KVPQVSTPTLVEVSR	15	Unmodified	_KVPQVSTPTLVEVSR_			0	0	CON__P02769;CON__P02768-1	CON__P02769	CON__P02769			>P02769 SWISS-PROT:P02769 (Bos taurus) Bovine serum albumin precursor;>P02768-1 SWISS-PROT:P02768-1 Tax_Id=9606 Gene_Symbol=ALB Isoform 1 of Serum albumin precursor	MULTI-MSMS	547.65	3	54731743	16389305	48040.89	0.17623	0.05538	0.23161	5473174849	81.18	17178	30307	81.18	80.58	83.61	2.12E-12	3	21890	163.8	163.8	1	58221000		+
LCVLHEK	7	Unmodified	_LCVLHEK_			0	0	CON__P02769;CON__P02768-1	CON__P02769	CON__P02769			>P02769 SWISS-PROT:P02769 (Bos taurus) Bovine serum albumin precursor;>P02768-1 SWISS-PROT:P02768-1 Tax_Id=9606 Gene_Symbol=ALB Isoform 1 of Serum albumin precursor	MULTI-MSMS	449.74	2	44974439	89747422	53534.35	-0.27749	-0.13343	-0.41092	4497443946	21978	82967	0.6512	21978	21716	22367	0.01771	1	5037	71342	46492	1	2074800		+
LGEYGFQNALIVR	13	Unmodified	_LGEYGFQNALIVR_			0	0	CON__P02769	CON__P02769	CON__P02769			>P02769 SWISS-PROT:P02769 (Bos taurus) Bovine serum albumin precursor	MULTI-MSMS	740.4	2	74040136	14787882	41634.3	0.23412	-0.095745	0.13837	7404012202	133.86	25079	0.89238	133.86	133.47	134.36	1.08E-13	3	35894	184.87	0	1	14408000		+
LGEYGFQNALIVR	13	Unmodified	_LGEYGFQNALIVR_			0	0	CON__P02769	CON__P02769	CON__P02769			>P02769 SWISS-PROT:P02769 (Bos taurus) Bovine serum albumin precursor	MULTI-MSMS	740.4	2	74040136	14787882	42099.74	0.19538	-0.050912	0.14446	7404012987	134.69	25204	0.51559	134.69	134.47	134.98	1.87E-05	2	36065	118.48	0	1	2080700		+
LGEYGFQNALIVR	13	Unmodified	_LGEYGFQNALIVR_			0	0	CON__P02769	CON__P02769	CON__P02769			>P02769 SWISS-PROT:P02769 (Bos taurus) Bovine serum albumin precursor	MSMS	493.94	3	49393666	14787882	n. def.	n. def.	n. def.	n. def.	n. def.	133.68	25052	1	133.68	133.18	134.18	0.00034078	1	35841	76522	0	1			+
LGEYGFQNALIVR	13	Unmodified	_LGEYGFQNALIVR_			0	0	CON__P02769	CON__P02769	CON__P02769			>P02769 SWISS-PROT:P02769 (Bos taurus) Bovine serum albumin precursor	MSMS	740.4	2	74040136	14787882	n. def.	n. def.	n. def.	n. def.	n. def.	135.46	25319	1	135.46	134.96	135.96	1.72E-15	1	36291	120.96	0	1			+
LKPDPNTLCDEFK	13	Unmodified	_LKPDPNTLCDEFK_			0	0	CON__P02769	CON__P02769	CON__P02769			>P02769 SWISS-PROT:P02769 (Bos taurus) Bovine serum albumin precursor	MULTI-MSMS	526.26	3	52626071	15757603	47780.47	-0.082178	0.06949	-0.012688	5262608799	86283	17942	32195	86283	85389	88609	8.68E-19	8	23244	226.04	211.69	1	53632000		+
LKPDPNTLCDEFK	13	Unmodified	_LKPDPNTLCDEFK_			0	0	CON__P02769	CON__P02769	CON__P02769			>P02769 SWISS-PROT:P02769 (Bos taurus) Bovine serum albumin precursor	MULTI-MSMS	788.89	2	78888742	15757603	40017.1	-0.54761	0.71364	0.16602	788888034	86043	17907	0.84426	86043	85659	86503	0.0011494	2	23248	108.17	97525	1	2259900		+
LKPDPNTLCDEFK	13	Unmodified	_LKPDPNTLCDEFK_			0	0	CON__P02769	CON__P02769	CON__P02769			>P02769 SWISS-PROT:P02769 (Bos taurus) Bovine serum albumin precursor	MULTI-MSMS	526.26	3	52626071	15757603	48920.52	0.10937	0.15924	0.26861	5262608269	89308	18397	0.61256	89308	89108	89721	0.0018028	2	24070	99161	86741	1	1928000		+
LKPDPNTLCDEFK	13	Unmodified	_LKPDPNTLCDEFK_			0	0	CON__P02769	CON__P02769	CON__P02769			>P02769 SWISS-PROT:P02769 (Bos taurus) Bovine serum albumin precursor	MSMS	526.26	3	52626071	15757603	n. def.	n. def.	n. def.	n. def.	n. def.	88894	18334	1	88894	88394	89394	5.14E-10	1	23983	107.65	83302	1			+
LKPDPNTLCDEFK	13	Unmodified	_LKPDPNTLCDEFK_			0	0	CON__P02769	CON__P02769	CON__P02769			>P02769 SWISS-PROT:P02769 (Bos taurus) Bovine serum albumin precursor	MSMS	526.26	3	52626071	15757603	n. def.	n. def.	n. def.	n. def.	n. def.	89903	18485	1	89903	89403	90403	0.0030823	1	24248	70438	56085	1			+
LKPDPNTLCDEFK	13	Unmodified	_LKPDPNTLCDEFK_			0	0	CON__P02769	CON__P02769	CON__P02769			>P02769 SWISS-PROT:P02769 (Bos taurus) Bovine serum albumin precursor	MSMS	526.26	3	52626071	15757603	n. def.	n. def.	n. def.	n. def.	n. def.	90953	18643	1	90953	90453	91453	0.02759	1	24526	58487	45609	1			+
LKPDPNTLCDEFK	13	Unmodified	_LKPDPNTLCDEFK_			0	0	CON__P02769	CON__P02769	CON__P02769			>P02769 SWISS-PROT:P02769 (Bos taurus) Bovine serum albumin precursor	MSMS	526.26	3	52626071	15757603	n. def.	n. def.	n. def.	n. def.	n. def.	91293	18694	1	91293	90793	91793	0.033632	1	24612	56122	45217	1			+
LVNELTEFAK	10	Unmodified	_LVNELTEFAK_			0	0	CON__P02769	CON__P02769	CON__P02769			>P02769 SWISS-PROT:P02769 (Bos taurus) Bovine serum albumin precursor	MULTI-MSMS	582.32	2	58231897	11626234	46128.33	0.25444	-0.1037	0.15073	5823189348	102.41	20362	10209	102.41	101.91	102.93	1.28E-07	3	27504	167.67	103.63	1	71522000		+
LVNELTEFAK	10	Unmodified	_LVNELTEFAK_			0	0	CON__P02769	CON__P02769	CON__P02769			>P02769 SWISS-PROT:P02769 (Bos taurus) Bovine serum albumin precursor	MULTI-MSMS	582.32	2	58231897	11626234	45691.06	0.21819	0.023499	0.24169	5823189556	103.76	20565	25444	103.76	102.92	105.46	1.28E-07	5	27776	167.67	112.61	1	48832000		+
LVNELTEFAK	10	Unmodified	_LVNELTEFAK_			0	0	CON__P02769	CON__P02769	CON__P02769			>P02769 SWISS-PROT:P02769 (Bos taurus) Bovine serum albumin precursor	MULTI-MSMS	582.32	2	58231897	11626234	45499.73	0.19007	-0.066802	0.12326	5823188651	106.16	20925	15912	106.16	105.46	107.05	1.53E-06	4	28689	151.22	121.55	1	22902000		+
LVNELTEFAK	10	Unmodified	_LVNELTEFAK_			0	0	CON__P02769	CON__P02769	CON__P02769			>P02769 SWISS-PROT:P02769 (Bos taurus) Bovine serum albumin precursor	MULTI-MSMS	582.32	2	58231897	11626234	45499.73	0.3065	-0.056482	0.25002	582318856	107.94	21191	17232	107.94	107.05	108.78	2.42E-07	5	29222	157.24	128.52	1	12976000		+
LVNELTEFAK	10	Unmodified	_LVNELTEFAK_			0	0	CON__P02769	CON__P02769	CON__P02769			>P02769 SWISS-PROT:P02769 (Bos taurus) Bovine serum albumin precursor	MULTI-MSMS	582.32	2	58231897	11626234	45499.75	0.49051	0.44995	0.94046	5823190245	114.53	22.18	0.7038	114.53	114.22	114.92	0.00079172	2	30927	96171	56323	1	4107200		+
LVNELTEFAK	10	Unmodified	_LVNELTEFAK_			0	0	CON__P02769	CON__P02769	CON__P02769			>P02769 SWISS-PROT:P02769 (Bos taurus) Bovine serum albumin precursor	MULTI-MSMS	582.32	2	58231897	11626234	46858.73	0.47228	-0.16725	0.30503	582318783	115.18	22277	0.66797	115.18	114.92	115.59	0.00044325	2	31119	109.83	67639	1	3510100		+
LVNELTEFAK	10	Unmodified	_LVNELTEFAK_			0	0	CON__P02769	CON__P02769	CON__P02769			>P02769 SWISS-PROT:P02769 (Bos taurus) Bovine serum albumin precursor	MULTI-MSMS	582.32	2	58231897	11626234	46128.32	0.44547	-0.2149	0.23057	5823188407	116.16	22423	11207	116.16	115.59	116.71	0.00022452	3	31209	118.4	81059	1	2701100		+
LVNELTEFAK	10	Unmodified	_LVNELTEFAK_			0	0	CON__P02769	CON__P02769	CON__P02769			>P02769 SWISS-PROT:P02769 (Bos taurus) Bovine serum albumin precursor	MULTI-MSMS	582.32	2	58231897	11626234	46858.72	0.4238	-0.35445	0.069347	5823187748	116.92	22537	0.74188	116.92	116.51	117.25	0.00053355	1	31475	106.29	50033	1	3184800		+
LVNELTEFAK	10	Unmodified	_LVNELTEFAK_			0	0	CON__P02769	CON__P02769	CON__P02769			>P02769 SWISS-PROT:P02769 (Bos taurus) Bovine serum albumin precursor	MULTI-MSMS	582.32	2	58231897	11626234	46744.64	0.40798	-0.19091	0.21706	5823188079	117.49	22623	0.66776	117.49	117.18	117.85	0.00038458	2	31567	112.13	65667	1	3784500		+
LVNELTEFAK	10	Unmodified	_LVNELTEFAK_			0	0	CON__P02769	CON__P02769	CON__P02769			>P02769 SWISS-PROT:P02769 (Bos taurus) Bovine serum albumin precursor	MULTI-MSMS	582.32	2	58231897	11626234	46293.27	0.35643	0.051462	0.40789	5823189493	118.69	22804	0.35747	118.69	118.53	118.89	0.0012583	1	31937	94616	54994	1	2713000		+
LVNELTEFAK	10	Unmodified	_LVNELTEFAK_			0	0	CON__P02769	CON__P02769	CON__P02769			>P02769 SWISS-PROT:P02769 (Bos taurus) Bovine serum albumin precursor	MULTI-MSMS	582.32	2	58231897	11626234	47634.08	0.27149	0.13473	0.40622	5823189545	120.69	23104	0.34747	120.69	120.46	120.81	0.00022452	1	32513	118.4	73242	1	2298600		+
LVNELTEFAK	10	Unmodified	_LVNELTEFAK_			0	0	CON__P02769	CON__P02769	CON__P02769			>P02769 SWISS-PROT:P02769 (Bos taurus) Bovine serum albumin precursor	MULTI-MSMS	582.82	2	58231897	11626234	47634.08	0.28517	0.10005	0.38522	5823189177	120.97	23146	0.36491	120.97	120.8	121.16	0.00075894	1	32601	97456	61945	1	2135600		+
LVNELTEFAK	10	Unmodified	_LVNELTEFAK_			0	0	CON__P02769	CON__P02769	CON__P02769			>P02769 SWISS-PROT:P02769 (Bos taurus) Bovine serum albumin precursor	MULTI-MSMS	582.32	2	58231897	11626234	46940.1	0.30454	0.014903	0.31945	5823188712	121.36	23204	0.39619	121.36	121.16	121.56	0.0012583	1	32688	94616	81.66	1	1687000		+
LVNELTEFAK	10	Unmodified	_LVNELTEFAK_			0	0	CON__P02769	CON__P02769	CON__P02769			>P02769 SWISS-PROT:P02769 (Bos taurus) Bovine serum albumin precursor	MULTI-MSMS	582.32	2	58231897	11626234	46940.09	0.33492	-0.1269	0.20801	582318786	121.98	23296	0.2506	121.98	121.87	122.12	0.00075894	1	32861	97456	60112	1	1397800		+
LVNELTEFAK	10	Unmodified	_LVNELTEFAK_			0	0	CON__P02769	CON__P02769	CON__P02769			>P02769 SWISS-PROT:P02769 (Bos taurus) Bovine serum albumin precursor	MULTI-MSMS	582.32	2	58231897	11626234	46940.1	0.35272	-0.0125	0.34022	582318849	122.34	23351	0.7044	122.34	122.05	122.75	0.00038458	1	32948	112.13	74785	1	1443500		+
LVNELTEFAK	10	Unmodified	_LVNELTEFAK_			0	0	CON__P02769	CON__P02769	CON__P02769			>P02769 SWISS-PROT:P02769 (Bos taurus) Bovine serum albumin precursor	MULTI-MSMS	582.32	2	58231897	11626234	47634.07	0.3892	-0.0066348	0.38256	582318963	123.09	23463	0.20879	123.09	123	123.21	0.0013663	1	33122	94297	49136	1	1531000		+
LVNELTEFAK	10	Unmodified	_LVNELTEFAK_			0	0	CON__P02769	CON__P02769	CON__P02769			>P02769 SWISS-PROT:P02769 (Bos taurus) Bovine serum albumin precursor	MULTI-MSMS	582.32	2	58231897	11626234	47428.28	0.44693	0.066599	0.51353	5823190352	124.8	23719	0.15546	124.8	124.72	124.87	0.0079397	1	33583	74841	37497	1	1064400		+
LVNELTEFAK	10	Unmodified	_LVNELTEFAK_			0	0	CON__P02769	CON__P02769	CON__P02769			>P02769 SWISS-PROT:P02769 (Bos taurus) Bovine serum albumin precursor	MULTI-MSMS	582.32	2	58231897	11626234	47428.29	0.45512	0.28112	0.73624	5823191373	125.41	23812	0.20428	125.41	125.3	125.5	0.0012583	1	33755	94616	49479	1	1208100		+
LVNELTEFAK	10	Unmodified	_LVNELTEFAK_			0	0	CON__P02769	CON__P02769	CON__P02769			>P02769 SWISS-PROT:P02769 (Bos taurus) Bovine serum albumin precursor	MULTI-MSMS	582.32	2	58231897	11626234	47428.29	0.45844	0.19253	0.65096	5823190668	125.65	23848	0.35916	125.65	125.49	125.85	0.0079048	1	33841	74944	40412	1	1002500		+
LVNELTEFAK	10	Unmodified	_LVNELTEFAK_			0	0	CON__P02769	CON__P02769	CON__P02769			>P02769 SWISS-PROT:P02769 (Bos taurus) Bovine serum albumin precursor	MULTI-MSMS	582.32	2	58231897	11626234	47428.28	0.46489	0.074904	0.5398	5823189322	126.15	23922	0.31817	126.15	126.02	126.34	0.00058634	1	33935	104.22	57.76	1	1022500		+
LVNELTEFAK	10	Unmodified	_LVNELTEFAK_			0	0	CON__P02769	CON__P02769	CON__P02769			>P02769 SWISS-PROT:P02769 (Bos taurus) Bovine serum albumin precursor	MULTI-MSMS	582.32	2	58231897	11626234	48391.39	0.47028	12086	16789	5823200338	126.97	24046	0.22528	126.97	126.83	127.06	0.043497	1	34159	55314	2015-11-27	1	765860		+
LVNELTEFAK	10	Unmodified	_LVNELTEFAK_			0	0	CON__P02769	CON__P02769	CON__P02769			>P02769 SWISS-PROT:P02769 (Bos taurus) Bovine serum albumin precursor	MULTI-MSMS	582.32	2	58231897	11626234	47316.82	0.46298	0.47205	0.93503	582319266	127.37	24106	0.19967	127.37	127.28	127.48	0.0017721	1	34249	93096	47728	1	1078400		+
LVNELTEFAK	10	Unmodified	_LVNELTEFAK_			0	0	CON__P02769	CON__P02769	CON__P02769			>P02769 SWISS-PROT:P02769 (Bos taurus) Bovine serum albumin precursor	MULTI-MSMS	582.32	2	58231897	11626234	48986.39	0.4472	0.14006	0.58726	5823191178	128.22	24234	0.10904	128.22	128.17	128.28	0.00045373	1	34477	109.42	73908	1	1085000		+
LVNELTEFAK	10	Unmodified	_LVNELTEFAK_			0	0	CON__P02769	CON__P02769	CON__P02769			>P02769 SWISS-PROT:P02769 (Bos taurus) Bovine serum albumin precursor	MULTI-MSMS	582.32	2	58231897	11626234	50453.66	0.43772	0.1303	0.56802	582318948	128.74	24311	0.22726	128.74	128.63	128.86	0.032845	1	34600	59426	33487	1	832490		+
LVNELTEFAK	10	Unmodified	_LVNELTEFAK_			0	0	CON__P02769	CON__P02769	CON__P02769			>P02769 SWISS-PROT:P02769 (Bos taurus) Bovine serum albumin precursor	MULTI-MSMS	582.32	2	58231897	11626234	47914.75	0.4586	0.35872	0.81732	5823192961	130.01	24502	0.23032	130.01	129.87	130.1	0.0070822	1	34918	77379	32242	1	868350		+
LVNELTEFAK	10	Unmodified	_LVNELTEFAK_			0	0	CON__P02769	CON__P02769	CON__P02769			>P02769 SWISS-PROT:P02769 (Bos taurus) Bovine serum albumin precursor	MSMS	582.32	2	58231897	11626234	n. def.	n. def.	n. def.	n. def.	n. def.	107.06	21058	1	107.06	106.56	107.56	5.41E-28	1	28871	148.32	75061	1			+
LVNELTEFAK	10	Unmodified	_LVNELTEFAK_			0	0	CON__P02769	CON__P02769	CON__P02769			>P02769 SWISS-PROT:P02769 (Bos taurus) Bovine serum albumin precursor	MSMS	582.32	2	58231897	11626234	n. def.	n. def.	n. def.	n. def.	n. def.	109.1	21365	1	109.1	108.6	109.6	1.36E-27	1	29394	143.89	71405	1			+
LVNELTEFAK	10	Unmodified	_LVNELTEFAK_			0	0	CON__P02769	CON__P02769	CON__P02769			>P02769 SWISS-PROT:P02769 (Bos taurus) Bovine serum albumin precursor	MSMS	582.32	2	58231897	11626234	n. def.	n. def.	n. def.	n. def.	n. def.	109.44	21416	1	109.44	108.94	109.94	1.36E-27	1	29478	143.89	79626	1			+
LVNELTEFAK	10	Unmodified	_LVNELTEFAK_			0	0	CON__P02769	CON__P02769	CON__P02769			>P02769 SWISS-PROT:P02769 (Bos taurus) Bovine serum albumin precursor	MSMS	582.32	2	58231897	11626234	n. def.	n. def.	n. def.	n. def.	n. def.	109.78	21467	1	109.78	109.28	110.28	1.36E-27	1	29565	143.89	71405	1			+
LVNELTEFAK	10	Unmodified	_LVNELTEFAK_			0	0	CON__P02769	CON__P02769	CON__P02769			>P02769 SWISS-PROT:P02769 (Bos taurus) Bovine serum albumin precursor	MSMS	582.32	2	58231897	11626234	n. def.	n. def.	n. def.	n. def.	n. def.	110.12	21518	1	110.12	109.62	110.62	1.56E-27	1	29654	142.83	78562	1			+
LVNELTEFAK	10	Unmodified	_LVNELTEFAK_			0	0	CON__P02769	CON__P02769	CON__P02769			>P02769 SWISS-PROT:P02769 (Bos taurus) Bovine serum albumin precursor	MSMS	582.32	2	58231897	11626234	n. def.	n. def.	n. def.	n. def.	n. def.	110.46	21569	1	110.46	109.96	110.96	1.30E-37	1	29750	157.24	90623	1			+
LVNELTEFAK	10	Unmodified	_LVNELTEFAK_			0	0	CON__P02769	CON__P02769	CON__P02769			>P02769 SWISS-PROT:P02769 (Bos taurus) Bovine serum albumin precursor	MSMS	582.32	2	58231897	11626234	n. def.	n. def.	n. def.	n. def.	n. def.	110.8	21.62	1	110.8	110.3	111.3	1.36E-27	1	29845	143.89	81928	1			+
LVNELTEFAK	10	Unmodified	_LVNELTEFAK_			0	0	CON__P02769	CON__P02769	CON__P02769			>P02769 SWISS-PROT:P02769 (Bos taurus) Bovine serum albumin precursor	MSMS	582.32	2	58231897	11626234	n. def.	n. def.	n. def.	n. def.	n. def.	111.14	21671	1	111.14	110.64	111.64	1.56E-27	1	29936	142.83	78562	1			+
LVNELTEFAK	10	Unmodified	_LVNELTEFAK_			0	0	CON__P02769	CON__P02769	CON__P02769			>P02769 SWISS-PROT:P02769 (Bos taurus) Bovine serum albumin precursor	MSMS	582.32	2	58231897	11626234	n. def.	n. def.	n. def.	n. def.	n. def.	111.47	21721	1	111.47	110.97	111.97	9.14E-20	1	30026	135.86	66034	1			+
LVNELTEFAK	10	Unmodified	_LVNELTEFAK_			0	0	CON__P02769	CON__P02769	CON__P02769			>P02769 SWISS-PROT:P02769 (Bos taurus) Bovine serum albumin precursor	MSMS	582.32	2	58231897	11626234	n. def.	n. def.	n. def.	n. def.	n. def.	111.81	21772	1	111.81	111.31	112.31	1.36E-27	1	30112	143.89	71405	1			+
LVNELTEFAK	10	Unmodified	_LVNELTEFAK_			0	0	CON__P02769	CON__P02769	CON__P02769			>P02769 SWISS-PROT:P02769 (Bos taurus) Bovine serum albumin precursor	MSMS	582.32	2	58231897	11626234	n. def.	n. def.	n. def.	n. def.	n. def.	112.15	21823	1	112.15	111.65	112.65	5.41E-28	1	30202	148.32	75061	1			+
LVNELTEFAK	10	Unmodified	_LVNELTEFAK_			0	0	CON__P02769	CON__P02769	CON__P02769			>P02769 SWISS-PROT:P02769 (Bos taurus) Bovine serum albumin precursor	MSMS	582.32	2	58231897	11626234	n. def.	n. def.	n. def.	n. def.	n. def.	112.49	21874	1	112.49	111.99	112.99	3.96E-19	1	30292	130.94	72.98	1			+
LVNELTEFAK	10	Unmodified	_LVNELTEFAK_			0	0	CON__P02769	CON__P02769	CON__P02769			>P02769 SWISS-PROT:P02769 (Bos taurus) Bovine serum albumin precursor	MSMS	582.32	2	58231897	11626234	n. def.	n. def.	n. def.	n. def.	n. def.	112.83	21924	1	112.83	112.33	113.33	1.36E-27	1	30379	143.89	70.63	1			+
LVNELTEFAK	10	Unmodified	_LVNELTEFAK_			0	0	CON__P02769	CON__P02769	CON__P02769			>P02769 SWISS-PROT:P02769 (Bos taurus) Bovine serum albumin precursor	MSMS	582.32	2	58231897	11626234	n. def.	n. def.	n. def.	n. def.	n. def.	113.16	21974	1	113.16	112.66	113.66	1.36E-27	1	30466	143.89	71405	1			+
LVNELTEFAK	10	Unmodified	_LVNELTEFAK_			0	0	CON__P02769	CON__P02769	CON__P02769			>P02769 SWISS-PROT:P02769 (Bos taurus) Bovine serum albumin precursor	MSMS	582.32	2	58231897	11626234	n. def.	n. def.	n. def.	n. def.	n. def.	113.5	22025	1	113.5	113	114	9.14E-20	1	30553	135.86	62599	1			+
LVNELTEFAK	10	Unmodified	_LVNELTEFAK_			0	0	CON__P02769	CON__P02769	CON__P02769			>P02769 SWISS-PROT:P02769 (Bos taurus) Bovine serum albumin precursor	MSMS	582.32	2	58231897	11626234	n. def.	n. def.	n. def.	n. def.	n. def.	113.84	22077	1	113.84	113.34	114.34	6.54E-38	1	30641	161.17	87914	1			+
LVNELTEFAK	10	Unmodified	_LVNELTEFAK_			0	0	CON__P02769	CON__P02769	CON__P02769			>P02769 SWISS-PROT:P02769 (Bos taurus) Bovine serum albumin precursor	MSMS	582.32	2	58231897	11626234	n. def.	n. def.	n. def.	n. def.	n. def.	114.19	22128	1	114.19	113.69	114.69	1.36E-27	1	30731	143.89	71405	1			+
LVNELTEFAK	10	Unmodified	_LVNELTEFAK_			0	0	CON__P02769	CON__P02769	CON__P02769			>P02769 SWISS-PROT:P02769 (Bos taurus) Bovine serum albumin precursor	MSMS	582.32	2	58231897	11626234	n. def.	n. def.	n. def.	n. def.	n. def.	117.91	22687	1	117.91	117.41	118.41	1.23E-12	1	31750	112.13	50167	1			+
LVNELTEFAK	10	Unmodified	_LVNELTEFAK_			0	0	CON__P02769	CON__P02769	CON__P02769			>P02769 SWISS-PROT:P02769 (Bos taurus) Bovine serum albumin precursor	MSMS	582.32	2	58231897	11626234	n. def.	n. def.	n. def.	n. def.	n. def.	118.25	22737	1	118.25	117.75	118.75	5.41E-09	1	31843	108.47	54502	1			+
LVNELTEFAK	10	Unmodified	_LVNELTEFAK_			0	0	CON__P02769	CON__P02769	CON__P02769			>P02769 SWISS-PROT:P02769 (Bos taurus) Bovine serum albumin precursor	MSMS	582.32	2	58231897	11626234	n. def.	n. def.	n. def.	n. def.	n. def.	119.26	22888	1	119.26	118.76	119.76	4.45E-08	1	32117	100.88	59.43	1			+
LVNELTEFAK	10	Unmodified	_LVNELTEFAK_			0	0	CON__P02769	CON__P02769	CON__P02769			>P02769 SWISS-PROT:P02769 (Bos taurus) Bovine serum albumin precursor	MSMS	582.32	2	58231897	11626234	n. def.	n. def.	n. def.	n. def.	n. def.	119.63	22944	1	119.63	119.13	120.13	6.57E-05	1	32223	86344	47323	1			+
LVNELTEFAK	10	Unmodified	_LVNELTEFAK_			0	0	CON__P02769	CON__P02769	CON__P02769			>P02769 SWISS-PROT:P02769 (Bos taurus) Bovine serum albumin precursor	MSMS	582.32	2	58231897	11626234	n. def.	n. def.	n. def.	n. def.	n. def.	120.3	23045	1	120.3	119.8	120.8	4.45E-08	1	32420	100.88	46.91	1			+
LVNELTEFAK	10	Unmodified	_LVNELTEFAK_			0	0	CON__P02769	CON__P02769	CON__P02769			>P02769 SWISS-PROT:P02769 (Bos taurus) Bovine serum albumin precursor	MSMS	582.32	2	58231897	11626234	n. def.	n. def.	n. def.	n. def.	n. def.	121.66	23249	1	121.66	121.16	122.16	6.22E-08	1	32773	97456	48.66	1			+
LVNELTEFAK	10	Unmodified	_LVNELTEFAK_			0	0	CON__P02769	CON__P02769	CON__P02769			>P02769 SWISS-PROT:P02769 (Bos taurus) Bovine serum albumin precursor	MSMS	582.32	2	58231897	11626234	n. def.	n. def.	n. def.	n. def.	n. def.	122.69	23404	1	122.69	122.19	123.19	1.66E-08	1	33035	106.29	56873	1			+
LVNELTEFAK	10	Unmodified	_LVNELTEFAK_			0	0	CON__P02769	CON__P02769	CON__P02769			>P02769 SWISS-PROT:P02769 (Bos taurus) Bovine serum albumin precursor	MSMS	582.32	2	58231897	11626234	n. def.	n. def.	n. def.	n. def.	n. def.	123.38	23507	1	123.38	122.88	123.88	9.37E-06	1	33210	94297	44879	1			+
LVNELTEFAK	10	Unmodified	_LVNELTEFAK_			0	0	CON__P02769	CON__P02769	CON__P02769			>P02769 SWISS-PROT:P02769 (Bos taurus) Bovine serum albumin precursor	MSMS	582.32	2	58231897	11626234	n. def.	n. def.	n. def.	n. def.	n. def.	123.74	23.56	1	123.74	123.24	124.24	1.79E-05	1	33304	93096	51647	1			+
LVNELTEFAK	10	Unmodified	_LVNELTEFAK_			0	0	CON__P02769	CON__P02769	CON__P02769			>P02769 SWISS-PROT:P02769 (Bos taurus) Bovine serum albumin precursor	MSMS	582.32	2	58231897	11626234	n. def.	n. def.	n. def.	n. def.	n. def.	124.08	23612	1	124.08	123.58	124.58	1.17E-08	1	33398	107.24	58448	1			+
LVNELTEFAK	10	Unmodified	_LVNELTEFAK_			0	0	CON__P02769	CON__P02769	CON__P02769			>P02769 SWISS-PROT:P02769 (Bos taurus) Bovine serum albumin precursor	MSMS	582.32	2	58231897	11626234	n. def.	n. def.	n. def.	n. def.	n. def.	124.42	23664	1	124.42	123.92	124.92	9.35E-05	1	33490	82417	40968	1			+
LVNELTEFAK	10	Unmodified	_LVNELTEFAK_			0	0	CON__P02769	CON__P02769	CON__P02769			>P02769 SWISS-PROT:P02769 (Bos taurus) Bovine serum albumin precursor	MSMS	582.32	2	58231897	11626234	n. def.	n. def.	n. def.	n. def.	n. def.	125.11	23767	1	125.11	124.61	125.61	0.0018717	1	33670	77379	45445	1			+
LVNELTEFAK	10	Unmodified	_LVNELTEFAK_			0	0	CON__P02769	CON__P02769	CON__P02769			>P02769 SWISS-PROT:P02769 (Bos taurus) Bovine serum albumin precursor	MSMS	582.32	2	58231897	11626234	n. def.	n. def.	n. def.	n. def.	n. def.	126.49	23974	1	126.49	125.99	126.99	7.27E-05	1	34021	85355	36558	1			+
LVNELTEFAK	10	Unmodified	_LVNELTEFAK_			0	0	CON__P02769	CON__P02769	CON__P02769			>P02769 SWISS-PROT:P02769 (Bos taurus) Bovine serum albumin precursor	MSMS	582.32	2	58231897	11626234	n. def.	n. def.	n. def.	n. def.	n. def.	127.76	24163	0.99999	127.76	127.26	128.26	9.37E-06	1	34354	94297	55275	1			+
LVNELTEFAK	10	Unmodified	_LVNELTEFAK_			0	0	CON__P02769	CON__P02769	CON__P02769			>P02769 SWISS-PROT:P02769 (Bos taurus) Bovine serum albumin precursor	MSMS	582.32	2	58231897	11626234	n. def.	n. def.	n. def.	n. def.	n. def.	129.1	24365	1	129.1	128.6	129.6	0.013018	1	34692	60434	29061	1			+
LVNELTEFAK	10	Unmodified	_LVNELTEFAK_			0	0	CON__P02769	CON__P02769	CON__P02769			>P02769 SWISS-PROT:P02769 (Bos taurus) Bovine serum albumin precursor	MSMS	582.32	2	58231897	11626234	n. def.	n. def.	n. def.	n. def.	n. def.	131.04	24656	1	131.04	130.54	131.54	0.0058698	1	35184	67726	38253	1			+
LVNELTEFAK	10	Unmodified	_LVNELTEFAK_			0	0	CON__P02769	CON__P02769	CON__P02769			>P02769 SWISS-PROT:P02769 (Bos taurus) Bovine serum albumin precursor	MSMS	582.32	2	58231897	11626234	n. def.	n. def.	n. def.	n. def.	n. def.	132.18	24826	1	132.18	131.68	132.68	0.016042	1	35469	57348	27875	1			+
LVTDLTK	7	Unmodified	_LVTDLTK_			0	0	CON__P02769;CON__P02768-1	CON__P02769	CON__P02769			>P02769 SWISS-PROT:P02769 (Bos taurus) Bovine serum albumin precursor;>P02768-1 SWISS-PROT:P02768-1 Tax_Id=9606 Gene_Symbol=ALB Isoform 1 of Serum albumin precursor	MULTI-MSMS	395.24	2	39523946	78846437	55725.03	0.050089	-0.081763	-0.031674	3952396279	50338	1955-12-01	55166	50338	49.23	54746	2.67E-05	16	12731	125.01	41206	1	352550000		+
LVTDLTK	7	Unmodified	_LVTDLTK_			0	0	CON__P02769;CON__P02768-1	CON__P02769	CON__P02769			>P02769 SWISS-PROT:P02769 (Bos taurus) Bovine serum albumin precursor;>P02768-1 SWISS-PROT:P02768-1 Tax_Id=9606 Gene_Symbol=ALB Isoform 1 of Serum albumin precursor	MULTI-MSMS	395.24	2	39523946	78846437	56921.94	0.075658	0.93606	10117	3952398912	54904	13236	0.33164	54904	54746	55078	0.00044243	1	14061	117.16	33359	1	5922500		+
LVTDLTK	7	Unmodified	_LVTDLTK_			0	0	CON__P02769;CON__P02768-1	CON__P02769	CON__P02769			>P02769 SWISS-PROT:P02769 (Bos taurus) Bovine serum albumin precursor;>P02768-1 SWISS-PROT:P02768-1 Tax_Id=9606 Gene_Symbol=ALB Isoform 1 of Serum albumin precursor	MULTI-MSMS	395.24	2	39523946	78846437	58137.91	0.11068	-0.26233	-0.15165	3952393055	62356	14353	0.79644	62356	61986	62783	0.026003	1	16359	65252	15894	1	1145400		+
LVTDLTK	7	Unmodified	_LVTDLTK_			0	0	CON__P02769;CON__P02768-1	CON__P02769	CON__P02769			>P02769 SWISS-PROT:P02769 (Bos taurus) Bovine serum albumin precursor;>P02768-1 SWISS-PROT:P02768-1 Tax_Id=9606 Gene_Symbol=ALB Isoform 1 of Serum albumin precursor	MSMS	395.24	2	39523946	78846437	n. def.	n. def.	n. def.	n. def.	n. def.	55126	13269	1	55126	54626	55626	1.73E-20	1	14169	130.77	46965	1			+
LVTDLTK	7	Unmodified	_LVTDLTK_			0	0	CON__P02769;CON__P02768-1	CON__P02769	CON__P02769			>P02769 SWISS-PROT:P02769 (Bos taurus) Bovine serum albumin precursor;>P02768-1 SWISS-PROT:P02768-1 Tax_Id=9606 Gene_Symbol=ALB Isoform 1 of Serum albumin precursor	MSMS	395.24	2	39523946	78846437	n. def.	n. def.	n. def.	n. def.	n. def.	55463	13319	1	55463	54963	55963	1.82E-09	1	14281	102.72	16633	1			+
LVTDLTK	7	Unmodified	_LVTDLTK_			0	0	CON__P02769;CON__P02768-1	CON__P02769	CON__P02769			>P02769 SWISS-PROT:P02769 (Bos taurus) Bovine serum albumin precursor;>P02768-1 SWISS-PROT:P02768-1 Tax_Id=9606 Gene_Symbol=ALB Isoform 1 of Serum albumin precursor	MSMS	395.24	2	39523946	78846437	n. def.	n. def.	n. def.	n. def.	n. def.	55855	13378	1	55855	55355	56355	2.43E-09	1	14413	100.45	16.65	1			+
LVTDLTK	7	Unmodified	_LVTDLTK_			0	0	CON__P02769;CON__P02768-1	CON__P02769	CON__P02769			>P02769 SWISS-PROT:P02769 (Bos taurus) Bovine serum albumin precursor;>P02768-1 SWISS-PROT:P02768-1 Tax_Id=9606 Gene_Symbol=ALB Isoform 1 of Serum albumin precursor	MSMS	395.24	2	39523946	78846437	n. def.	n. def.	n. def.	n. def.	n. def.	56196	13429	1	56196	55696	56696	1.82E-09	1	14517	102.72	18918	1			+
LVTDLTK	7	Unmodified	_LVTDLTK_			0	0	CON__P02769;CON__P02768-1	CON__P02769	CON__P02769			>P02769 SWISS-PROT:P02769 (Bos taurus) Bovine serum albumin precursor;>P02768-1 SWISS-PROT:P02768-1 Tax_Id=9606 Gene_Symbol=ALB Isoform 1 of Serum albumin precursor	MSMS	395.24	2	39523946	78846437	n. def.	n. def.	n. def.	n. def.	n. def.	56672	13501	1	56672	56172	57172	4.63E-06	1	14660	91.9	15054	1			+
LVTDLTK	7	Unmodified	_LVTDLTK_			0	0	CON__P02769;CON__P02768-1	CON__P02769	CON__P02769			>P02769 SWISS-PROT:P02769 (Bos taurus) Bovine serum albumin precursor;>P02768-1 SWISS-PROT:P02768-1 Tax_Id=9606 Gene_Symbol=ALB Isoform 1 of Serum albumin precursor	MSMS	395.24	2	39523946	78846437	n. def.	n. def.	n. def.	n. def.	n. def.	57069	13.56	1	57069	56569	57569	5.67E-06	1	14780	91065	20797	1			+
LVTDLTK	7	Unmodified	_LVTDLTK_			0	0	CON__P02769;CON__P02768-1	CON__P02769	CON__P02769			>P02769 SWISS-PROT:P02769 (Bos taurus) Bovine serum albumin precursor;>P02768-1 SWISS-PROT:P02768-1 Tax_Id=9606 Gene_Symbol=ALB Isoform 1 of Serum albumin precursor	MSMS	395.24	2	39523946	78846437	n. def.	n. def.	n. def.	n. def.	n. def.	57439	13616	1	57439	56939	57939	1.82E-09	1	14890	102.72	16633	1			+
LVTDLTK	7	Unmodified	_LVTDLTK_			0	0	CON__P02769;CON__P02768-1	CON__P02769	CON__P02769			>P02769 SWISS-PROT:P02769 (Bos taurus) Bovine serum albumin precursor;>P02768-1 SWISS-PROT:P02768-1 Tax_Id=9606 Gene_Symbol=ALB Isoform 1 of Serum albumin precursor	MSMS	395.24	2	39523946	78846437	n. def.	n. def.	n. def.	n. def.	n. def.	57829	13674	1	57829	57329	58329	5.67E-06	1	15007	91065	20797	1			+
LVTDLTK	7	Unmodified	_LVTDLTK_			0	0	CON__P02769;CON__P02768-1	CON__P02769	CON__P02769			>P02769 SWISS-PROT:P02769 (Bos taurus) Bovine serum albumin precursor;>P02768-1 SWISS-PROT:P02768-1 Tax_Id=9606 Gene_Symbol=ALB Isoform 1 of Serum albumin precursor	MSMS	395.24	2	39523946	78846437	n. def.	n. def.	n. def.	n. def.	n. def.	58166	13725	1	58166	57666	58666	4.97E-06	1	15110	91626	14.78	1			+
LVTDLTK	7	Unmodified	_LVTDLTK_			0	0	CON__P02769;CON__P02768-1	CON__P02769	CON__P02769			>P02769 SWISS-PROT:P02769 (Bos taurus) Bovine serum albumin precursor;>P02768-1 SWISS-PROT:P02768-1 Tax_Id=9606 Gene_Symbol=ALB Isoform 1 of Serum albumin precursor	MSMS	395.24	2	39523946	78846437	n. def.	n. def.	n. def.	n. def.	n. def.	59958	13994	1	59958	59458	60458	1.61E-05	1	15639	82671	13288	1			+
LVTDLTK	7	Unmodified	_LVTDLTK_			0	0	CON__P02769;CON__P02768-1	CON__P02769	CON__P02769			>P02769 SWISS-PROT:P02769 (Bos taurus) Bovine serum albumin precursor;>P02768-1 SWISS-PROT:P02768-1 Tax_Id=9606 Gene_Symbol=ALB Isoform 1 of Serum albumin precursor	MSMS	395.24	2	39523946	78846437	n. def.	n. def.	n. def.	n. def.	n. def.	60.52	14078	1	60.52	60.02	61.02	0.002537	1	15815	66682	91228	1			+
LVVSTQTALA	10	Unmodified	_LVVSTQTALA_			0	0	CON__P02769	CON__P02769	CON__P02769			>P02769 SWISS-PROT:P02769 (Bos taurus) Bovine serum albumin precursor	MULTI-MSMS	501.8	2	50179513	10015757	49953.52	0.2892	-0.041039	0.24816	5017951243	98497	19775	35192	98497	97598	101.12	0.011765	6	27252	67563	48783	1	119280000		+
LVVSTQTALA	10	Unmodified	_LVVSTQTALA_			0	0	CON__P02769	CON__P02769	CON__P02769			>P02769 SWISS-PROT:P02769 (Bos taurus) Bovine serum albumin precursor	MULTI-MSMS	501.8	2	50179513	10015757	49953.52	0.28764	0.080481	0.36812	5017951024	101.61	20242	1106	101.61	101.12	102.22	0.011765	2	27435	67563	48292	1	5509800		+
LVVSTQTALA	10	Unmodified	_LVVSTQTALA_			0	0	CON__P02769	CON__P02769	CON__P02769			>P02769 SWISS-PROT:P02769 (Bos taurus) Bovine serum albumin precursor	MULTI-MSMS	501.8	2	50179513	10015757	50099.07	0.205	0.26076	0.46577	501795142	105.25	20786	0.58066	105.25	104.93	105.51	0.0072688	2	28339	76827	57556	1	2138500		+
LVVSTQTALA	10	Unmodified	_LVVSTQTALA_			0	0	CON__P02769	CON__P02769	CON__P02769			>P02769 SWISS-PROT:P02769 (Bos taurus) Bovine serum albumin precursor	MULTI-MSMS	501.8	2	50179513	10015757	50161.49	0.39762	0.18255	0.58017	5017951326	108.89	21334	0.37223	108.89	108.72	109.09	0.03758	1	29333	57598	38121	1	1027700		+
LVVSTQTALA	10	Unmodified	_LVVSTQTALA_			0	0	CON__P02769	CON__P02769	CON__P02769			>P02769 SWISS-PROT:P02769 (Bos taurus) Bovine serum albumin precursor	MSMS	501.8	2	50179513	10015757	n. def.	n. def.	n. def.	n. def.	n. def.	103.08	20463	1	103.08	102.58	103.58	0.0072966	1	27805	66.27	46484	1			+
LVVSTQTALA	10	Unmodified	_LVVSTQTALA_			0	0	CON__P02769	CON__P02769	CON__P02769			>P02769 SWISS-PROT:P02769 (Bos taurus) Bovine serum albumin precursor	MSMS	501.8	2	50179513	10015757	n. def.	n. def.	n. def.	n. def.	n. def.	103.43	20514	1	103.43	102.93	103.93	0.0072966	1	27892	66.27	44822	1			+
LVVSTQTALA	10	Unmodified	_LVVSTQTALA_			0	0	CON__P02769	CON__P02769	CON__P02769			>P02769 SWISS-PROT:P02769 (Bos taurus) Bovine serum albumin precursor	MSMS	501.8	2	50179513	10015757	n. def.	n. def.	n. def.	n. def.	n. def.	103.77	20565	1	103.77	103.27	104.27	0.0082425	1	27980	65305	44976	1			+
LVVSTQTALA	10	Unmodified	_LVVSTQTALA_			0	0	CON__P02769	CON__P02769	CON__P02769			>P02769 SWISS-PROT:P02769 (Bos taurus) Bovine serum albumin precursor	MSMS	501.8	2	50179513	10015757	n. def.	n. def.	n. def.	n. def.	n. def.	104.11	20616	1	104.11	103.61	104.61	0.0094825	1	28071	64.04	44254	1			+
LVVSTQTALA	10	Unmodified	_LVVSTQTALA_			0	0	CON__P02769	CON__P02769	CON__P02769			>P02769 SWISS-PROT:P02769 (Bos taurus) Bovine serum albumin precursor	MSMS	501.8	2	50179513	10015757	n. def.	n. def.	n. def.	n. def.	n. def.	110.64	21595	1	110.64	110.14	111.14	0.031199	1	29799	38086	15938	1			+
QTALVELLK	9	Unmodified	_QTALVELLK_			0	0	CON__P02769	CON__P02769	CON__P02769			>P02769 SWISS-PROT:P02769 (Bos taurus) Bovine serum albumin precursor	MULTI-MSMS	507.81	2	50781332	10136121	49894.33	0.22384	-0.6292	-0.40536	5078133227	106.26	20939	10224	106.26	105.76	106.78	4.14E-06	2	28715	150.66	86624	1	567580000		+
QTALVELLK	9	Unmodified	_QTALVELLK_			0	0	CON__P02769	CON__P02769	CON__P02769			>P02769 SWISS-PROT:P02769 (Bos taurus) Bovine serum albumin precursor	MULTI-MSMS	507.81	2	50781332	10136121	49894.36	0.26905	0.065448	0.33449	5078133807	106.93	21039	0.27339	106.93	106.78	107.05	0.00011941	1	28803	123.6	68047	1	91935000		+
QTALVELLK	9	Unmodified	_QTALVELLK_			0	0	CON__P02769	CON__P02769	CON__P02769			>P02769 SWISS-PROT:P02769 (Bos taurus) Bovine serum albumin precursor	MULTI-MSMS	507.81	2	50781332	10136121	49894.36	0.28434	0.039851	0.32419	5078133663	107.16	21073	0.21555	107.16	107.05	107.27	2.47E-07	1	28893	162.64	98596	1	66160000		+
QTALVELLK	9	Unmodified	_QTALVELLK_			0	0	CON__P02769	CON__P02769	CON__P02769			>P02769 SWISS-PROT:P02769 (Bos taurus) Bovine serum albumin precursor	MULTI-MSMS	507.81	2	50781332	10136121	49894.37	0.31196	0.12347	0.43543	5078133771	107.57	21135	0.35539	107.57	107.33	107.69	3.56E-06	1	28981	150.81	84376	1	56082000		+
QTALVELLK	9	Unmodified	_QTALVELLK_			0	0	CON__P02769	CON__P02769	CON__P02769			>P02769 SWISS-PROT:P02769 (Bos taurus) Bovine serum albumin precursor	MULTI-MSMS	507.81	2	50781332	10136121	49772.11	0.32616	0.11319	0.43935	5078133799	107.78	21167	0.20791	107.78	107.68	107.89	6.89E-05	1	29069	134.23	77664	1	42378000		+
QTALVELLK	9	Unmodified	_QTALVELLK_			0	0	CON__P02769	CON__P02769	CON__P02769			>P02769 SWISS-PROT:P02769 (Bos taurus) Bovine serum albumin precursor	MULTI-MSMS	507.81	2	50781332	10136121	49772.11	0.34946	0.14561	0.49507	5078133826	108.12	21219	0.19815	108.12	108.04	108.23	0.00039562	1	29153	117.71	51271	1	31575000		+
QTALVELLK	9	Unmodified	_QTALVELLK_			0	0	CON__P02769	CON__P02769	CON__P02769			>P02769 SWISS-PROT:P02769 (Bos taurus) Bovine serum albumin precursor	MULTI-MSMS	507.81	2	50781332	10136121	49772.11	0.36686	0.049768	0.41663	5078133309	108.38	21257	0.33754	108.38	108.21	108.54	0.00061178	1	29238	113.1	57546	1	29943000		+
QTALVELLK	9	Unmodified	_QTALVELLK_			0	0	CON__P02769	CON__P02769	CON__P02769			>P02769 SWISS-PROT:P02769 (Bos taurus) Bovine serum albumin precursor	MULTI-MSMS	507.81	2	50781332	10136121	49945.04	0.39568	0.024161	0.41984	5078133173	108.82	21322	0.088928	108.82	108.77	108.86	0.0013822	1	29323	96665	49467	1	15266000		+
QTALVELLK	9	Unmodified	_QTALVELLK_			0	0	CON__P02769	CON__P02769	CON__P02769			>P02769 SWISS-PROT:P02769 (Bos taurus) Bovine serum albumin precursor	MULTI-MSMS	507.81	2	50781332	10136121	49772.11	0.40408	-0.020245	0.38383	5078132847	109.13	21.37	0.19281	109.13	109.09	109.28	0.00090324	1	29408	106.88	59682	1	18792000		+
QTALVELLK	9	Unmodified	_QTALVELLK_			0	0	CON__P02769	CON__P02769	CON__P02769			>P02769 SWISS-PROT:P02769 (Bos taurus) Bovine serum albumin precursor	MULTI-MSMS	507.81	2	50781332	10136121	49772.11	0.41213	0.058205	0.47033	507813298	109.46	21419	0.13712	109.46	109.39	109.53	0.00011941	1	29493	123.6	67033	1	17628000		+
QTALVELLK	9	Unmodified	_QTALVELLK_			0	0	CON__P02769	CON__P02769	CON__P02769			>P02769 SWISS-PROT:P02769 (Bos taurus) Bovine serum albumin precursor	MULTI-MSMS	507.81	2	50781332	10136121	49894.37	0.42242	0.070966	0.49339	5078133068	109.87	21.48	0.20788	109.87	109.72	109.93	0.00061178	1	29579	113.1	56533	1	12438000		+
QTALVELLK	9	Unmodified	_QTALVELLK_			0	0	CON__P02769	CON__P02769	CON__P02769			>P02769 SWISS-PROT:P02769 (Bos taurus) Bovine serum albumin precursor	MULTI-MSMS	507.81	2	50781332	10136121	49894.36	0.42953	-0.051142	0.37839	5078132425	110.16	21523	0.084503	110.16	110.11	110.19	0.00084385	1	29670	108.15	60949	1	12691000		+
QTALVELLK	9	Unmodified	_QTALVELLK_			0	0	CON__P02769	CON__P02769	CON__P02769			>P02769 SWISS-PROT:P02769 (Bos taurus) Bovine serum albumin precursor	MULTI-MSMS	507.81	2	50781332	10136121	49945.04	0.44358	0.027118	0.47069	5078133078	110.72	21607	0.59012	110.72	110.47	111.06	0.0010849	2	29859	103.01	47456	1	11746000		+
QTALVELLK	9	Unmodified	_QTALVELLK_			0	0	CON__P02769	CON__P02769	CON__P02769			>P02769 SWISS-PROT:P02769 (Bos taurus) Bovine serum albumin precursor	MULTI-MSMS	507.81	2	50781332	10136121	49808.99	0.45809	0.050737	0.50883	5078133211	111.3	21695	0.29397	111.3	111.15	111.44	0.00090324	1	29949	106.88	59682	1	9195800		+
QTALVELLK	9	Unmodified	_QTALVELLK_			0	0	CON__P02769	CON__P02769	CON__P02769			>P02769 SWISS-PROT:P02769 (Bos taurus) Bovine serum albumin precursor	MULTI-MSMS	507.81	2	50781332	10136121	49945.03	0.46282	-0.068677	0.39414	5078132796	111.49	21724	0.1038	111.49	111.44	111.54	0.0058662	1	30039	86882	49.69	1	6452200		+
QTALVELLK	9	Unmodified	_QTALVELLK_			0	0	CON__P02769	CON__P02769	CON__P02769			>P02769 SWISS-PROT:P02769 (Bos taurus) Bovine serum albumin precursor	MULTI-MSMS	507.81	2	50781332	10136121	49894.37	0.47098	0.066999	0.53798	5078133143	111.82	21772	0.50159	111.82	111.44	111.95	0.0013822	1	30128	96665	57361	1	6085400		+
QTALVELLK	9	Unmodified	_QTALVELLK_			0	0	CON__P02769	CON__P02769	CON__P02769			>P02769 SWISS-PROT:P02769 (Bos taurus) Bovine serum albumin precursor	MULTI-MSMS	507.81	2	50781332	10136121	49945.03	0.47987	0.0023202	0.48219	5078132844	112.17	21827	0.1517	112.17	112.1	112.25	0.00093617	1	30218	106.18	47502	1	8370800		+
QTALVELLK	9	Unmodified	_QTALVELLK_			0	0	CON__P02769	CON__P02769	CON__P02769			>P02769 SWISS-PROT:P02769 (Bos taurus) Bovine serum albumin precursor	MULTI-MSMS	507.81	2	50781332	10136121	49945.03	0.48667	-0.10735	0.37932	5078132477	112.45	21867	0.39367	112.45	112.21	112.6	0.0015161	1	30307	95775	48577	1	7696200		+
QTALVELLK	9	Unmodified	_QTALVELLK_			0	0	CON__P02769	CON__P02769	CON__P02769			>P02769 SWISS-PROT:P02769 (Bos taurus) Bovine serum albumin precursor	MULTI-MSMS	507.81	2	50781332	10136121	49894.36	0.49726	-0.045861	0.4514	5078132977	112.87	21931	0.42838	112.87	112.6	113.03	0.0013822	1	30395	96665	49774	1	6226700		+
QTALVELLK	9	Unmodified	_QTALVELLK_			0	0	CON__P02769	CON__P02769	CON__P02769			>P02769 SWISS-PROT:P02769 (Bos taurus) Bovine serum albumin precursor	MULTI-MSMS	507.81	2	50781332	10136121	49894.36	0.50802	-0.03983	0.46819	5078132747	113.3	21995	0.22857	113.3	113.19	113.42	0.0051274	1	30480	88392	41194	1	5180900		+
QTALVELLK	9	Unmodified	_QTALVELLK_			0	0	CON__P02769	CON__P02769	CON__P02769			>P02769 SWISS-PROT:P02769 (Bos taurus) Bovine serum albumin precursor	MULTI-MSMS	507.81	2	50781332	10136121	49945.03	0.51482	-0.068801	0.44602	5078132699	113.58	22037	0.064964	113.58	113.55	113.61	0.0058662	1	30567	86882	49.69	1	3773900		+
QTALVELLK	9	Unmodified	_QTALVELLK_			0	0	CON__P02769	CON__P02769	CON__P02769			>P02769 SWISS-PROT:P02769 (Bos taurus) Bovine serum albumin precursor	MULTI-MSMS	507.81	2	50781332	10136121	49894.36	0.52324	-0.018162	0.50508	5078132921	113.91	22087	0.21558	113.91	113.81	114.02	0.008578	1	30653	81338	34.14	1	4255900		+
QTALVELLK	9	Unmodified	_QTALVELLK_			0	0	CON__P02769	CON__P02769	CON__P02769			>P02769 SWISS-PROT:P02769 (Bos taurus) Bovine serum albumin precursor	MULTI-MSMS	507.81	2	50781332	10136121	49894.39	0.52912	0.45961	0.98873	5078134287	114.2	22.13	0.28551	114.2	114.11	114.4	0.0098901	1	30744	78655	31457	1	4966900		+
QTALVELLK	9	Unmodified	_QTALVELLK_			0	0	CON__P02769	CON__P02769	CON__P02769			>P02769 SWISS-PROT:P02769 (Bos taurus) Bovine serum albumin precursor	MULTI-MSMS	507.81	2	50781332	10136121	49944.98	0.50952	-10319	-0.52233	5078127189	114.95	22242	0.21216	114.95	114.86	115.07	0.0042878	1	30939	90108	23487	1	4056200		+
QTALVELLK	9	Unmodified	_QTALVELLK_			0	0	CON__P02769	CON__P02769	CON__P02769			>P02769 SWISS-PROT:P02769 (Bos taurus) Bovine serum albumin precursor	MULTI-MSMS	507.81	2	50781332	10136121	49995.78	0.50019	-0.56624	-0.066053	5078129569	115.28	22292	0.16843	115.28	115.19	115.36	0.008578	1	31037	81338	34.14	1	4262300		+
QTALVELLK	9	Unmodified	_QTALVELLK_			0	0	CON__P02769	CON__P02769	CON__P02769			>P02769 SWISS-PROT:P02769 (Bos taurus) Bovine serum albumin precursor	MULTI-MSMS	507.81	2	50781332	10136121	49945.01	0.49096	-0.40837	0.082583	5078131313	115.61	22342	0.069107	115.61	115.57	115.64	0.0028193	1	31130	93111	35151	1	2199300		+
QTALVELLK	9	Unmodified	_QTALVELLK_			0	0	CON__P02769	CON__P02769	CON__P02769			>P02769 SWISS-PROT:P02769 (Bos taurus) Bovine serum albumin precursor	MULTI-MSMS	507.81	2	50781332	10136121	49995.8	0.4824	-0.12207	0.36032	507813255	115.92	22389	0.068344	115.92	115.88	115.95	0.013854	1	31217	70552	31247	1	2813400		+
QTALVELLK	9	Unmodified	_QTALVELLK_			0	0	CON__P02769	CON__P02769	CON__P02769			>P02769 SWISS-PROT:P02769 (Bos taurus) Bovine serum albumin precursor	MULTI-MSMS	507.81	2	50781332	10136121	49894.36	0.47367	-0.12041	0.35326	507813252	116.23	22435	0.1172	116.23	116.17	116.29	0.008578	1	31307	81338	34.14	1	3223700		+
QTALVELLK	9	Unmodified	_QTALVELLK_			0	0	CON__P02769	CON__P02769	CON__P02769			>P02769 SWISS-PROT:P02769 (Bos taurus) Bovine serum albumin precursor	MULTI-MSMS	507.81	2	50781332	10136121	49995.8	0.46408	-0.12518	0.3389	5078132979	116.58	22486	0.12301	116.58	116.51	116.64	0.008578	1	31396	81338	34.14	1	3351600		+
QTALVELLK	9	Unmodified	_QTALVELLK_			0	0	CON__P02769	CON__P02769	CON__P02769			>P02769 SWISS-PROT:P02769 (Bos taurus) Bovine serum albumin precursor	MULTI-MSMS	507.81	2	50781332	10136121	49945.04	0.45246	0.090721	0.54318	5078133419	116.99	22549	0.18869	116.99	116.89	117.08	0.012088	1	31485	74162	34858	1	3058400		+
QTALVELLK	9	Unmodified	_QTALVELLK_			0	0	CON__P02769	CON__P02769	CON__P02769			>P02769 SWISS-PROT:P02769 (Bos taurus) Bovine serum albumin precursor	MULTI-MSMS	507.81	2	50781332	10136121	50482.27	0.43274	-0.04229	0.39045	5078132834	117.69	22654	0.14189	117.69	117.61	117.75	0.0013822	1	31677	96665	49467	1	2228700		+
QTALVELLK	9	Unmodified	_QTALVELLK_			0	0	CON__P02769	CON__P02769	CON__P02769			>P02769 SWISS-PROT:P02769 (Bos taurus) Bovine serum albumin precursor	MULTI-MSMS	507.81	2	50781332	10136121	50482.27	0.42576	-0.028584	0.39718	5078132369	117.93	22.69	0.10572	117.93	117.88	117.99	0.008578	1	31769	81338	34.14	1	2670700		+
QTALVELLK	9	Unmodified	_QTALVELLK_			0	0	CON__P02769	CON__P02769	CON__P02769			>P02769 SWISS-PROT:P02769 (Bos taurus) Bovine serum albumin precursor	MULTI-MSMS	507.81	2	50781332	10136121	50319.7	0.4032	0.37201	0.77521	5078134383	118.38	22757	0.16307	118.38	118.28	118.45	0.029471	1	31860	62303	22998	1	3098800		+
QTALVELLK	9	Unmodified	_QTALVELLK_			0	0	CON__P02769	CON__P02769	CON__P02769			>P02769 SWISS-PROT:P02769 (Bos taurus) Bovine serum albumin precursor	MULTI-MSMS	507.81	2	50781332	10136121	50482.27	0.38804	0.063885	0.45193	5078133262	118.67	22801	0.17937	118.67	118.56	118.74	0.029471	1	31954	62303	25111	1	2260300		+
QTALVELLK	9	Unmodified	_QTALVELLK_			0	0	CON__P02769	CON__P02769	CON__P02769			>P02769 SWISS-PROT:P02769 (Bos taurus) Bovine serum albumin precursor	MULTI-MSMS	507.81	2	50781332	10136121	50482.29	0.37678	0.29373	0.67052	5078134056	118.89	22834	0.29893	118.89	118.73	119.03	0.008578	1	32046	81338	34.14	1	2124400		+
QTALVELLK	9	Unmodified	_QTALVELLK_			0	0	CON__P02769	CON__P02769	CON__P02769			>P02769 SWISS-PROT:P02769 (Bos taurus) Bovine serum albumin precursor	MULTI-MSMS	507.81	2	50781332	10136121	50482.29	0.35583	0.32811	0.68393	5078134521	119.3	22895	0.20503	119.3	119.2	119.4	0.036557	1	32140	59426	26048	1	2094600		+
QTALVELLK	9	Unmodified	_QTALVELLK_			0	0	CON__P02769	CON__P02769	CON__P02769			>P02769 SWISS-PROT:P02769 (Bos taurus) Bovine serum albumin precursor	MULTI-MSMS	507.81	2	50781332	10136121	50357.22	0.31977	-0.083582	0.23619	507813208	120	23	0.19454	120	119.93	120.12	0.005992	1	32348	86624	39733	1	1936100		+
QTALVELLK	9	Unmodified	_QTALVELLK_			0	0	CON__P02769	CON__P02769	CON__P02769			>P02769 SWISS-PROT:P02769 (Bos taurus) Bovine serum albumin precursor	MULTI-MSMS	507.81	2	50781332	10136121	50477.55	0.32092	0.15994	0.48086	5078134625	121.08	23162	0.17995	121.08	120.99	121.17	0.014075	1	32622	70.1	30796	1	1271400		+
QTALVELLK	9	Unmodified	_QTALVELLK_			0	0	CON__P02769	CON__P02769	CON__P02769			>P02769 SWISS-PROT:P02769 (Bos taurus) Bovine serum albumin precursor	MULTI-MSMS	507.81	2	50781332	10136121	50968.67	0.33171	0.22932	0.56103	5078134727	121.3	23195	0.23036	121.3	121.17	121.4	0.014781	1	32708	68657	31466	1	1500500		+
QTALVELLK	9	Unmodified	_QTALVELLK_			0	0	CON__P02769	CON__P02769	CON__P02769			>P02769 SWISS-PROT:P02769 (Bos taurus) Bovine serum albumin precursor	MULTI-MSMS	507.81	2	50781332	10136121	50997.85	0.38723	0.26811	0.65533	5078134634	122.43	23364	0.12962	122.43	122.37	122.5	0.0097514	1	32967	78939	39634	1	1011800		+
QTALVELLK	9	Unmodified	_QTALVELLK_			0	0	CON__P02769	CON__P02769	CON__P02769			>P02769 SWISS-PROT:P02769 (Bos taurus) Bovine serum albumin precursor	MULTI-MSMS	507.81	2	50781332	10136121	50631.18	0.40731	0.15311	0.56042	5078133814	122.83	23425	0.21184	122.83	122.77	122.98	0.031078	1	33054	61.65	24459	1	1022400		+
QTALVELLK	9	Unmodified	_QTALVELLK_			0	0	CON__P02769	CON__P02769	CON__P02769			>P02769 SWISS-PROT:P02769 (Bos taurus) Bovine serum albumin precursor	MULTI-MSMS	507.81	2	50781332	10136121	50631.18	0.41747	0.072777	0.49025	5078134302	123.04	23456	0.13609	123.04	122.98	123.12	0.024557	1	33139	64297	28354	1	1213000		+
QTALVELLK	9	Unmodified	_QTALVELLK_			0	0	CON__P02769	CON__P02769	CON__P02769			>P02769 SWISS-PROT:P02769 (Bos taurus) Bovine serum albumin precursor	MSMS	507.81	2	50781332	10136121	n. def.	n. def.	n. def.	n. def.	n. def.	114.57	22185	1	114.57	114.07	115.07	8.52E-05	1	30842	86624	39427	1			+
QTALVELLK	9	Unmodified	_QTALVELLK_			0	0	CON__P02769	CON__P02769	CON__P02769			>P02769 SWISS-PROT:P02769 (Bos taurus) Bovine serum albumin precursor	MSMS	507.81	2	50781332	10136121	n. def.	n. def.	n. def.	n. def.	n. def.	117.3	22595	1	117.3	116.8	117.8	0.0049164	1	31583	74162	34858	1			+
QTALVELLK	9	Unmodified	_QTALVELLK_			0	0	CON__P02769	CON__P02769	CON__P02769			>P02769 SWISS-PROT:P02769 (Bos taurus) Bovine serum albumin precursor	MSMS	507.81	2	50781332	10136121	n. def.	n. def.	n. def.	n. def.	n. def.	119.7	22955	1	119.7	119.2	120.2	0.018727	1	32246	61593	32897	1			+
QTALVELLK	9	Unmodified	_QTALVELLK_			0	0	CON__P02769	CON__P02769	CON__P02769			>P02769 SWISS-PROT:P02769 (Bos taurus) Bovine serum albumin precursor	MSMS	507.81	2	50781332	10136121	n. def.	n. def.	n. def.	n. def.	n. def.	120.38	23058	1	120.38	119.88	120.88	0.024002	1	32442	58246	21055	1			+
QTALVELLK	9	Unmodified	_QTALVELLK_			0	0	CON__P02769	CON__P02769	CON__P02769			>P02769 SWISS-PROT:P02769 (Bos taurus) Bovine serum albumin precursor	MSMS	507.81	2	50781332	10136121	n. def.	n. def.	n. def.	n. def.	n. def.	120.72	23108	1	120.72	120.22	121.22	0.0021278	1	32533	78556	39252	1			+
QTALVELLK	9	Unmodified	_QTALVELLK_			0	0	CON__P02769	CON__P02769	CON__P02769			>P02769 SWISS-PROT:P02769 (Bos taurus) Bovine serum albumin precursor	MSMS	507.81	2	50781332	10136121	n. def.	n. def.	n. def.	n. def.	n. def.	122.08	23312	1	122.08	121.58	122.58	0.0017522	1	32881	79148	39844	1			+
QTALVELLK	9	Unmodified	_QTALVELLK_			0	0	CON__P02769	CON__P02769	CON__P02769			>P02769 SWISS-PROT:P02769 (Bos taurus) Bovine serum albumin precursor	MSMS	507.81	2	50781332	10136121	n. def.	n. def.	n. def.	n. def.	n. def.	123.44	23517	1	123.44	122.94	123.94	0.014467	1	33227	64297	24993	1			+
QTALVELLK	9	Unmodified	_QTALVELLK_			0	0	CON__P02769	CON__P02769	CON__P02769			>P02769 SWISS-PROT:P02769 (Bos taurus) Bovine serum albumin precursor	MSMS	507.81	2	50781332	10136121	n. def.	n. def.	n. def.	n. def.	n. def.	123.8	23.57	1	123.8	123.3	124.3	0.00036285	1	33323	81338	34.14	1			+
QTALVELLK	9	Unmodified	_QTALVELLK_			0	0	CON__P02769	CON__P02769	CON__P02769			>P02769 SWISS-PROT:P02769 (Bos taurus) Bovine serum albumin precursor	MSMS	507.81	2	50781332	10136121	n. def.	n. def.	n. def.	n. def.	n. def.	124.15	23623	1	124.15	123.65	124.65	0.0074941	1	33416	70.1	32909	1			+
QTALVELLK	9	Unmodified	_QTALVELLK_			0	0	CON__P02769	CON__P02769	CON__P02769			>P02769 SWISS-PROT:P02769 (Bos taurus) Bovine serum albumin precursor	MSMS	507.81	2	50781332	10136121	n. def.	n. def.	n. def.	n. def.	n. def.	124.94	23741	1	124.94	124.44	125.44	0.03153	1	33625	52.79	16846	1			+
QTALVELLK	9	Unmodified	_QTALVELLK_			0	0	CON__P02769	CON__P02769	CON__P02769			>P02769 SWISS-PROT:P02769 (Bos taurus) Bovine serum albumin precursor	MSMS	507.81	2	50781332	10136121	n. def.	n. def.	n. def.	n. def.	n. def.	125.29	23793	1	125.29	124.79	125.79	0.029735	1	33714	54608	17417	1			+
QTALVELLK	9	Unmodified	_QTALVELLK_			0	0	CON__P02769	CON__P02769	CON__P02769			>P02769 SWISS-PROT:P02769 (Bos taurus) Bovine serum albumin precursor	MSMS	507.81	2	50781332	10136121	n. def.	n. def.	n. def.	n. def.	n. def.	126.1	23915	1	126.1	125.6	126.6	0.036601	1	33922	44318	13754	1			+
QTALVELLK	9	Unmodified	_QTALVELLK_			0	0	CON__P02769	CON__P02769	CON__P02769			>P02769 SWISS-PROT:P02769 (Bos taurus) Bovine serum albumin precursor	MSMS	508.32	2	50781332	10136121	n. def.	n. def.	n. def.	n. def.	n. def.	126.56	23984	1	126.56	126.06	127.06	0.032335	1	34038	51445	14254	1			+
QTALVELLK	9	Unmodified	_QTALVELLK_			0	0	CON__P02769	CON__P02769	CON__P02769			>P02769 SWISS-PROT:P02769 (Bos taurus) Bovine serum albumin precursor	MSMS	507.81	2	50781332	10136121	n. def.	n. def.	n. def.	n. def.	n. def.	126.9	24035	1	126.9	126.4	127.4	0.03153	1	34127	52.79	24777	1			+
QTALVELLK	9	Unmodified	_QTALVELLK_			0	0	CON__P02769	CON__P02769	CON__P02769			>P02769 SWISS-PROT:P02769 (Bos taurus) Bovine serum albumin precursor	MSMS	507.81	2	50781332	10136121	n. def.	n. def.	n. def.	n. def.	n. def.	127.67	24.15	1	127.67	127.17	128.17	0.018434	1	34330	61.78	24588	1			+
QTALVELLK	9	Unmodified	_QTALVELLK_			0	0	CON__P02769	CON__P02769	CON__P02769			>P02769 SWISS-PROT:P02769 (Bos taurus) Bovine serum albumin precursor	MSMS	507.81	2	50781332	10136121	n. def.	n. def.	n. def.	n. def.	n. def.	128.56	24284	1	128.56	128.06	129.06	0.037788	1	34557	42336	14323	1			+
QTALVELLK	9	Unmodified	_QTALVELLK_			0	0	CON__P02769	CON__P02769	CON__P02769			>P02769 SWISS-PROT:P02769 (Bos taurus) Bovine serum albumin precursor	MSMS	507.81	2	50781332	10136121	n. def.	n. def.	n. def.	n. def.	n. def.	129.08	24362	1	129.08	128.58	129.58	0.037084	1	34688	43512	14816	1			+
RHPEYAVSVLLR	12	Unmodified	_RHPEYAVSVLLR_			0	0	CON__P02769	CON__P02769	CON__P02769			>P02769 SWISS-PROT:P02769 (Bos taurus) Bovine serum albumin precursor	MULTI-MSMS	480.61	3	48060877	14388045	51257.85	-0.085891	-0.083147	-0.16904	4806086784	73135	15.97	17631	73135	72317	74.08	5.36E-09	5	19529	158.25	158.25	1	6723000		+
RHPEYAVSVLLR	12	Unmodified	_RHPEYAVSVLLR_			0	0	CON__P02769	CON__P02769	CON__P02769			>P02769 SWISS-PROT:P02769 (Bos taurus) Bovine serum albumin precursor	MULTI-MSMS	480.61	3	48060877	14388045	51279.34	-0.020448	0.44936	0.42891	4806088177	74205	16131	0.36711	74205	74072	74439	6.50E-05	1	19838	102.66	102.66	1	2986500		+
RHPEYAVSVLLR	12	Unmodified	_RHPEYAVSVLLR_			0	0	CON__P02769	CON__P02769	CON__P02769			>P02769 SWISS-PROT:P02769 (Bos taurus) Bovine serum albumin precursor	MULTI-MSMS	480.61	3	48060877	14388045	51257.84	0.069011	-0.22563	-0.15662	4806088011	75348	16302	0.33423	75348	75198	75532	0.00080292	1	20169	90926	75061	1	1174500		+
RHPEYAVSVLLR	12	Unmodified	_RHPEYAVSVLLR_			0	0	CON__P02769	CON__P02769	CON__P02769			>P02769 SWISS-PROT:P02769 (Bos taurus) Bovine serum albumin precursor	MSMS	480.61	3	48060877	14388045	n. def.	n. def.	n. def.	n. def.	n. def.	74833	16225	1	74833	74333	75333	1.60E-05	1	20051	90926	90926	1			+
RHPYFYAPELLYYANK	16	Unmodified	_RHPYFYAPELLYYANK_			0	0	CON__P02769	CON__P02769	CON__P02769			>P02769 SWISS-PROT:P02769 (Bos taurus) Bovine serum albumin precursor	MULTI-MSMS	512.26	4	51201245	20440207	49552.4	0.41718	-0.13866	0.27852	5122630701	118.1	22715	0.58226	118.1	117.75	118.33	0.00017455	2	31806	100.11	100.11	1	21512000		+
RHPYFYAPELLYYANK	16	Unmodified	_RHPYFYAPELLYYANK_			0	0	CON__P02769	CON__P02769	CON__P02769			>P02769 SWISS-PROT:P02769 (Bos taurus) Bovine serum albumin precursor	MULTI-MSMS	682.68	3	6823475	20440207	43324.32	0.068789	0.11602	0.18481	6826818945	118.14	22721	0.67884	118.14	117.77	118.45	8.47E-08	2	31847	142.1	142.1	1	11681000		+
RHPYFYAPELLYYANK	16	Unmodified	_RHPYFYAPELLYYANK_			0	0	CON__P02769	CON__P02769	CON__P02769			>P02769 SWISS-PROT:P02769 (Bos taurus) Bovine serum albumin precursor	MULTI-MSMS	512.26	4	51201245	20440207	49166.1	0.3929	-0.051021	0.34188	5122631094	118.58	22786	0.41369	118.58	118.33	118.74	1.49E-07	1	31901	134.88	134.88	1	27037000		+
RHPYFYAPELLYYANK	16	Unmodified	_RHPYFYAPELLYYANK_			0	0	CON__P02769	CON__P02769	CON__P02769			>P02769 SWISS-PROT:P02769 (Bos taurus) Bovine serum albumin precursor	MULTI-MSMS	682.68	3	6823475	20440207	43324.32	0.043661	0.080909	0.12457	6826817964	118.63	22795	0.48014	118.63	118.45	118.93	2.45E-07	1	31942	124.09	113.23	1	9463600		+
RHPYFYAPELLYYANK	16	Unmodified	_RHPYFYAPELLYYANK_			0	0	CON__P02769	CON__P02769	CON__P02769			>P02769 SWISS-PROT:P02769 (Bos taurus) Bovine serum albumin precursor	MULTI-MSMS	512.01	4	51201245	20440207	49358.5	0.37589	-0.06014	0.31575	5122631068	118.91	22836	0.45249	118.91	118.74	119.2	0.00037713	2	31991	95428	95428	1	16503000		+
RHPYFYAPELLYYANK	16	Unmodified	_RHPYFYAPELLYYANK_			0	0	CON__P02769	CON__P02769	CON__P02769			>P02769 SWISS-PROT:P02769 (Bos taurus) Bovine serum albumin precursor	MULTI-MSMS	682.35	3	6823475	20440207	43324.31	0.0092653	0.060884	0.070149	682347141	119.3	22895	0.18394	119.3	119.2	119.39	8.34E-05	1	32143	112.5	97578	1	5666900		+
RHPYFYAPELLYYANK	16	Unmodified	_RHPYFYAPELLYYANK_			0	0	CON__P02769	CON__P02769	CON__P02769			>P02769 SWISS-PROT:P02769 (Bos taurus) Bovine serum albumin precursor	MULTI-MSMS	512.26	4	51201245	20440207	49136.8	0.34864	-0.27681	0.071833	5122630915	119.44	22916	0.12951	119.44	119.38	119.51	0.0050026	1	32184	80534	65612	1	10773000		+
RHPYFYAPELLYYANK	16	Unmodified	_RHPYFYAPELLYYANK_			0	0	CON__P02769	CON__P02769	CON__P02769			>P02769 SWISS-PROT:P02769 (Bos taurus) Bovine serum albumin precursor	MULTI-MSMS	512.26	4	51201245	20440207	49552.41	0.33914	0.19958	0.53872	5122631672	119.62	22943	0.43891	119.62	119.49	119.93	0.0050026	1	32288	80534	74001	1	11001000		+
RHPYFYAPELLYYANK	16	Unmodified	_RHPYFYAPELLYYANK_			0	0	CON__P02769	CON__P02769	CON__P02769			>P02769 SWISS-PROT:P02769 (Bos taurus) Bovine serum albumin precursor	MULTI-MSMS	512.26	4	51201245	20440207	49790.72	0.30953	-0.12557	0.18396	5122630326	120.2	2015-03-23	0.13103	120.2	120.13	120.26	0.0019151	1	32386	90476	82351	1	5033300		+
RHPYFYAPELLYYANK	16	Unmodified	_RHPYFYAPELLYYANK_			0	0	CON__P02769	CON__P02769	CON__P02769			>P02769 SWISS-PROT:P02769 (Bos taurus) Bovine serum albumin precursor	MULTI-MSMS	682.68	3	6823475	20440207	43170.85	-0.039304	-0.064819	-0.10412	6826819275	120.25	23037	0.26874	120.25	120.13	120.4	0.006031	1	32432	77222	70183	1	2538700		+
RHPYFYAPELLYYANK	16	Unmodified	_RHPYFYAPELLYYANK_			0	0	CON__P02769	CON__P02769	CON__P02769			>P02769 SWISS-PROT:P02769 (Bos taurus) Bovine serum albumin precursor	MULTI-MSMS	512.26	4	51201245	20440207	49382.18	0.29701	0.010398	0.30741	5122631379	120.52	23077	0.38435	120.52	120.35	120.74	0.0050026	1	32479	80534	80534	1	8416400		+
RHPYFYAPELLYYANK	16	Unmodified	_RHPYFYAPELLYYANK_			0	0	CON__P02769	CON__P02769	CON__P02769			>P02769 SWISS-PROT:P02769 (Bos taurus) Bovine serum albumin precursor	MULTI-MSMS	512.01	4	51201245	20440207	49382.18	0.33243	0.028819	0.36125	5122631873	121.31	23197	0.294	121.31	121.17	121.46	0.0016881	1	32655	91207	83799	1	6072800		+
RHPYFYAPELLYYANK	16	Unmodified	_RHPYFYAPELLYYANK_			0	0	CON__P02769	CON__P02769	CON__P02769			>P02769 SWISS-PROT:P02769 (Bos taurus) Bovine serum albumin precursor	MULTI-MSMS	512.26	4	51201245	20440207	49552.4	0.37746	-0.10088	0.27658	512263151	122.23	23335	0.10313	122.23	122.17	122.27	0.0016881	1	32913	91207	76285	1	3554800		+
RHPYFYAPELLYYANK	16	Unmodified	_RHPYFYAPELLYYANK_			0	0	CON__P02769	CON__P02769	CON__P02769			>P02769 SWISS-PROT:P02769 (Bos taurus) Bovine serum albumin precursor	MULTI-MSMS	512.26	4	51201245	20440207	49382.18	0.39378	0.01424	0.40802	5122631705	122.56	23384	0.25874	122.56	122.41	122.66	0.0045157	1	33000	82102	82102	1	3657300		+
RHPYFYAPELLYYANK	16	Unmodified	_RHPYFYAPELLYYANK_			0	0	CON__P02769	CON__P02769	CON__P02769			>P02769 SWISS-PROT:P02769 (Bos taurus) Bovine serum albumin precursor	MULTI-MSMS	512.26	4	51201245	20440207	49790.72	0.41046	-0.047432	0.36302	5122631845	122.9	23435	0.21507	122.9	122.78	122.99	0.0050026	1	33085	80534	65612	1	2362600		+
RHPYFYAPELLYYANK	16	Unmodified	_RHPYFYAPELLYYANK_			0	0	CON__P02769	CON__P02769	CON__P02769			>P02769 SWISS-PROT:P02769 (Bos taurus) Bovine serum albumin precursor	MULTI-MSMS	512.26	4	51201245	20440207	49790.73	0.42598	0.19536	0.62134	512263203	123.22	23482	0.23092	123.22	123.09	123.32	0.020996	1	33170	63037	63037	1	3127500		+
RHPYFYAPELLYYANK	16	Unmodified	_RHPYFYAPELLYYANK_			0	0	CON__P02769	CON__P02769	CON__P02769			>P02769 SWISS-PROT:P02769 (Bos taurus) Bovine serum albumin precursor	MULTI-MSMS	512.26	4	51201245	20440207	49790.71	0.4605	-0.26619	0.19431	5122630602	123.92	23588	0.16682	123.92	123.85	124.02	0.0045157	1	33352	82102	61009	1	1823300		+
RHPYFYAPELLYYANK	16	Unmodified	_RHPYFYAPELLYYANK_			0	0	CON__P02769	CON__P02769	CON__P02769			>P02769 SWISS-PROT:P02769 (Bos taurus) Bovine serum albumin precursor	MULTI-MSMS	512.01	4	51201245	20440207	50045.74	0.47779	-0.086569	0.39122	5122631114	124.85	23727	0.31616	124.85	124.69	125	0.0075232	1	33623	72417	57262	1	2325700		+
RHPYFYAPELLYYANK	16	Unmodified	_RHPYFYAPELLYYANK_			0	0	CON__P02769	CON__P02769	CON__P02769			>P02769 SWISS-PROT:P02769 (Bos taurus) Bovine serum albumin precursor	MULTI-MSMS	512.51	4	51201245	20440207	50227.16	0.48967	0.06529	0.55496	5122631284	125.74	23861	0.18877	125.74	125.62	125.81	0.017784	1	33798	64394	54471	1	1417600		+
RHPYFYAPELLYYANK	16	Unmodified	_RHPYFYAPELLYYANK_			0	0	CON__P02769	CON__P02769	CON__P02769			>P02769 SWISS-PROT:P02769 (Bos taurus) Bovine serum albumin precursor	MULTI-MSMS	512.26	4	51201245	20440207	50227.17	0.49209	0.26537	0.75746	5122632813	125.92	23889	0.25403	125.92	125.79	126.05	0.015231	1	33889	65472	58521	1	1814000		+
RHPYFYAPELLYYANK	16	Unmodified	_RHPYFYAPELLYYANK_			0	0	CON__P02769	CON__P02769	CON__P02769			>P02769 SWISS-PROT:P02769 (Bos taurus) Bovine serum albumin precursor	MULTI-MSMS	512.26	4	51201245	20440207	51256.75	0.49713	-0.17132	0.32581	5122630937	126.3	23945	0.13594	126.3	126.21	126.35	0.020996	1	33978	63037	47523	1	1428200		+
RHPYFYAPELLYYANK	16	Unmodified	_RHPYFYAPELLYYANK_			0	0	CON__P02769	CON__P02769	CON__P02769			>P02769 SWISS-PROT:P02769 (Bos taurus) Bovine serum albumin precursor	MULTI-MSMS	512.26	4	51201245	20440207	51276.05	0.50244	-0.19486	0.30758	5120121357	126.7	24005	0.17928	126.7	126.62	126.8	0.040982	1	34064	54598	44676	1	1446900		+
RHPYFYAPELLYYANK	16	Unmodified	_RHPYFYAPELLYYANK_			0	0	CON__P02769	CON__P02769	CON__P02769			>P02769 SWISS-PROT:P02769 (Bos taurus) Bovine serum albumin precursor	MULTI-MSMS	512.01	4	51201245	20440207	51293.73	0.4942	-0.26377	0.23042	5120121132	127.31	24096	0.17747	127.31	127.22	127.4	0.017784	1	34242	64394	48.51	1	970150		+
RHPYFYAPELLYYANK	16	Unmodified	_RHPYFYAPELLYYANK_			0	0	CON__P02769	CON__P02769	CON__P02769			>P02769 SWISS-PROT:P02769 (Bos taurus) Bovine serum albumin precursor	MULTI-MSMS	512.26	4	51201245	20440207	53331.59	0.52687	-0.2902	0.23667	5122632231	131.31	24696	0.047592	131.31	131.28	131.33	0.038038	1	35253	55841	45373	1	513910		+
RHPYFYAPELLYYANK	16	Unmodified	_RHPYFYAPELLYYANK_			0	0	CON__P02769	CON__P02769	CON__P02769			>P02769 SWISS-PROT:P02769 (Bos taurus) Bovine serum albumin precursor	MSMS	682.35	3	6823475	20440207	n. def.	n. def.	n. def.	n. def.	n. def.	119.68	22953	1	119.68	119.18	120.18	3.19E-11	1	32240	108.89	93971	1			+
RHPYFYAPELLYYANK	16	Unmodified	_RHPYFYAPELLYYANK_			0	0	CON__P02769	CON__P02769	CON__P02769			>P02769 SWISS-PROT:P02769 (Bos taurus) Bovine serum albumin precursor	MULTI-SECPEP	512.01	4	51201245	20440207	49382.18	0.35027	0.044608	0.39488	5122632014	121.68	23251	0.34825	121.68	121.46	121.81	3.70E-07	1	32741	89541	89541	1	4683500		+
RHPYFYAPELLYYANK	16	Unmodified	_RHPYFYAPELLYYANK_			0	0	CON__P02769	CON__P02769	CON__P02769			>P02769 SWISS-PROT:P02769 (Bos taurus) Bovine serum albumin precursor	MULTI-SECPEP	512.26	4	51201245	20440207	49790.72	0.3642	-0.071616	0.29259	5122631823	121.96	23294	0.1562	121.96	121.87	122.03	0.044562	1	32827	80534	29341	1	3081300		+
RHPYFYAPELLYYANK	16	Unmodified	_RHPYFYAPELLYYANK_			0	0	CON__P02769	CON__P02769	CON__P02769			>P02769 SWISS-PROT:P02769 (Bos taurus) Bovine serum albumin precursor	MULTI-SECPEP	512.26	4	51201245	20440207	49790.73	0.4447	0.17112	0.61581	5120123226	123.6	23539	0.24743	123.6	123.45	123.7	0.000132	1	33259	82102	59947	1	2972700		+
RHPYFYAPELLYYANK	16	Unmodified	_RHPYFYAPELLYYANK_			0	0	CON__P02769	CON__P02769	CON__P02769			>P02769 SWISS-PROT:P02769 (Bos taurus) Bovine serum albumin precursor	MULTI-SECPEP	512.01	4	51201245	20440207	50330.92	0.47496	0.0013595	0.47632	5122633168	124.64	23696	0.23093	124.64	124.51	124.74	0.0025055	1	33535	72175	56783	1	1692800		+
RHPYFYAPELLYYANK	16	Unmodified	_RHPYFYAPELLYYANK_			0	0	CON__P02769	CON__P02769	CON__P02769			>P02769 SWISS-PROT:P02769 (Bos taurus) Bovine serum albumin precursor	MULTI-SECPEP	682.68	3	6823475	20440207	43324.32	0.028625	0.085626	0.11425	682681838	118.92	22838	0.49328	118.92	118.74	119.24	1.06E-47	1	32033	140.27	119.92	1	7146200		+
RPCFSALTPDETYVPK	16	Unmodified	_RPCFSALTPDETYVPK_			0	0	CON__P02769	CON__P02769	CON__P02769			>P02769 SWISS-PROT:P02769 (Bos taurus) Bovine serum albumin precursor	MULTI-MSMS	941.47	2	94096419	18799138	38253.26	-0.26872	0.038091	-0.23063	9414659514	95083	19262	0.4605	95083	94847	95308	2.60E-05	1	25614	120.3	106.26	1	1198300		+
RPCFSALTPDETYVPK	16	Unmodified	_RPCFSALTPDETYVPK_			0	0	CON__P02769	CON__P02769	CON__P02769			>P02769 SWISS-PROT:P02769 (Bos taurus) Bovine serum albumin precursor	MULTI-MSMS	627.98	3	62764522	18799138	45036.79	0.086636	-0.47681	-0.39017	627979112	96277	19442	0.53097	96277	96079	96.61	0.015217	1	25908	65477	51436	1	2972400		+
RPCFSALTPDETYVPK	16	Unmodified	_RPCFSALTPDETYVPK_			0	0	CON__P02769	CON__P02769	CON__P02769			>P02769 SWISS-PROT:P02769 (Bos taurus) Bovine serum albumin precursor	MULTI-MSMS	627.98	3	62764522	18799138	45680.05	0.073936	-0.49189	-0.41795	6279791577	97019	19553	0.38667	97019	96827	97214	0.041733	1	26201	54281	40.24	1	1940400		+
RPCFSALTPDETYVPK	16	Unmodified	_RPCFSALTPDETYVPK_			0	0	CON__P02769	CON__P02769	CON__P02769			>P02769 SWISS-PROT:P02769 (Bos taurus) Bovine serum albumin precursor	MSMS	627.65	3	62764522	18799138	n. def.	n. def.	n. def.	n. def.	n. def.	95763	19364	1	95763	95263	96263	0.0014843	1	25808	68329	51077	1			+
RPCFSALTPDETYVPK	16	Unmodified	_RPCFSALTPDETYVPK_			0	0	CON__P02769	CON__P02769	CON__P02769			>P02769 SWISS-PROT:P02769 (Bos taurus) Bovine serum albumin precursor	MSMS	627.65	3	62764522	18799138	n. def.	n. def.	n. def.	n. def.	n. def.	96442	19466	1	96442	95942	96942	0.040071	1	26009	49223	26215	1			+
SHCIAEVEK	9	Unmodified	_SHCIAEVEK_			0	0	CON__P02769	CON__P02769	CON__P02769			>P02769 SWISS-PROT:P02769 (Bos taurus) Bovine serum albumin precursor	MULTI-MSMS	536.76	2	53675822	10715019	47924.92	-0.050334	-0.020907	-0.071241	5367583324	16537	74807	14125	16537	16195	17608	4.49E-11	3	3813	188.87	124.83	1	21645000		+
SHCIAEVEK	9	Unmodified	_SHCIAEVEK_			0	0	CON__P02769	CON__P02769	CON__P02769			>P02769 SWISS-PROT:P02769 (Bos taurus) Bovine serum albumin precursor	MULTI-MSMS	358.17	3	35817457	10715019	55491.84	-0.41364	-0.20954	-0.62318	3581747949	16.58	74873	24078	16.58	16153	18561	0.0033374	3	3817	92051	56108	1	66708000		+
SLHTLFGDELCK	12	Unmodified	_SLHTLFGDELCK_			0	0	CON__P02769	CON__P02769	CON__P02769			>P02769 SWISS-PROT:P02769 (Bos taurus) Bovine serum albumin precursor	MULTI-MSMS	474.24	3	47390274	14186864	51911.73	0.046969	-0.16781	-0.12084	4739026521	95747	19361	0.27817	95747	95612	95.89	8.92E-06	1	25783	121.68	121.68	1	6192800		+
SLHTLFGDELCK	12	Unmodified	_SLHTLFGDELCK_			0	0	CON__P02769	CON__P02769	CON__P02769			>P02769 SWISS-PROT:P02769 (Bos taurus) Bovine serum albumin precursor	MULTI-MSMS	474.24	3	47390274	14186864	52029.93	0.042678	-0.031232	0.011446	4739028046	95952	19393	0.19252	95952	95848	96.04	2.46E-05	1	25881	116.54	116.54	1	7257300		+
SLHTLFGDELCK	12	Unmodified	_SLHTLFGDELCK_			0	0	CON__P02769	CON__P02769	CON__P02769			>P02769 SWISS-PROT:P02769 (Bos taurus) Bovine serum albumin precursor	MULTI-MSMS	473.9	3	47390274	14186864	52029.92	0.032844	-0.16854	-0.13569	4739028078	96.36	19454	0.53915	96.36	96.13	96.67	7.09E-05	1	25980	101.35	93245	1	4646400		+
SLHTLFGDELCK	12	Unmodified	_SLHTLFGDELCK_			0	0	CON__P02769	CON__P02769	CON__P02769			>P02769 SWISS-PROT:P02769 (Bos taurus) Bovine serum albumin precursor	MULTI-MSMS	473.9	3	47390274	14186864	52029.94	0.023273	0.12484	0.14812	473902776	96774	19516	0.21841	96774	96.67	96888	1.69E-06	1	26078	132.56	122.33	1	3363500		+
SLHTLFGDELCK	12	Unmodified	_SLHTLFGDELCK_			0	0	CON__P02769	CON__P02769	CON__P02769			>P02769 SWISS-PROT:P02769 (Bos taurus) Bovine serum albumin precursor	MULTI-MSMS	473.9	3	47390274	14186864	52029.93	0.022124	-0.090663	-0.068539	4739027208	97008	19551	0.35007	97008	96872	97222	0.0021425	1	26173	81.92	81.92	1	3232400		+
SLHTLFGDELCK	12	Unmodified	_SLHTLFGDELCK_			0	0	CON__P02769	CON__P02769	CON__P02769			>P02769 SWISS-PROT:P02769 (Bos taurus) Bovine serum albumin precursor	MULTI-MSMS	473.9	3	47390274	14186864	52029.93	0.022081	-0.028273	-0.0061917	473902739	97651	19648	0.34393	97651	97476	97819	0.024414	1	26361	59.57	59.57	1	2069100		+
SLHTLFGDELCK	12	Unmodified	_SLHTLFGDELCK_			0	0	CON__P02769	CON__P02769	CON__P02769			>P02769 SWISS-PROT:P02769 (Bos taurus) Bovine serum albumin precursor	MULTI-MSMS	473.9	3	47390274	14186864	52029.93	0.021997	-0.093751	-0.071754	4739027596	97939	19691	0.33372	97939	97812	98146	0.0026353	1	26451	78548	78548	1	2292000		+
SLHTLFGDELCK	12	Unmodified	_SLHTLFGDELCK_			0	0	CON__P02769	CON__P02769	CON__P02769			>P02769 SWISS-PROT:P02769 (Bos taurus) Bovine serum albumin precursor	MULTI-MSMS	474.24	3	47390274	14186864	51911.75	0.020934	0.10509	0.12602	4739027176	98317	19748	0.35748	98317	98146	98503	0.0058314	1	26538	67456	67456	1	1633900		+
SLHTLFGDELCK	12	Unmodified	_SLHTLFGDELCK_			0	0	CON__P02769	CON__P02769	CON__P02769			>P02769 SWISS-PROT:P02769 (Bos taurus) Bovine serum albumin precursor	MULTI-MSMS	474.24	3	47390274	14186864	51911.76	0.020595	0.25465	0.27524	4739028733	98728	19809	0.3529	98728	98601	98954	0.011197	1	26628	65179	65179	1	1431000		+
SLHTLFGDELCK	12	Unmodified	_SLHTLFGDELCK_			0	0	CON__P02769	CON__P02769	CON__P02769			>P02769 SWISS-PROT:P02769 (Bos taurus) Bovine serum albumin precursor	MULTI-MSMS	473.9	3	47390274	14186864	51911.76	0.020097	0.36435	0.38445	4739027743	99511	19927	0.39738	99511	99287	99684	0.044575	1	26816	51013	43.75	1	1180900		+
SLHTLFGDELCK	12	Unmodified	_SLHTLFGDELCK_			0	0	CON__P02769	CON__P02769	CON__P02769			>P02769 SWISS-PROT:P02769 (Bos taurus) Bovine serum albumin precursor	MSMS	473.9	3	47390274	14186864	n. def.	n. def.	n. def.	n. def.	n. def.	94982	19247	1	94982	94482	95482	3.29E-38	1	25590	151.79	128.49	1			+
SLHTLFGDELCK	12	Unmodified	_SLHTLFGDELCK_			0	0	CON__P02769	CON__P02769	CON__P02769			>P02769 SWISS-PROT:P02769 (Bos taurus) Bovine serum albumin precursor	MSMS	473.9	3	47390274	14186864	n. def.	n. def.	n. def.	n. def.	n. def.	95324	19299	1	95324	94824	95824	5.00E-39	1	25681	163.12	147.75	1			+
SLHTLFGDELCK	12	Unmodified	_SLHTLFGDELCK_			0	0	CON__P02769	CON__P02769	CON__P02769			>P02769 SWISS-PROT:P02769 (Bos taurus) Bovine serum albumin precursor	MSMS	473.9	3	47390274	14186864	n. def.	n. def.	n. def.	n. def.	n. def.	97.37	19605	1	97.37	96.87	97.87	3.17E-13	1	26267	110.08	110.08	1			+
SLHTLFGDELCK	12	Unmodified	_SLHTLFGDELCK_			0	0	CON__P02769	CON__P02769	CON__P02769			>P02769 SWISS-PROT:P02769 (Bos taurus) Bovine serum albumin precursor	MSMS	473.9	3	47390274	14186864	n. def.	n. def.	n. def.	n. def.	n. def.	99069	19.86	1	99069	98569	99569	0.0021068	1	26719	66267	61362	1			+
SLHTLFGDELCK	12	Unmodified	_SLHTLFGDELCK_			0	0	CON__P02769	CON__P02769	CON__P02769			>P02769 SWISS-PROT:P02769 (Bos taurus) Bovine serum albumin precursor	MSMS	473.9	3	47390274	14186864	n. def.	n. def.	n. def.	n. def.	n. def.	100.46	2015-07-20	1	100.46	99965	100.96	0.013088	1	27097	48044	40782	1			+
TCVADESHAGCEK	13	Unmodified	_TCVADESHAGCEK_			0	0	CON__P02769	CON__P02769	CON__P02769			>P02769 SWISS-PROT:P02769 (Bos taurus) Bovine serum albumin precursor	MULTI-MSMS	488.53	3	4885345	14625817	49527.26	-0.2746	-0.33788	-0.61248	4885346585	13187	69778	0.7937	13187	12992	13786	0.0012742	2	3063	87.18	73776	1	24532000		+
TCVADESHAGCEK	13	Unmodified	_TCVADESHAGCEK_			0	0	CON__P02769	CON__P02769	CON__P02769			>P02769 SWISS-PROT:P02769 (Bos taurus) Bovine serum albumin precursor	MULTI-MSMS	732.3	2	73229812	14625817	41634.68	-0.54597	-0.103	-0.64897	7322984577	13162	69745	0.35005	13162	13028	13378	3.46E-07	1	2999	138.87	109.57	1	2612800		+
TVMENFVAFVDK	12	Unmodified	_TVMENFVAFVDK_			0	0	CON__P02769	CON__P02769	CON__P02769			>P02769 SWISS-PROT:P02769 (Bos taurus) Bovine serum albumin precursor	MULTI-MSMS	700.85	2	70034995	13986853	42955.04	-0.29315	0.54467	0.25152	7003505253	157.29	28593	0.19868	157.29	157.18	157.38	0.0022139	1	41553	81431	60202	1	881260		+
TVMENFVAFVDK	12	Unmodified	_TVMENFVAFVDK_			0	0	CON__P02769	CON__P02769	CON__P02769			>P02769 SWISS-PROT:P02769 (Bos taurus) Bovine serum albumin precursor	MSMS	700.35	2	70034995	13986853	n. def.	n. def.	n. def.	n. def.	n. def.	155.19	28278	1	155.19	154.69	155.69	7.00E-06	1	41061	90926	61119	1			+
TVMENFVAFVDK	12	Unmodified	_TVMENFVAFVDK_			0	0	CON__P02769	CON__P02769	CON__P02769			>P02769 SWISS-PROT:P02769 (Bos taurus) Bovine serum albumin precursor	MSMS	700.35	2	70034995	13986853	n. def.	n. def.	n. def.	n. def.	n. def.	155.87	28.38	1	155.87	155.37	156.37	1.85E-05	1	41224	83204	53.66	1			+
TVMENFVAFVDK	12	Unmodified	_TVMENFVAFVDK_			0	0	CON__P02769	CON__P02769	CON__P02769			>P02769 SWISS-PROT:P02769 (Bos taurus) Bovine serum albumin precursor	MSMS	700.35	2	70034995	13986853	n. def.	n. def.	n. def.	n. def.	n. def.	156.21	28431	1	156.21	155.71	156.71	7.00E-06	1	41304	90926	61585	1			+
TVMENFVAFVDK	12	Unmodified	_TVMENFVAFVDK_			0	0	CON__P02769	CON__P02769	CON__P02769			>P02769 SWISS-PROT:P02769 (Bos taurus) Bovine serum albumin precursor	MSMS	700.35	2	70034995	13986853	n. def.	n. def.	n. def.	n. def.	n. def.	157.64	28646	1	157.64	157.14	158.14	0.0046895	1	41650	61375	40146	1			+
TVMENFVAFVDK	12	Unmodified	_TVMENFVAFVDK_			0	0	CON__P02769	CON__P02769	CON__P02769			>P02769 SWISS-PROT:P02769 (Bos taurus) Bovine serum albumin precursor	MSMS	700.35	2	70034995	13986853	n. def.	n. def.	n. def.	n. def.	n. def.	157.98	28696	1	157.98	157.48	158.48	0.0010598	1	41728	70412	49182	1			+
TVMENFVAFVDK	12	Unmodified	_TVMENFVAFVDK_			0	0	CON__P02769	CON__P02769	CON__P02769			>P02769 SWISS-PROT:P02769 (Bos taurus) Bovine serum albumin precursor	MSMS	700.35	2	70034995	13986853	n. def.	n. def.	n. def.	n. def.	n. def.	158.32	28747	1	158.32	157.82	158.82	0.0010598	1	41808	70412	70412	1			+
VPQVSTPTLVEVSR	14	Unmodified	_VPQVSTPTLVEVSR_			0	0	CON__P02769;CON__P02768-1	CON__P02769	CON__P02769			>P02769 SWISS-PROT:P02769 (Bos taurus) Bovine serum albumin precursor;>P02768-1 SWISS-PROT:P02768-1 Tax_Id=9606 Gene_Symbol=ALB Isoform 1 of Serum albumin precursor	MULTI-MSMS	756.42	2	75642503	15108355	40946.14	-0.14802	0.064094	-0.08393	7564251564	103.01	20451	23641	103.01	102.46	104.83	1.00E-22	7	27745	223.7	200.52	1	127850000		+
VPQVSTPTLVEVSR	14	Unmodified	_VPQVSTPTLVEVSR_			0	0	CON__P02769;CON__P02768-1	CON__P02769	CON__P02769			>P02769 SWISS-PROT:P02769 (Bos taurus) Bovine serum albumin precursor;>P02768-1 SWISS-PROT:P02768-1 Tax_Id=9606 Gene_Symbol=ALB Isoform 1 of Serum albumin precursor	MULTI-MSMS	504.62	3	50461911	15108355	50360.01	0.27373	-0.038336	0.2354	5046190946	102.93	20.44	1565	102.93	102.48	104.05	4.67E-12	4	27757	152.95	146.22	1	40391000		+
VPQVSTPTLVEVSR	14	Unmodified	_VPQVSTPTLVEVSR_			0	0	CON__P02769;CON__P02768-1	CON__P02769	CON__P02769			>P02769 SWISS-PROT:P02769 (Bos taurus) Bovine serum albumin precursor;>P02768-1 SWISS-PROT:P02768-1 Tax_Id=9606 Gene_Symbol=ALB Isoform 1 of Serum albumin precursor	MULTI-MSMS	756.42	2	75642503	15108355	40736.24	-0.20914	0.30646	0.097325	7564251362	105.07	20761	0.71796	105.07	104.78	105.5	1.04E-07	2	28377	134.21	115.15	1	2301900		+
VPQVSTPTLVEVSR	14	Unmodified	_VPQVSTPTLVEVSR_			0	0	CON__P02769;CON__P02768-1	CON__P02769	CON__P02769			>P02769 SWISS-PROT:P02769 (Bos taurus) Bovine serum albumin precursor;>P02768-1 SWISS-PROT:P02768-1 Tax_Id=9606 Gene_Symbol=ALB Isoform 1 of Serum albumin precursor	MULTI-MSMS	756.42	2	75642503	15108355	42034.43	-0.17702	-0.39115	-0.56817	7564245284	106.53	20.98	0.28142	106.53	106.4	106.68	1.45E-07	1	28716	127.32	99.65	1	1115100		+
VPQVSTPTLVEVSR	14	Unmodified	_VPQVSTPTLVEVSR_			0	0	CON__P02769;CON__P02768-1	CON__P02769	CON__P02769			>P02769 SWISS-PROT:P02769 (Bos taurus) Bovine serum albumin precursor;>P02768-1 SWISS-PROT:P02768-1 Tax_Id=9606 Gene_Symbol=ALB Isoform 1 of Serum albumin precursor	MULTI-MSMS	756.42	2	75642503	15108355	42034.43	-0.12808	-0.339	-0.46708	7564248758	107.25	21089	0.41135	107.25	107.07	107.48	0.00012055	1	28928	97551	97551	1	863980		+
VPQVSTPTLVEVSR	14	Unmodified	_VPQVSTPTLVEVSR_			0	0	CON__P02769;CON__P02768-1	CON__P02769	CON__P02769			>P02769 SWISS-PROT:P02769 (Bos taurus) Bovine serum albumin precursor;>P02768-1 SWISS-PROT:P02768-1 Tax_Id=9606 Gene_Symbol=ALB Isoform 1 of Serum albumin precursor	MSMS	756.42	2	75642503	15108355	n. def.	n. def.	n. def.	n. def.	n. def.	106.87	21031	1	106.87	106.37	107.37	3.06E-06	1	28824	85457	76858	1			+
VPQVSTPTLVEVSR	14	Unmodified	_VPQVSTPTLVEVSR_			0	0	CON__P02769;CON__P02768-1	CON__P02769	CON__P02769			>P02769 SWISS-PROT:P02769 (Bos taurus) Bovine serum albumin precursor;>P02768-1 SWISS-PROT:P02768-1 Tax_Id=9606 Gene_Symbol=ALB Isoform 1 of Serum albumin precursor	MSMS	756.42	2	75642503	15108355	n. def.	n. def.	n. def.	n. def.	n. def.	107.73	21159	1	107.73	107.23	108.23	0.0054769	1	29046	61212	61212	1			+
VPQVSTPTLVEVSRSLGK	18	Unmodified	_VPQVSTPTLVEVSRSLGK_			0	0	CON__P02769	CON__P02769	CON__P02769			>P02769 SWISS-PROT:P02769 (Bos taurus) Bovine serum albumin precursor	MULTI-MSMS	633.03	3	63302995	1896068	45163.57	0.22654	-0.034087	0.19245	6333641984	111.56	21733	0.66746	111.56	111.28	111.95	0.00015891	1	29997	122.31	116.58	1	3972900		+
YICDNQDTISSK	12	Unmodified	_YICDNQDTISSK_			0	0	CON__P02769	CON__P02769	CON__P02769			>P02769 SWISS-PROT:P02769 (Bos taurus) Bovine serum albumin precursor	MULTI-MSMS	722.32	2	72232466	14426348	41365.8	-0.027531	-0.067992	-0.095523	7223248531	46498	11975	19659	46498	45902	47868	1.99E-19	5	11505	223.21	100.34	1	104380000		+
YICDNQDTISSK	12	Unmodified	_YICDNQDTISSK_			0	0	CON__P02769	CON__P02769	CON__P02769			>P02769 SWISS-PROT:P02769 (Bos taurus) Bovine serum albumin precursor	MULTI-MSMS	722.32	2	72232466	14426348	41450.95	-0.037528	0.071765	0.034237	7223247699	48133	2022-12-01	12721	48133	47618	48.89	6.37E-07	2	12119	144.47	64652	1	5425600		+
YICDNQDTISSK	12	Unmodified	_YICDNQDTISSK_			0	0	CON__P02769	CON__P02769	CON__P02769			>P02769 SWISS-PROT:P02769 (Bos taurus) Bovine serum albumin precursor	MULTI-MSMS	722.33	2	72232466	14426348	41506.54	-0.031081	-0.52806	-0.55915	722323695	52194	12829	0.60204	52194	51879	52481	0.0022139	2	13244	81431	36175	1	1170200		+
YICDNQDTISSK	12	Unmodified	_YICDNQDTISSK_			0	0	CON__P02769	CON__P02769	CON__P02769			>P02769 SWISS-PROT:P02769 (Bos taurus) Bovine serum albumin precursor	MSMS	722.32	2	72232466	14426348	n. def.	n. def.	n. def.	n. def.	n. def.	52815	12922	1	52815	52315	53315	0.02952	1	13471	33685	2015-01-13	1			+
YICDNQDTISSK	12	Unmodified	_YICDNQDTISSK_			0	0	CON__P02769	CON__P02769	CON__P02769			>P02769 SWISS-PROT:P02769 (Bos taurus) Bovine serum albumin precursor	MSMS	722.32	2	72232466	14426348	n. def.	n. def.	n. def.	n. def.	n. def.	56255	13438	1	56255	55755	56755	0.010679	1	14536	51211	30784	1			+
YLYEIAR	7	Unmodified	_YLYEIAR_			0	0	CON__P02769;CON__P02768-1	CON__P02769	CON__P02769			>P02769 SWISS-PROT:P02769 (Bos taurus) Bovine serum albumin precursor;>P02768-1 SWISS-PROT:P02768-1 Tax_Id=9606 Gene_Symbol=ALB Isoform 1 of Serum albumin precursor	MULTI-MSMS	464.25	2	46425036	92648617	55828.98	-0.31716	0.36962	0.052464	4642504736	69755	15463	0.61567	69755	69481	70097	0.011991	1	18496	80.18	0	1	832210		+
YLYEIAR	7	Unmodified	_YLYEIAR_			0	0	CON__P02769;CON__P02768-1	CON__P02769	CON__P02769			>P02769 SWISS-PROT:P02769 (Bos taurus) Bovine serum albumin precursor;>P02768-1 SWISS-PROT:P02768-1 Tax_Id=9606 Gene_Symbol=ALB Isoform 1 of Serum albumin precursor	MULTI-MSMS	464.25	2	46425036	92648617	51905.22	-0.17829	0.03835	-0.13994	4642503221	74175	16126	59077	74175	72786	78694	2.40E-11	18	19570	187.14	0	1	87333000		+
YLYEIAR	7	Unmodified	_YLYEIAR_			0	0	CON__P02769;CON__P02768-1	CON__P02769	CON__P02769			>P02769 SWISS-PROT:P02769 (Bos taurus) Bovine serum albumin precursor;>P02768-1 SWISS-PROT:P02768-1 Tax_Id=9606 Gene_Symbol=ALB Isoform 1 of Serum albumin precursor	MULTI-MSMS	464.25	2	46425036	92648617	53200.44	-0.11711	-0.074328	-0.19144	4642502136	80217	17033	0.36113	80217	80082	80443	0.011269	1	21606	81297	0	1	2164300		+
YLYEIAR	7	Unmodified	_YLYEIAR_			0	0	CON__P02769;CON__P02768-1	CON__P02769	CON__P02769			>P02769 SWISS-PROT:P02769 (Bos taurus) Bovine serum albumin precursor;>P02768-1 SWISS-PROT:P02768-1 Tax_Id=9606 Gene_Symbol=ALB Isoform 1 of Serum albumin precursor	MULTI-MSMS	464.25	2	46425036	92648617	53200.44	-0.18769	-0.14408	-0.33177	4642502478	81232	17185	16597	81232	80443	82103	0.001672	5	21814	97473	0	1	2168300		+
YLYEIAR	7	Unmodified	_YLYEIAR_			0	0	CON__P02769;CON__P02768-1	CON__P02769	CON__P02769			>P02769 SWISS-PROT:P02769 (Bos taurus) Bovine serum albumin precursor;>P02768-1 SWISS-PROT:P02768-1 Tax_Id=9606 Gene_Symbol=ALB Isoform 1 of Serum albumin precursor	MULTI-MSMS	464.25	2	46425036	92648617	53200.45	-0.26616	0.11043	-0.15573	4642503392	82369	17355	0.59595	82369	82103	82699	0.011991	2	22190	80.18	0	1	1178700		+
YLYEIAR	7	Unmodified	_YLYEIAR_			0	0	CON__P02769;CON__P02768-1	CON__P02769	CON__P02769			>P02769 SWISS-PROT:P02769 (Bos taurus) Bovine serum albumin precursor;>P02768-1 SWISS-PROT:P02768-1 Tax_Id=9606 Gene_Symbol=ALB Isoform 1 of Serum albumin precursor	MSMS	464.25	2	46425036	92648617	n. def.	n. def.	n. def.	n. def.	n. def.	79066	16.86	1	79066	78566	79566	3.33E-09	1	21283	97068	0	1			+
YLYEIAR	7	Unmodified	_YLYEIAR_			0	0	CON__P02769;CON__P02768-1	CON__P02769	CON__P02769			>P02769 SWISS-PROT:P02769 (Bos taurus) Bovine serum albumin precursor;>P02768-1 SWISS-PROT:P02768-1 Tax_Id=9606 Gene_Symbol=ALB Isoform 1 of Serum albumin precursor	MSMS	464.25	2	46425036	92648617	n. def.	n. def.	n. def.	n. def.	n. def.	79428	16914	1	79428	78928	79928	0.00017585	1	21391	80462	0	1			+
YLYEIAR	7	Unmodified	_YLYEIAR_			0	0	CON__P02769;CON__P02768-1	CON__P02769	CON__P02769			>P02769 SWISS-PROT:P02769 (Bos taurus) Bovine serum albumin precursor;>P02768-1 SWISS-PROT:P02768-1 Tax_Id=9606 Gene_Symbol=ALB Isoform 1 of Serum albumin precursor	MSMS	464.25	2	46425036	92648617	n. def.	n. def.	n. def.	n. def.	n. def.	79783	16967	1	79783	79283	80283	3.93E-06	1	21503	92467	0	1			+
YLYEIAR	7	Unmodified	_YLYEIAR_			0	0	CON__P02769;CON__P02768-1	CON__P02769	CON__P02769			>P02769 SWISS-PROT:P02769 (Bos taurus) Bovine serum albumin precursor;>P02768-1 SWISS-PROT:P02768-1 Tax_Id=9606 Gene_Symbol=ALB Isoform 1 of Serum albumin precursor	MULTI-SECPEP	463.9	2	46425036	92648617	53200.44	-0.30988	-0.062397	-0.37228	464250251	82968	17445	0.50842	82968	82699	83207	0.0033763	1	22381	54408	0	1	1033100		+
YLYEIAR	7	Unmodified	_YLYEIAR_			0	0	CON__P02769;CON__P02768-1	CON__P02769	CON__P02769			>P02769 SWISS-PROT:P02769 (Bos taurus) Bovine serum albumin precursor;>P02768-1 SWISS-PROT:P02768-1 Tax_Id=9606 Gene_Symbol=ALB Isoform 1 of Serum albumin precursor	MULTI-SECPEP	463.9	2	46425036	92648617	53200.45	-0.34066	0.12365	-0.21701	4642503283	83365	17505	0.30078	83365	83207	83508	0.023964	1	22472	43246	0	1	1037100		+
YNGVFQECCQAEDK	14	Unmodified	_YNGVFQECCQAEDK_			0	0	CON__P02769	CON__P02769	CON__P02769			>P02769 SWISS-PROT:P02769 (Bos taurus) Bovine serum albumin precursor	MULTI-MSMS	874.36	2	87435616	17466978	38433.91	-0.085109	-0.19624	-0.28135	8748574662	61.57	14236	0.71413	61.57	61304	62018	0.00082861	2	16094	92063	92063	1	4178300		+
DVDGAYMTK	9	Oxidation (M)	_DVDGAYM(ox)TK_	DVDGAYM(1)TK	DVDGAYM(59.43)TK	0	1	CON__P04264	CON__P04264	CON__P04264			>P04264 SWISS-PROT:P04264 Tax_Id=9606 Gene_Symbol=KRT1 Keratin, type II cytoskeletal 1	MULTI-MSMS	508.22	2	50822368	10144328	50404.03	0.33292	-0.42468	-0.091757	5082234966	30187	95283	0.66809	30187	29954	30622	0.019413	1	7033	59426	22235	1	1269500		+
SLNNQFASFIDK	12	Unmodified	_SLNNQFASFIDK_			0	0	CON__P04264;CON__ENSEMBL:ENSBTAP00000038253;E9Q0F0	CON__P04264	CON__P04264	Krt78		>P04264 SWISS-PROT:P04264 Tax_Id=9606 Gene_Symbol=KRT1 Keratin, type II cytoskeletal 1;>ENSEMBL:ENSBTAP00000038253 (Bos taurus) 63 kDa protein;>tr|E9Q0F0|E9Q0F0_MOUSE Protein Krt78 OS=Mus musculus GN=Krt78 PE=2 SV=1	MSMS	692.35	2	69234879	1382683	n. def.	n. def.	n. def.	n. def.	n. def.	115.27	22.29	1	115.27	114.77	115.77	6.36E-08	1	29030	109.84	66301	1			+
YEDEINK	7	Unmodified	_YEDEINK_			0	0	CON__P35908;CON__Q3TTY5;Q3TTY5;CON__Q7Z794;CON__Q6IFZ6;Q6IFZ6;CON__Q01546;CON__P12035;CON__P13647;CON__P02538;CON__P04259;CON__P48668;CON__Q8VED5;Q8VED5;P11679;CON__P05787;CON__O95678;CON__Q5XKE5;CON__Q9H552;CON__P04264	CON__P35908;CON__P04264	CON__P04264	Krt2;Krt77;Krt79;Krt8	Keratin, type II cytoskeletal 2 epidermal;Keratin, type II cytoskeletal 1b;Keratin, type II cytoskeletal 79;Keratin, type II cytoskeletal 8	>P35908 SWISS-PROT:P35908 Tax_Id=9606 Gene_Symbol=KRT2 Keratin, type II cytoskeletal 2 epidermal;>Q3TTY5 SWISS-PROT:Q3TTY5 Tax_Id=10090 Gene_Symbol=Krt2 Keratin, type II cytoskeletal 2 epidermal;>sp|Q3TTY5|K22E_MOUSE Keratin, type II cytoskeletal 2 epiderm	MULTI-MSMS	455.71	2	45571126	90940798	52052.98	-0.27947	0.25318	-0.026293	4557113016	22341	83509	0.77194	22341	22093	22865	0.010379	2	5207	82671	82671	1	3787900		+
FLEQQNQVLQTK	12	Unmodified	_FLEQQNQVLQTK_			0	0	CON__P35908;CON__Q7Z794;CON__Q6IFZ6;Q6IFZ6;CON__Q6NXH9;Q6NXH9;CON__Q9R0H5;Q9R0H5;Q6IFZ9;CON__P04264	CON__P35908;CON__P04264	CON__P04264	Krt77;Krt73;Krt71;Krt74	Keratin, type II cytoskeletal 1b;Keratin, type II cytoskeletal 73;Keratin, type II cytoskeletal 71;Keratin, type II cytoskeletal 74	>P35908 SWISS-PROT:P35908 Tax_Id=9606 Gene_Symbol=KRT2 Keratin, type II cytoskeletal 2 epidermal;>Q7Z794 SWISS-PROT:Q7Z794 Tax_Id=9606 Gene_Symbol=KRT77 Keratin 77;>Q6IFZ6 SWISS-PROT:Q6IFZ6 Tax_Id=10090 Gene_Symbol=Krt77 Keratin, type II cytoskeletal 1b;>s	MULTI-MSMS	738.9	2	73839627	1474778	42598.78	-0.047463	-0.073967	-0.12143	7383962929	76375	16457	0.60384	76375	76145	76749	1.62E-06	2	20454	133.32	114.7	1	2316000		+
FLEQQNQVLQTK	12	Unmodified	_FLEQQNQVLQTK_			0	0	CON__P35908;CON__Q7Z794;CON__Q6IFZ6;Q6IFZ6;CON__Q6NXH9;Q6NXH9;CON__Q9R0H5;Q9R0H5;Q6IFZ9;CON__P04264	CON__P35908;CON__P04264	CON__P04264	Krt77;Krt73;Krt71;Krt74	Keratin, type II cytoskeletal 1b;Keratin, type II cytoskeletal 73;Keratin, type II cytoskeletal 71;Keratin, type II cytoskeletal 74	>P35908 SWISS-PROT:P35908 Tax_Id=9606 Gene_Symbol=KRT2 Keratin, type II cytoskeletal 2 epidermal;>Q7Z794 SWISS-PROT:Q7Z794 Tax_Id=9606 Gene_Symbol=KRT77 Keratin 77;>Q6IFZ6 SWISS-PROT:Q6IFZ6 Tax_Id=10090 Gene_Symbol=Krt77 Keratin, type II cytoskeletal 1b;>s	MSMS	738.4	2	73839627	1474778	n. def.	n. def.	n. def.	n. def.	n. def.	76887	16533	1	76887	76387	77387	1.79E-05	1	20659	83617	59868	1			+
AEAESLYQSK	10	Unmodified	_AEAESLYQSK_			0	0	CON__P04264	CON__P04264	CON__P04264			>P04264 SWISS-PROT:P04264 Tax_Id=9606 Gene_Symbol=KRT1 Keratin, type II cytoskeletal 1	MULTI-MSMS	563.27	2	56327476	1124535	47672.96	-0.0079647	0.29999	0.29203	5632749778	35982	10397	0.78557	35982	35717	36503	0.00018147	1	8533	120.09	120.09	1	7985800		+
IEISELNR	8	Unmodified	_IEISELNR_			0	0	CON__P35908;CON__P04264	CON__P35908;CON__P04264	CON__P04264			>P35908 SWISS-PROT:P35908 Tax_Id=9606 Gene_Symbol=KRT2 Keratin, type II cytoskeletal 2 epidermal;>P04264 SWISS-PROT:P04264 Tax_Id=9606 Gene_Symbol=KRT1 Keratin, type II cytoskeletal 1	MULTI-MSMS	487.27	2	48726928	97252401	51602.59	-0.0895	0.31265	0.22315	4872694066	69.87	15.48	18284	69.87	69312	71.14	1.85E-07	5	18540	164.53	42914	1	5495900		+
IEISELNR	8	Unmodified	_IEISELNR_			0	0	CON__P35908;CON__P04264	CON__P35908;CON__P04264	CON__P04264			>P35908 SWISS-PROT:P35908 Tax_Id=9606 Gene_Symbol=KRT2 Keratin, type II cytoskeletal 2 epidermal;>P04264 SWISS-PROT:P04264 Tax_Id=9606 Gene_Symbol=KRT1 Keratin, type II cytoskeletal 1	MSMS	487.27	2	48726928	97252401	n. def.	n. def.	n. def.	n. def.	n. def.	71287	15693	1	71287	70787	71787	4.43E-05	1	18984	83005	20805	1			+
LNDLEDALQQAK	12	Unmodified	_LNDLEDALQQAK_			0	0	CON__P04264	CON__P04264	CON__P04264			>P04264 SWISS-PROT:P04264 Tax_Id=9606 Gene_Symbol=KRT1 Keratin, type II cytoskeletal 1	MULTI-MSMS	679.35	2	67935153	13566885	43373.54	-0.076007	0.17827	0.10226	6793516189	103.13	20.47	10065	103.13	102.7	103.7	2.62E-19	3	27815	219.43	146.79	1	9615200		+
LNDLEDALQQAK	12	Unmodified	_LNDLEDALQQAK_			0	0	CON__P04264	CON__P04264	CON__P04264			>P04264 SWISS-PROT:P04264 Tax_Id=9606 Gene_Symbol=KRT1 Keratin, type II cytoskeletal 1	MULTI-MSMS	679.35	2	67935153	13566885	43875.09	-0.094101	0.38591	0.29181	6793516053	103.74	20561	0.19937	103.74	103.63	103.83	6.27E-06	1	27988	122.55	94315	1	1699200		+
LNDLEDALQQAK	12	Unmodified	_LNDLEDALQQAK_			0	0	CON__P04264	CON__P04264	CON__P04264			>P04264 SWISS-PROT:P04264 Tax_Id=9606 Gene_Symbol=KRT1 Keratin, type II cytoskeletal 1	MULTI-MSMS	679.35	2	67935153	13566885	43681.47	-0.099976	-0.13981	-0.23979	6793512971	103.94	20591	0.34423	103.94	103.82	104.16	0.00043221	1	28084	93623	76224	1	1642000		+
LNDLEDALQQAK	12	Unmodified	_LNDLEDALQQAK_			0	0	CON__P04264	CON__P04264	CON__P04264			>P04264 SWISS-PROT:P04264 Tax_Id=9606 Gene_Symbol=KRT1 Keratin, type II cytoskeletal 1	MULTI-MSMS	679.35	2	67935153	13566885	43681.47	-0.11628	-0.0049063	-0.12119	6793512915	104.49	20673	0.16475	104.49	104.4	104.56	0.0019549	1	28175	83204	60483	1	970230		+
LRSEIDNVK	9	Unmodified	_LRSEIDNVK_			0	0	CON__P04264	CON__P04264	CON__P04264			>P04264 SWISS-PROT:P04264 Tax_Id=9606 Gene_Symbol=KRT1 Keratin, type II cytoskeletal 1	MULTI-MSMS	358.54	3	3585365	10725877	59396.82	-0.17223	0.0027255	-0.1695	358536469	24598	86895	13985	24598	24238	25636	0.026826	1	5658	99.53	74404	1	4863300		+
QISNLQQSISDAEQR	15	Unmodified	_QISNLQQSISDAEQR_			0	0	CON__P04264	CON__P04264	CON__P04264			>P04264 SWISS-PROT:P04264 Tax_Id=9606 Gene_Symbol=KRT1 Keratin, type II cytoskeletal 1	MULTI-MSMS	572.95	3	57295522	17158438	47416.9	0.11442	-0.70615	-0.59172	5729546687	82067	17.31	0.60461	82067	81826	82431	0.04134	1	22214	53403	46023	1	2513500		+
RTNAENEFVTIK	12	Unmodified	_RTNAENEFVTIK_			0	0	CON__P04264	CON__P04264	CON__P04264			>P04264 SWISS-PROT:P04264 Tax_Id=9606 Gene_Symbol=KRT1 Keratin, type II cytoskeletal 1	MULTI-MSMS	474.58	3	47458429	1420731	51610.48	0.088939	0.25898	0.34792	4745843816	49481	12422	10212	49481	49154	50176	9.05E-07	3	12499	141.13	128.32	1	10064000		+
RTNAENEFVTIK	12	Unmodified	_RTNAENEFVTIK_			0	0	CON__P04264	CON__P04264	CON__P04264			>P04264 SWISS-PROT:P04264 Tax_Id=9606 Gene_Symbol=KRT1 Keratin, type II cytoskeletal 1	MULTI-MSMS	711.87	2	7113728	1420731	43006.2	-0.025398	-10698	-10952	711371521	49437	12415	0.8107	49437	49128	49939	0.003686	1	12454	70622	20338	1	2812100		+
SLDLDSIIAEVK	12	Unmodified	_SLDLDSIIAEVK_			0	0	CON__P04264	CON__P04264	CON__P04264			>P04264 SWISS-PROT:P04264 Tax_Id=9606 Gene_Symbol=KRT1 Keratin, type II cytoskeletal 1	MULTI-MSMS	651.86	2	6518612	13017078	46310.18	0.18307	0.26917	0.45223	6518612806	184.73	32.71	0.081833	184.73	184.69	184.77	0.0034522	1	48103	72958	41527	1	1009100		+
SLNNQFASFIDK	12	Unmodified	_SLNNQFASFIDK_			0	0	CON__P04264	CON__P04264	CON__P04264			>P04264 SWISS-PROT:P04264 Tax_Id=9606 Gene_Symbol=KRT1 Keratin, type II cytoskeletal 1	MULTI-MSMS	692.35	2	69234879	1382683	41000.2	0.08267	17939	18766	6923503845	117.47	22621	0.48338	117.47	117.26	117.75	6.67E-05	1	31599	102.73	88044	1	2349900		+
SLNNQFASFIDK	12	Unmodified	_SLNNQFASFIDK_			0	0	CON__P04264	CON__P04264	CON__P04264			>P04264 SWISS-PROT:P04264 Tax_Id=9606 Gene_Symbol=KRT1 Keratin, type II cytoskeletal 1	MSMS	692.85	2	69234879	1382683	n. def.	n. def.	n. def.	n. def.	n. def.	118.37	22755	1	118.37	117.87	118.87	0.00044625	1	31876	77078	43078	1			+
SLNNQFASFIDK	12	Unmodified	_SLNNQFASFIDK_			0	0	CON__P04264	CON__P04264	CON__P04264			>P04264 SWISS-PROT:P04264 Tax_Id=9606 Gene_Symbol=KRT1 Keratin, type II cytoskeletal 1	MSMS	692.35	2	69234879	1382683	n. def.	n. def.	n. def.	n. def.	n. def.	119.46	22918	1	119.46	118.96	119.96	0.013409	1	32173	47621	27525	1			+
SLNNQFASFIDK	12	Unmodified	_SLNNQFASFIDK_			0	0	CON__P04264	CON__P04264	CON__P04264			>P04264 SWISS-PROT:P04264 Tax_Id=9606 Gene_Symbol=KRT1 Keratin, type II cytoskeletal 1	MULTI-SECPEP	691.79	2	69234879	1382683	41836.75	0.068305	-0.62714	-0.55883	6923483618	117.96	22694	0.1031	117.96	117.91	118.01	0.0044147	1	31773	67997	32991	1	922340		+
SLVNLGGSK	9	Unmodified	_SLVNLGGSK_			0	0	CON__P04264	CON__P04264	CON__P04264			>P04264 SWISS-PROT:P04264 Tax_Id=9606 Gene_Symbol=KRT1 Keratin, type II cytoskeletal 1	MULTI-MSMS	437.75	2	43775327	87349198	54855.72	-0.01161	0.16021	0.1486	4377532558	51761	12765	21263	51761	50746	52872	0.025131	1	13173	64064	88297	1	4917200		+
TLLEGEESR	9	Unmodified	_TLLEGEESR_			0	0	CON__P04264	CON__P04264	CON__P04264			>P04264 SWISS-PROT:P04264 Tax_Id=9606 Gene_Symbol=KRT1 Keratin, type II cytoskeletal 1	MSMS	517.26	2	51726165	10325088	n. def.	n. def.	n. def.	n. def.	n. def.	43036	11455	1	43036	42536	43536	6.10E-08	1	10592	99653	54572	1			+
YEELQITAGR	10	Unmodified	_YEELQITAGR_			0	0	CON__P04264	CON__P04264	CON__P04264			>P04264 SWISS-PROT:P04264 Tax_Id=9606 Gene_Symbol=KRT1 Keratin, type II cytoskeletal 1	MULTI-MSMS	590.31	2	59030385	11785932	48099.01	0.055196	15345	15897	5903052994	73353	16003	0.43887	73353	73178	73617	9.41E-05	1	19617	123.51	99.72	1	3491900		+
SISISVAR	8	Unmodified	_SISISVAR_			0	0	CON__P04264	CON__P04264	CON__P04264			>P04264 SWISS-PROT:P04264 Tax_Id=9606 Gene_Symbol=KRT1 Keratin, type II cytoskeletal 1	MULTI-MSMS	416.75	2	41674798	83148142	54959.61	0	-0.1567	-0.1567	4167478987	66619	14993	0.67364	57.85	57.58	58254	8.14E-08	1	15214	107.66	54498	1	687380		+
SLVNLGGSK	9	Unmodified	_SLVNLGGSK_			0	0	CON__P04264	CON__P04264	CON__P04264			>P04264 SWISS-PROT:P04264 Tax_Id=9606 Gene_Symbol=KRT1 Keratin, type II cytoskeletal 1	MULTI-MSMS	437.75	2	43775327	87349198	53909.62	0	0.0085143	0.0085143	4377532065	63154	14473	0.82728	54385	54043	54.87	1.09E-07	1	14395	100.25	5936	1	1190900		+
SLVNLGGSK	9	Unmodified	_SLVNLGGSK_			0	0	CON__P04264	CON__P04264	CON__P04264			>P04264 SWISS-PROT:P04264 Tax_Id=9606 Gene_Symbol=KRT1 Keratin, type II cytoskeletal 1	MSMS	437.75	2	43775327	87349198	n. def.	n. def.	n. def.	n. def.	n. def.	46397	1996-11-01	1	46397	45897	46897	0.0028996	1	10631	52.79	92775	1			+
SISISVAR	8	Unmodified	_SISISVAR_			0	0	CON__P04264	CON__P04264	CON__P04264			>P04264 SWISS-PROT:P04264 Tax_Id=9606 Gene_Symbol=KRT1 Keratin, type II cytoskeletal 1	MULTI-MSMS	416.75	2	41674798	83148142	54852.49	0.088881	-0.33594	-0.24706	4167478053	37.26	10589	0.80341	37.26	36863	37667	1.20E-28	1	8474	93374	48292	1	1225200		+
SLVNLGGSK	9	Unmodified	_SLVNLGGSK_			0	0	CON__P04264	CON__P04264	CON__P04264			>P04264 SWISS-PROT:P04264 Tax_Id=9606 Gene_Symbol=KRT1 Keratin, type II cytoskeletal 1	MULTI-MSMS	437.75	2	43775327	87349198	53261.59	0.093267	-0.15298	-0.059708	4377531899	34289	10143	0.89725	34289	33852	34.75	1.58E-13	2	7857	82749	87645	1	1680600		+
DVILYEKR	8	Unmodified	_DVILYEKR_			0	0	CON__P06868	CON__P06868	CON__P06868			>P06868 SWISS-PROT:P06868 (Bos taurus) Plasminogen precursor	MULTI-SECPEP	558.28	2	55827846	11145424	47870.46	-0.10243	0.68406	0.58162	55827894	166.94	30041	0.74617	166.94	166.7	167.45	0.0053945	1	38881	68953	68953	1	3055000		+
EAHLPVIENK	10	Unmodified	_EAHLPVIENK_			0	0	CON__P06868	CON__P06868	CON__P06868			>P06868 SWISS-PROT:P06868 (Bos taurus) Plasminogen precursor	MULTI-MSMS	383.88	3	38388027	1148619	57320.82	0.033833	-0.5063	-0.47247	3838801362	52414	12862	0.75621	52414	52126	52882	0.0057697	1	13321	81263	63205	1	1469900		+
NYGGTVAVTESGHTCQR	17	Unmodified	_NYGGTVAVTESGHTCQR_			0	0	CON__P06868	CON__P06868	CON__P06868			>P06868 SWISS-PROT:P06868 (Bos taurus) Plasminogen precursor	MULTI-MSMS	613.28	3	61294796	18358221	46425.66	-0.0052492	-0.40067	-0.40592	6129479349	33853	10078	0.22349	33853	33743	33967	0.00017118	1	7997	96163	83027	1	1334200		+
CNLLAEK	7	Unmodified	_CNLLAEK_			0	0	CON__P12763;P29699	CON__P12763	CON__P12763	Ahsg	Alpha-2-HS-glycoprotein	>P12763 SWISS-PROT:P12763 (Bos taurus) Alpha-2-HS-glycoprotein precursor;>sp|P29699|FETUA_MOUSE Alpha-2-HS-glycoprotein OS=Mus musculus GN=Ahsg PE=1 SV=1	MULTI-MSMS	424.22	2	42422075	84642694	52989.39	-0.2727	0.13704	-0.13567	4242208235	35.08	10262	33246	35.08	34261	37586	5.17E-06	11	8320	146.54	64759	1	25254000		+
CNLLAEK	7	Unmodified	_CNLLAEK_			0	0	CON__P12763;P29699	CON__P12763	CON__P12763	Ahsg	Alpha-2-HS-glycoprotein	>P12763 SWISS-PROT:P12763 (Bos taurus) Alpha-2-HS-glycoprotein precursor;>sp|P29699|FETUA_MOUSE Alpha-2-HS-glycoprotein OS=Mus musculus GN=Ahsg PE=1 SV=1	MULTI-MSMS	424.22	2	42422075	84642694	56319.82	-0.28673	-0.16427	-0.451	4242205415	37752	10663	0.33622	37752	37586	37922	0.013452	1	9048	77923	31497	1	1154000		+
CNLLAEK	7	Unmodified	_CNLLAEK_			0	0	CON__P12763;P29699	CON__P12763	CON__P12763	Ahsg	Alpha-2-HS-glycoprotein	>P12763 SWISS-PROT:P12763 (Bos taurus) Alpha-2-HS-glycoprotein precursor;>sp|P29699|FETUA_MOUSE Alpha-2-HS-glycoprotein OS=Mus musculus GN=Ahsg PE=1 SV=1	MULTI-MSMS	424.22	2	42422075	84642694	56543.43	-0.22131	0.13939	-0.081916	4242208451	38.48	10772	0.21119	38.48	38393	38604	0.0015768	1	9258	98997	32315	1	629540		+
CNLLAEK	7	Unmodified	_CNLLAEK_			0	0	CON__P12763;P29699	CON__P12763	CON__P12763	Ahsg	Alpha-2-HS-glycoprotein	>P12763 SWISS-PROT:P12763 (Bos taurus) Alpha-2-HS-glycoprotein precursor;>sp|P29699|FETUA_MOUSE Alpha-2-HS-glycoprotein OS=Mus musculus GN=Ahsg PE=1 SV=1	MSMS	424.22	2	42422075	84642694	n. def.	n. def.	n. def.	n. def.	n. def.	38063	10709	1	38063	37563	38563	2.81E-09	1	9143	98997	38237	1			+
ALGGEDVR	8	Unmodified	_ALGGEDVR_			0	0	CON__P12763	CON__P12763	CON__P12763			>P12763 SWISS-PROT:P12763 (Bos taurus) Alpha-2-HS-glycoprotein precursor	MULTI-MSMS	408.71	2	40871414	81541373	54922.45	-0.12457	-0.022078	-0.14665	4087143997	24109	86166	31464	24109	23692	26838	2.18E-05	5	5584	143.61	76617	1	178570000		+
CDSSPDSAEDVR	12	Unmodified	_CDSSPDSAEDVR_			0	0	CON__P12763	CON__P12763	CON__P12763			>P12763 SWISS-PROT:P12763 (Bos taurus) Alpha-2-HS-glycoprotein precursor	MULTI-MSMS	669.27	2	66926734	13365201	43241.32	-0.017862	-0.026353	-0.044215	6692675608	2015-05-29	94254	1535	2015-05-29	29159	30694	2.28E-06	2	6894	125.82	125.82	1	16135000		+
CDSSPDSAEDVRK	13	Unmodified	_CDSSPDSAEDVRK_			0	0	CON__P12763	CON__P12763	CON__P12763			>P12763 SWISS-PROT:P12763 (Bos taurus) Alpha-2-HS-glycoprotein precursor	MULTI-MSMS	489.21	3	48921231	14646151	49464.73	-0.13131	-0.28532	-0.41663	4892126683	17.77	76655	22763	17.77	17324	2015-06-19	2.16E-14	7	4094	202.61	202.61	1	126320000		+
CDSSPDSAEDVRK	13	Unmodified	_CDSSPDSAEDVRK_			0	0	CON__P12763	CON__P12763	CON__P12763			>P12763 SWISS-PROT:P12763 (Bos taurus) Alpha-2-HS-glycoprotein precursor	MULTI-MSMS	733.32	2	73331482	14646151	41022.83	-0.41198	0.17252	-0.23946	7333151612	17676	76511	0.73154	17676	17429	18161	2.05E-07	2	4104	143.86	143.86	1	8705800		+
CDSSPDSAEDVRK	13	Unmodified	_CDSSPDSAEDVRK_			0	0	CON__P12763	CON__P12763	CON__P12763			>P12763 SWISS-PROT:P12763 (Bos taurus) Alpha-2-HS-glycoprotein precursor	MULTI-MSMS	489.21	3	48921231	14646151	50783.29	-0.06892	0.053638	-0.015283	4892123424	19896	79846	0.2742	19896	19.79	20064	0.0036296	1	4585	68809	68514	1	692320		+
EVVDPTK	7	Unmodified	_EVVDPTK_			0	0	CON__P12763	CON__P12763	CON__P12763			>P12763 SWISS-PROT:P12763 (Bos taurus) Alpha-2-HS-glycoprotein precursor	MULTI-MSMS	394.21	2	39421344	78641233	56225.4	-0.14029	0.086091	-0.054199	3942134562	23613	8542	32067	23613	23057	26264	0.000754	7	5434	112.17	39938	1	32717000		+
HTLNQIDSVK	10	Unmodified	_HTLNQIDSVK_			0	0	CON__P12763	CON__P12763	CON__P12763			>P12763 SWISS-PROT:P12763 (Bos taurus) Alpha-2-HS-glycoprotein precursor	MULTI-MSMS	577.81	2	57781184	11536091	45972.5	0.20377	-0.11739	0.086384	5778119416	33065	99598	1959-08-01	33065	31623	40213	7.82E-18	23	8253	227.81	133.82	1	208360000		+
HTLNQIDSVK	10	Unmodified	_HTLNQIDSVK_			0	0	CON__P12763	CON__P12763	CON__P12763			>P12763 SWISS-PROT:P12763 (Bos taurus) Alpha-2-HS-glycoprotein precursor	MULTI-MSMS	385.54	3	38554366	11536091	57630.99	-0.057559	-0.035339	-0.092898	3855436365	32358	98539	19507	32358	31719	33.67	0.00045373	6	7555	109.42	77576	1	6139500		+
HTLNQIDSVK	10	Unmodified	_HTLNQIDSVK_			0	0	CON__P12763	CON__P12763	CON__P12763			>P12763 SWISS-PROT:P12763 (Bos taurus) Alpha-2-HS-glycoprotein precursor	MULTI-MSMS	577.81	2	57781184	11536091	45688.05	0.26885	-0.70202	-0.43317	5778114488	40331	2015-05-11	0.23165	40331	40213	40445	0.00052393	1	9818	106.67	49387	1	1806800		+
HTLNQIDSVK	10	Unmodified	_HTLNQIDSVK_			0	0	CON__P12763	CON__P12763	CON__P12763			>P12763 SWISS-PROT:P12763 (Bos taurus) Alpha-2-HS-glycoprotein precursor	MULTI-MSMS	577.81	2	57781184	11536091	45688.05	0.30356	-0.74166	-0.4381	5778114251	40717	11109	0.52479	40717	40419	40943	0.00049385	1	9918	107.85	50566	1	1852800		+
HTLNQIDSVK	10	Unmodified	_HTLNQIDSVK_			0	0	CON__P12763	CON__P12763	CON__P12763			>P12763 SWISS-PROT:P12763 (Bos taurus) Alpha-2-HS-glycoprotein precursor	MULTI-MSMS	577.81	2	57781184	11536091	45688.08	0.33998	-0.20683	0.13315	5778116065	41124	11169	0.4558	41124	40883	41339	8.59E-05	1	10021	124.12	96382	1	1692600		+
HTLNQIDSVK	10	Unmodified	_HTLNQIDSVK_			0	0	CON__P12763	CON__P12763	CON__P12763			>P12763 SWISS-PROT:P12763 (Bos taurus) Alpha-2-HS-glycoprotein precursor	MULTI-MSMS	577.81	2	57781184	11536091	45688.1	0.36698	0.26545	0.63243	5778119825	41423	11213	0.30603	41423	41292	41598	2.78E-07	1	10125	153.95	64397	1	1644400		+
HTLNQIDSVK	10	Unmodified	_HTLNQIDSVK_			0	0	CON__P12763	CON__P12763	CON__P12763			>P12763 SWISS-PROT:P12763 (Bos taurus) Alpha-2-HS-glycoprotein precursor	MULTI-MSMS	577.81	2	57781184	11536091	45688.08	0.3694	-0.1856	0.18381	5778116708	43137	11471	0.67015	43137	42844	43514	0.00079024	1	10633	96229	63909	1	1630200		+
HTLNQIDSVK	10	Unmodified	_HTLNQIDSVK_			0	0	CON__P12763	CON__P12763	CON__P12763			>P12763 SWISS-PROT:P12763 (Bos taurus) Alpha-2-HS-glycoprotein precursor	MULTI-MSMS	577.81	2	57781184	11536091	45688.08	0.36318	-0.18181	0.18137	5778117878	44051	11608	10922	44051	43514	44606	0.00079024	3	10873	96229	69115	1	972780		+
HTLNQIDSVK	10	Unmodified	_HTLNQIDSVK_			0	0	CON__P12763	CON__P12763	CON__P12763			>P12763 SWISS-PROT:P12763 (Bos taurus) Alpha-2-HS-glycoprotein precursor	MSMS	385.54	3	38554366	11536091	n. def.	n. def.	n. def.	n. def.	n. def.	33897	10084	1	33897	33397	34397	0.024305	1	8024	46706	46706	1			+
HTLNQIDSVK	10	Unmodified	_HTLNQIDSVK_			0	0	CON__P12763	CON__P12763	CON__P12763			>P12763 SWISS-PROT:P12763 (Bos taurus) Alpha-2-HS-glycoprotein precursor	MSMS	577.81	2	57781184	11536091	n. def.	n. def.	n. def.	n. def.	n. def.	41956	11293	1	41956	41456	42456	3.05E-05	1	10272	91313	63571	1			+
HTLNQIDSVK	10	Unmodified	_HTLNQIDSVK_			0	0	CON__P12763	CON__P12763	CON__P12763			>P12763 SWISS-PROT:P12763 (Bos taurus) Alpha-2-HS-glycoprotein precursor	MSMS	577.81	2	57781184	11536091	n. def.	n. def.	n. def.	n. def.	n. def.	42.31	11347	1	42.31	41.81	42.81	6.04E-06	1	10377	94767	64513	1			+
HTLNQIDSVK	10	Unmodified	_HTLNQIDSVK_			0	0	CON__P12763	CON__P12763	CON__P12763			>P12763 SWISS-PROT:P12763 (Bos taurus) Alpha-2-HS-glycoprotein precursor	MSMS	577.81	2	57781184	11536091	n. def.	n. def.	n. def.	n. def.	n. def.	44878	11732	1	44878	44378	45378	0.0034087	1	11119	73632	34.84	1			+
HTLNQIDSVK	10	Unmodified	_HTLNQIDSVK_			0	0	CON__P12763	CON__P12763	CON__P12763			>P12763 SWISS-PROT:P12763 (Bos taurus) Alpha-2-HS-glycoprotein precursor	MSMS	577.81	2	57781184	11536091	n. def.	n. def.	n. def.	n. def.	n. def.	45915	11887	1	45915	45415	46415	0.023499	1	11416	47894	13086	1			+
QDGQFSVLFTK	11	Unmodified	_QDGQFSVLFTK_			0	0	CON__P12763	CON__P12763	CON__P12763			>P12763 SWISS-PROT:P12763 (Bos taurus) Alpha-2-HS-glycoprotein precursor	MULTI-MSMS	635.33	2	63532733	12686401	43968.58	0.14627	-0.18665	-0.040381	6353273034	118.56	22784	15273	118.56	118.04	119.56	1.98E-25	3	31987	241.31	241.31	1	249770000		+
QDGQFSVLFTK	11	Unmodified	_QDGQFSVLFTK_			0	0	CON__P12763	CON__P12763	CON__P12763			>P12763 SWISS-PROT:P12763 (Bos taurus) Alpha-2-HS-glycoprotein precursor	MULTI-MSMS	635.33	2	63532733	12686401	43895.68	0.067708	-0.090527	-0.02282	6353272595	120.12	23018	12548	120.12	119.54	120.8	5.33E-13	3	32279	205.07	205.07	1	12570000		+
QDGQFSVLFTK	11	Unmodified	_QDGQFSVLFTK_			0	0	CON__P12763	CON__P12763	CON__P12763			>P12763 SWISS-PROT:P12763 (Bos taurus) Alpha-2-HS-glycoprotein precursor	MULTI-MSMS	635.33	2	63532733	12686401	43895.69	0.071991	0.052461	0.12445	6353273543	121.05	23157	0.44866	121.05	120.8	121.25	1.16E-06	2	32557	150.09	150.09	1	3738200		+
QDGQFSVLFTK	11	Unmodified	_QDGQFSVLFTK_			0	0	CON__P12763	CON__P12763	CON__P12763			>P12763 SWISS-PROT:P12763 (Bos taurus) Alpha-2-HS-glycoprotein precursor	MULTI-MSMS	635.33	2	63532733	12686401	43895.69	0.090797	-0.043391	0.047406	6353273213	121.43	23215	0.63788	121.43	121.17	121.81	6.34E-06	1	32730	142.89	126.76	1	2878200		+
QDGQFSVLFTK	11	Unmodified	_QDGQFSVLFTK_			0	0	CON__P12763	CON__P12763	CON__P12763			>P12763 SWISS-PROT:P12763 (Bos taurus) Alpha-2-HS-glycoprotein precursor	MULTI-MSMS	635.33	2	63532733	12686401	43895.69	0.16244	0.0081614	0.17061	635327264	122.89	23433	0.31619	122.89	122.7	123.02	0.00012194	1	33075	109.72	109.72	1	1436600		+
QDGQFSVLFTK	11	Unmodified	_QDGQFSVLFTK_			0	0	CON__P12763	CON__P12763	CON__P12763			>P12763 SWISS-PROT:P12763 (Bos taurus) Alpha-2-HS-glycoprotein precursor	MULTI-MSMS	635.33	2	63532733	12686401	43743.52	0.17714	0.63465	0.81179	6353277756	123.18	23477	0.10269	123.18	123.13	123.23	0.0026466	1	33160	83314	54011	1	994490		+
QDGQFSVLFTK	11	Unmodified	_QDGQFSVLFTK_			0	0	CON__P12763	CON__P12763	CON__P12763			>P12763 SWISS-PROT:P12763 (Bos taurus) Alpha-2-HS-glycoprotein precursor	MULTI-MSMS	635.33	2	63532733	12686401	48338.3	0.21976	-0.73798	-0.51822	6353269966	124.06	23608	0.22663	124.06	123.92	124.15	0.0044588	1	33387	73848	73848	1	782310		+
QDGQFSVLFTK	11	Unmodified	_QDGQFSVLFTK_			0	0	CON__P12763	CON__P12763	CON__P12763			>P12763 SWISS-PROT:P12763 (Bos taurus) Alpha-2-HS-glycoprotein precursor	MULTI-MSMS	635.33	2	63532733	12686401	44121.93	0.21941	0.017054	0.23647	6353273013	128.93	24.34	18402	128.93	128.47	130.31	2.30E-18	6	34630	225.15	225.15	1	36203000		+
QDGQFSVLFTK	11	Unmodified	_QDGQFSVLFTK_			0	0	CON__P12763	CON__P12763	CON__P12763			>P12763 SWISS-PROT:P12763 (Bos taurus) Alpha-2-HS-glycoprotein precursor	MSMS	635.33	2	63532733	12686401	n. def.	n. def.	n. def.	n. def.	n. def.	119.13	22869	1	119.13	118.63	119.63	8.98E-171	1	32080	263.57	170.71	1			+
QDGQFSVLFTK	11	Unmodified	_QDGQFSVLFTK_			0	0	CON__P12763	CON__P12763	CON__P12763			>P12763 SWISS-PROT:P12763 (Bos taurus) Alpha-2-HS-glycoprotein precursor	MSMS	635.33	2	63532733	12686401	n. def.	n. def.	n. def.	n. def.	n. def.	119.47	22.92	1	119.47	118.97	119.97	6.31E-128	1	32177	235.49	141.13	1			+
QDGQFSVLFTK	11	Unmodified	_QDGQFSVLFTK_			0	0	CON__P12763	CON__P12763	CON__P12763			>P12763 SWISS-PROT:P12763 (Bos taurus) Alpha-2-HS-glycoprotein precursor	MSMS	635.33	2	63532733	12686401	n. def.	n. def.	n. def.	n. def.	n. def.	121.83	23275	1	121.83	121.33	122.33	6.03E-13	1	32817	113.42	76091	1			+
QDGQFSVLFTK	11	Unmodified	_QDGQFSVLFTK_			0	0	CON__P12763	CON__P12763	CON__P12763			>P12763 SWISS-PROT:P12763 (Bos taurus) Alpha-2-HS-glycoprotein precursor	MSMS	635.33	2	63532733	12686401	n. def.	n. def.	n. def.	n. def.	n. def.	122.17	23326	1	122.17	121.67	122.67	4.25E-05	1	32903	83314	45987	1			+
QDGQFSVLFTK	11	Unmodified	_QDGQFSVLFTK_			0	0	CON__P12763	CON__P12763	CON__P12763			>P12763 SWISS-PROT:P12763 (Bos taurus) Alpha-2-HS-glycoprotein precursor	MSMS	635.33	2	63532733	12686401	n. def.	n. def.	n. def.	n. def.	n. def.	122.51	23377	1	122.51	122.01	123.01	3.80E-05	1	32989	84605	47278	1			+
QDGQFSVLFTK	11	Unmodified	_QDGQFSVLFTK_			0	0	CON__P12763	CON__P12763	CON__P12763			>P12763 SWISS-PROT:P12763 (Bos taurus) Alpha-2-HS-glycoprotein precursor	MSMS	635.33	2	63532733	12686401	n. def.	n. def.	n. def.	n. def.	n. def.	123.58	23536	1	123.58	123.08	124.08	0.001685	1	33260	69815	56122	1			+
QDGQFSVLFTK	11	Unmodified	_QDGQFSVLFTK_			0	0	CON__P12763	CON__P12763	CON__P12763			>P12763 SWISS-PROT:P12763 (Bos taurus) Alpha-2-HS-glycoprotein precursor	MSMS	635.33	2	63532733	12686401	n. def.	n. def.	n. def.	n. def.	n. def.	124.57	23685	1	124.57	124.07	125.07	0.0013718	1	33526	72089	42786	1			+
QDGQFSVLFTK	11	Unmodified	_QDGQFSVLFTK_			0	0	CON__P12763	CON__P12763	CON__P12763			>P12763 SWISS-PROT:P12763 (Bos taurus) Alpha-2-HS-glycoprotein precursor	MSMS	635.33	2	63532733	12686401	n. def.	n. def.	n. def.	n. def.	n. def.	130.54	24581	1	130.54	130.04	131.04	0.00087519	1	35059	75695	49181	1			+
QDGQFSVLFTK	11	Unmodified	_QDGQFSVLFTK_			0	0	CON__P12763	CON__P12763	CON__P12763			>P12763 SWISS-PROT:P12763 (Bos taurus) Alpha-2-HS-glycoprotein precursor	MSMS	635.33	2	63532733	12686401	n. def.	n. def.	n. def.	n. def.	n. def.	131.07	24.66	1	131.07	130.57	131.57	0.0035628	1	35191	64121	40.05	1			+
QQTQHAVEGDCDIHVLK	17	Unmodified	_QQTQHAVEGDCDIHVLK_			0	0	CON__P12763	CON__P12763	CON__P12763			>P12763 SWISS-PROT:P12763 (Bos taurus) Alpha-2-HS-glycoprotein precursor	MULTI-MSMS	660.65	3	65998642	19769374	43145.86	0.028888	0.25124	0.28013	6603212332	47205	12081	0.49253	47205	46964	47457	0.029173	1	11742	60209	50251	1	4227500		+
QQTQHAVEGDCDIHVLK	17	Unmodified	_QQTQHAVEGDCDIHVLK_			0	0	CON__P12763	CON__P12763	CON__P12763			>P12763 SWISS-PROT:P12763 (Bos taurus) Alpha-2-HS-glycoprotein precursor	MULTI-MSMS	495.49	4	49524163	19769374	49858.12	0.29238	-0.36963	-0.077243	4954922708	47343	12101	17333	47343	46891	48624	1.77E-07	3	11810	124.92	106.82	1	47738000		+
QYGFCK	6	Unmodified	_QYGFCK_			0	0	CON__P12763	CON__P12763	CON__P12763			>P12763 SWISS-PROT:P12763 (Bos taurus) Alpha-2-HS-glycoprotein precursor	MULTI-MSMS	401.68	2	40168126	80134796	51668.1	0.046275	-0.1939	-0.14762	4016812837	30405	95607	18615	30405	29954	31815	0.030169	4	7027	64563	64563	1	51977000		+
TPIVGQPSIPGGPVR	15	Unmodified	_TPIVGQPSIPGGPVR_			0	0	CON__P12763	CON__P12763	CON__P12763			>P12763 SWISS-PROT:P12763 (Bos taurus) Alpha-2-HS-glycoprotein precursor	MULTI-MSMS	737.92	2	73792246	14738304	42622.36	-0.074978	0.15776	0.082786	7379225851	95311	19297	0.34314	95311	95157	95.5	0.0032896	1	25674	83729	83729	1	841550		+
SEITELR	7	Unmodified	_SEITELR_			0	0	CON__P13645;CON__P02535-1;P02535;A2A513;P02535-2;P02535-3	CON__P13645	CON__P13645	Krt10	Keratin, type I cytoskeletal 10	>P13645 SWISS-PROT:P13645 Tax_Id=9606 Gene_Symbol=KRT10 Keratin, type I cytoskeletal 10;>P02535-1 SWISS-PROT:P02535-1 Tax_Id=10090 Gene_Symbol=Krt10 Isoform 1 of Keratin, type I cytoskeletal 10;>sp|P02535|K1C10_MOUSE Keratin, type I cytoskeletal 10 OS=Mus	MULTI-MSMS	424.23	2	42422962	8464447	54274.85	-0.068179	0.74097	0.6728	4242298332	35387	10308	0.41838	35387	35225	35644	0.020897	1	8461	63486	14068	1	672240		+
SEITELRR	8	Unmodified	_SEITELRR_			0	0	CON__P13645;CON__P02535-1;P02535;A2A513;P02535-2;P02535-3	CON__P13645	CON__P13645	Krt10	Keratin, type I cytoskeletal 10	>P13645 SWISS-PROT:P13645 Tax_Id=9606 Gene_Symbol=KRT10 Keratin, type I cytoskeletal 10;>P02535-1 SWISS-PROT:P02535-1 Tax_Id=10090 Gene_Symbol=Krt10 Isoform 1 of Keratin, type I cytoskeletal 10;>sp|P02535|K1C10_MOUSE Keratin, type I cytoskeletal 10 OS=Mus	MULTI-MSMS	335.19	3	33518921	10025458	61156.26	-0.044266	-0.14613	-0.19039	3351891666	23058	84587	0.53431	23058	22862	23397	0.00026651	1	5313	107.66	32285	1	2576000		+
QSVEADINGLRR	12	Unmodified	_QSVEADINGLRR_			0	0	CON__P13645;CON__P02535-1;P02535;A2A513;P02535-2;P02535-3;CON__P08730-1;P08730;CON__ENSEMBL:ENSP00000377550;P08730-2;CON__P13646-1	CON__P13645	CON__P13645	Krt10;Krt13	Keratin, type I cytoskeletal 10;Keratin, type I cytoskeletal 13	>P13645 SWISS-PROT:P13645 Tax_Id=9606 Gene_Symbol=KRT10 Keratin, type I cytoskeletal 10;>P02535-1 SWISS-PROT:P02535-1 Tax_Id=10090 Gene_Symbol=Krt10 Isoform 1 of Keratin, type I cytoskeletal 10;>sp|P02535|K1C10_MOUSE Keratin, type I cytoskeletal 10 OS=Mus	MULTI-MSMS	453.24	3	45324427	1356711	53269.22	0.31743	-0.37814	-0.060709	4532439854	47.87	12181	0.57442	47.87	47639	48213	0.015368	1	11798	54.7	30356	1	3716800		+
QSVEADINGLRR	12	Unmodified	_QSVEADINGLRR_			0	0	CON__P13645;CON__P02535-1;P02535;A2A513;P02535-2;P02535-3;CON__P08730-1;P08730;CON__ENSEMBL:ENSP00000377550;P08730-2;CON__P13646-1	CON__P13645	CON__P13645	Krt10;Krt13	Keratin, type I cytoskeletal 10;Keratin, type I cytoskeletal 13	>P13645 SWISS-PROT:P13645 Tax_Id=9606 Gene_Symbol=KRT10 Keratin, type I cytoskeletal 10;>P02535-1 SWISS-PROT:P02535-1 Tax_Id=10090 Gene_Symbol=Krt10 Isoform 1 of Keratin, type I cytoskeletal 10;>sp|P02535|K1C10_MOUSE Keratin, type I cytoskeletal 10 OS=Mus	MSMS	453.24	3	45324427	1356711	n. def.	n. def.	n. def.	n. def.	n. def.	48113	12217	1	48113	47613	48613	0.022034	1	11908	54.7	33.47	1			+
LAADDFR	7	Unmodified	_LAADDFR_			0	0	CON__P13645;CON__P02535-1;P02535;A2A513;P02535-2;P02535-3;CON__P08730-1;P08730;CON__ENSEMBL:ENSP00000377550;P08730-2;CON__Q2M2I5;A1L317;CON__Q7Z3Y7;Q61781;CON__REFSEQ:XP_986630;CON__Q3ZAW8;B1AQ75;CON__P08779;CON__P02533;CON__O76014;CON__Q9Z2K1;Q9Z2K1;CON__O76013;A6BLY7;B1AQ77;CON__A2A4G1;CON__O76015;CON__P19012;CON__Q497I4;Q497I4;B1ATJ5;CON__A2AB72;CON__Q6IFX2;Q61414;Q6IFX2;CON__Q14532;Q6IFX3;CON…	CON__P13645	CON__P13645	Krt10;Krt13;Krt24;Krt14;Krt36;Krt16;Krt28;Krt15;Krt35;Krt32;Krt42;Krt40;Krt17;Krt18;Krt31;Krt33b;Krt19	Keratin, type I cytoskeletal 10;Keratin, type I cytoskeletal 13;Keratin, type I cytoskeletal 24;Keratin, type I cytoskeletal 14;Keratin, type I cuticular Ha6;Keratin, type I cytoskeletal 16;Keratin, type I cytoskeletal 28;Keratin, type I cuticular Ha5;Keratin, type I cytoskeletal 15;Keratin, type I cytoskeletal 42;Keratin, type I cytoskeletal 40;Keratin, type I cytoskeletal 17;Keratin, type I cyt…	>P13645 SWISS-PROT:P13645 Tax_Id=9606 Gene_Symbol=KRT10 Keratin, type I cytoskeletal 10;>P02535-1 SWISS-PROT:P02535-1 Tax_Id=10090 Gene_Symbol=Krt10 Isoform 1 of Keratin, type I cytoskeletal 10;>sp|P02535|K1C10_MOUSE Keratin, type I cytoskeletal 10 OS=Mus	MULTI-MSMS	404.2	2	40420341	80639227	57195.66	0.34463	-0.25693	0.087695	4042032425	43927	1959-11-01	0.6851	43927	43636	44321	0.0029551	1	10714	92925	47207	1	3715000		+
LENEIQTYR	9	Unmodified	_LENEIQTYR_			0	0	CON__P13645;CON__P02535-1;P02535;A2A513;P02535-2;P02535-3	CON__P13645	CON__P13645	Krt10	Keratin, type I cytoskeletal 10	>P13645 SWISS-PROT:P13645 Tax_Id=9606 Gene_Symbol=KRT10 Keratin, type I cytoskeletal 10;>P02535-1 SWISS-PROT:P02535-1 Tax_Id=10090 Gene_Symbol=Krt10 Isoform 1 of Keratin, type I cytoskeletal 10;>sp|P02535|K1C10_MOUSE Keratin, type I cytoskeletal 10 OS=Mus	MULTI-SECPEP	583.67	2	58329603	11645775	49049.37	0.32	-0.18375	0.13625	5832957398	52013	12802	0.33209	52013	51.84	52172	1.77E-10	1	13242	87298	87298	1	918910		+
QSLEASLAETEGR	13	Unmodified	_QSLEASLAETEGR_			0	0	CON__P13645;CON__P02535-1;P02535;A2A513;P02535-2;P02535-3	CON__P13645	CON__P13645	Krt10	Keratin, type I cytoskeletal 10	>P13645 SWISS-PROT:P13645 Tax_Id=9606 Gene_Symbol=KRT10 Keratin, type I cytoskeletal 10;>P02535-1 SWISS-PROT:P02535-1 Tax_Id=10090 Gene_Symbol=Krt10 Isoform 1 of Keratin, type I cytoskeletal 10;>sp|P02535|K1C10_MOUSE Keratin, type I cytoskeletal 10 OS=Mus	MULTI-MSMS	695.84	2	69584407	13896736	43224.55	-0.084803	-0.42012	-0.50492	6963450493	75376	16307	0.28518	75376	75224	75509	7.04E-07	1	20197	125.61	125.61	1	1439800		+
SEITELRR	8	Unmodified	_SEITELRR_			0	0	CON__P13645;CON__P02535-1;P02535;A2A513;P02535-2;P02535-3	CON__P13645	CON__P13645	Krt10	Keratin, type I cytoskeletal 10	>P13645 SWISS-PROT:P13645 Tax_Id=9606 Gene_Symbol=KRT10 Keratin, type I cytoskeletal 10;>P02535-1 SWISS-PROT:P02535-1 Tax_Id=10090 Gene_Symbol=Krt10 Isoform 1 of Keratin, type I cytoskeletal 10;>sp|P02535|K1C10_MOUSE Keratin, type I cytoskeletal 10 OS=Mus	MULTI-MSMS	335.19	3	33518921	10025458	60862.55	-0.10557	-0.15044	-0.25601	3351891521	28832	93247	0.88732	28832	28573	29.46	0.0030781	2	6744	94302	32102	1	4629800		+
SEITELRR	8	Unmodified	_SEITELRR_			0	0	CON__P13645;CON__P02535-1;P02535;A2A513;P02535-2;P02535-3	CON__P13645	CON__P13645	Krt10	Keratin, type I cytoskeletal 10	>P13645 SWISS-PROT:P13645 Tax_Id=9606 Gene_Symbol=KRT10 Keratin, type I cytoskeletal 10;>P02535-1 SWISS-PROT:P02535-1 Tax_Id=10090 Gene_Symbol=Krt10 Isoform 1 of Keratin, type I cytoskeletal 10;>sp|P02535|K1C10_MOUSE Keratin, type I cytoskeletal 10 OS=Mus	MULTI-MSMS	502.28	2	50228018	10025458	50539.43	0.29848	-0.04867	0.24981	5022801233	28798	93198	0.48718	28798	28599	29086	0.015856	1	6676	73931	33886	1	1008600		+
QSVEADINGLR	11	Unmodified	_QSVEADINGLR_			0	0	CON__P13645;CON__P02535-1;P02535;A2A513;P02535-2;P02535-3;CON__Q7Z3Y8;CON__P08730-1;P08730;CON__ENSEMBL:ENSP00000377550;P08730-2;CON__Q2M2I5;CON__P13646-1	CON__P13645	CON__P13645	Krt10;Krt13	Keratin, type I cytoskeletal 10;Keratin, type I cytoskeletal 13	>P13645 SWISS-PROT:P13645 Tax_Id=9606 Gene_Symbol=KRT10 Keratin, type I cytoskeletal 10;>P02535-1 SWISS-PROT:P02535-1 Tax_Id=10090 Gene_Symbol=Krt10 Isoform 1 of Keratin, type I cytoskeletal 10;>sp|P02535|K1C10_MOUSE Keratin, type I cytoskeletal 10 OS=Mus	MSMS	601.31	2	60131221	12006099	n. def.	n. def.	n. def.	n. def.	n. def.	73191	15979	1	73191	72691	73691	5.86E-05	1	19561	81625	65532	1			+
QSVEADINGLRR	12	Unmodified	_QSVEADINGLRR_			0	0	CON__P13645;CON__P02535-1;P02535;A2A513;P02535-2;P02535-3;CON__Q7Z3Y8;CON__P08730-1;P08730;CON__ENSEMBL:ENSP00000377550;P08730-2;CON__P13646-1	CON__P13645	CON__P13645	Krt10;Krt13	Keratin, type I cytoskeletal 10;Keratin, type I cytoskeletal 13	>P13645 SWISS-PROT:P13645 Tax_Id=9606 Gene_Symbol=KRT10 Keratin, type I cytoskeletal 10;>P02535-1 SWISS-PROT:P02535-1 Tax_Id=10090 Gene_Symbol=Krt10 Isoform 1 of Keratin, type I cytoskeletal 10;>sp|P02535|K1C10_MOUSE Keratin, type I cytoskeletal 10 OS=Mus	MULTI-MSMS	453.24	3	45324427	1356711	53445.43	0.0010539	-0.42982	-0.42877	4532439192	56868	13531	0.69691	56869	56573	57.27	0.0030984	2	14762	74.76	61081	1	8592800		+
QSVEADINGLRR	12	Unmodified	_QSVEADINGLRR_			0	0	CON__P13645;CON__P02535-1;P02535;A2A513;P02535-2;P02535-3;CON__Q7Z3Y8;CON__P08730-1;P08730;CON__ENSEMBL:ENSP00000377550;P08730-2;CON__P13646-1	CON__P13645	CON__P13645	Krt10;Krt13	Keratin, type I cytoskeletal 10;Keratin, type I cytoskeletal 13	>P13645 SWISS-PROT:P13645 Tax_Id=9606 Gene_Symbol=KRT10 Keratin, type I cytoskeletal 10;>P02535-1 SWISS-PROT:P02535-1 Tax_Id=10090 Gene_Symbol=Krt10 Isoform 1 of Keratin, type I cytoskeletal 10;>sp|P02535|K1C10_MOUSE Keratin, type I cytoskeletal 10 OS=Mus	MSMS	453.24	3	45324427	1356711	n. def.	n. def.	n. def.	n. def.	n. def.	57356	13603	1	57356	56856	57856	0.018784	1	14866	54.7	41.02	1			+
LAADDFR	7	Unmodified	_LAADDFR_			0	0	CON__P13645;CON__P02535-1;P02535;A2A513;P02535-2;P02535-3;CON__Q7Z3Y7;CON__Q148H6;CON__P08730-1;P08730;CON__ENSEMBL:ENSP00000377550;P08730-2;CON__Q2M2I5;Q61781;CON__P08779;CON__P02533;CON__Q9Z2K1;Q9Z2K1;B1AQ77;CON__A2A4G1;Q61414;A1L317;CON__REFSEQ:XP_986630;B1AQ75;CON__O76014;CON__O76013;A6BLY7;CON__O76015;CON__P19012;CON__Q497I4;Q497I4;B1ATJ5;CON__A2AB72;CON__Q6IFX2;Q6IFX2;CON__Q14532;Q6IFX3;CON…	CON__P13645	CON__P13645	Krt10;Krt13;Krt14;Krt16;Krt15;Krt24;Krt36;Krt28;Krt35;Krt32;Krt42;Krt40;Krt17;Krt18;Krt31;Krt33b;Krt19	Keratin, type I cytoskeletal 10;Keratin, type I cytoskeletal 13;Keratin, type I cytoskeletal 14;Keratin, type I cytoskeletal 16;Keratin, type I cytoskeletal 15;Keratin, type I cytoskeletal 24;Keratin, type I cuticular Ha6;Keratin, type I cytoskeletal 28;Keratin, type I cuticular Ha5;Keratin, type I cytoskeletal 42;Keratin, type I cytoskeletal 40;Keratin, type I cytoskeletal 17;Keratin, type I cyt…	>P13645 SWISS-PROT:P13645 Tax_Id=9606 Gene_Symbol=KRT10 Keratin, type I cytoskeletal 10;>P02535-1 SWISS-PROT:P02535-1 Tax_Id=10090 Gene_Symbol=Krt10 Isoform 1 of Keratin, type I cytoskeletal 10;>sp|P02535|K1C10_MOUSE Keratin, type I cytoskeletal 10 OS=Mus	MULTI-MSMS	404.2	2	40420341	80639227	55568.48	0.0629	-0.12047	-0.057572	404203324	52711	12906	14178	52711	52291	53709	1.73E-05	1	13383	134.44	69661	1	6157900		+
VTMQNLNDR	9	Unmodified	_VTMQNLNDR_			0	0	CON__P13645;CON__P02535-1;P02535;A2A513;P02535-2;P02535-3;CON__Q7Z3Y8;CON__Q7Z3Y7;CON__Q148H6;Q61781;CON__P08779;CON__P02533;CON__Q9Z2K1;Q9Z2K1;B1AQ77;CON__A2A4G1;Q61414;CON__Q7Z3Z0;CON__Q7Z3Y9;Q9Z320;Q8VCW2	CON__P13645	CON__P13645	Krt10;Krt14;Krt16;Krt15;Krt27;Krt25	Keratin, type I cytoskeletal 10;Keratin, type I cytoskeletal 14;Keratin, type I cytoskeletal 16;Keratin, type I cytoskeletal 15;Keratin, type I cytoskeletal 27;Keratin, type I cytoskeletal 25	>P13645 SWISS-PROT:P13645 Tax_Id=9606 Gene_Symbol=KRT10 Keratin, type I cytoskeletal 10;>P02535-1 SWISS-PROT:P02535-1 Tax_Id=10090 Gene_Symbol=Krt10 Isoform 1 of Keratin, type I cytoskeletal 10;>sp|P02535|K1C10_MOUSE Keratin, type I cytoskeletal 10 OS=Mus	MULTI-MSMS	545.77	2	54576912	10895237	47401.84	0.24136	16429	18843	5457703319	39904	10985	0.41486	39904	39743	40157	8.80E-05	1	9658	129.38	65342	1	2567200		+
DAEAWFNEK	9	Unmodified	_DAEAWFNEK_			0	0	CON__P13645;CON__Q7Z3Y8;CON__Q7Z3Y7;CON__Q148H6;CON__Q7Z3Z0	CON__P13645	CON__P13645			>P13645 SWISS-PROT:P13645 Tax_Id=9606 Gene_Symbol=KRT10 Keratin, type I cytoskeletal 10;>Q7Z3Y8 SWISS-PROT:Q7Z3Y8 Tax_Id=9606 Gene_Symbol=KRT27 Keratin, type I cytoskeletal 27;>Q7Z3Y7 SWISS-PROT:Q7Z3Y7 Tax_Id=9606 Gene_Symbol=KRT28 Keratin 25D;>Q148H6 TREM	MSMS	555.25	2	55524855	11084825	n. def.	n. def.	n. def.	n. def.	n. def.	96188	19428	1	96188	95688	96688	0.004198	1	25934	75294	61916	1			+
SLLEGEGSSGGGGR	14	Unmodified	_SLLEGEGSSGGGGR_			0	0	CON__P13645	CON__P13645	CON__P13645			>P13645 SWISS-PROT:P13645 Tax_Id=9606 Gene_Symbol=KRT10 Keratin, type I cytoskeletal 10	MULTI-MSMS	631.8	2	63180221	12615899	45641.19	0.070094	0.071252	0.14135	6318020749	40581	11088	0.62844	40581	40.36	40989	0.0020096	2	9913	85457	57059	1	3112900		+
SQYEQLAEQNRK	12	Unmodified	_SQYEQLAEQNRK_			0	0	CON__P13645	CON__P13645	CON__P13645			>P13645 SWISS-PROT:P13645 Tax_Id=9606 Gene_Symbol=KRT10 Keratin, type I cytoskeletal 10	MULTI-MSMS	498.58	3	49858295	1492727	50525.15	0.29573	-0.071625	0.2241	4985830489	29832	94749	0.79524	29832	29526	30321	7.54E-07	2	6997	142.89	142.89	1	11780000		+
SQYEQLAEQNRK	12	Unmodified	_SQYEQLAEQNRK_			0	0	CON__P13645	CON__P13645	CON__P13645			>P13645 SWISS-PROT:P13645 Tax_Id=9606 Gene_Symbol=KRT10 Keratin, type I cytoskeletal 10	MULTI-MSMS	747.37	2	74737079	1492727	44183.9	-0.087735	-0.27743	-0.36517	7473704751	29762	94639	0.18867	29762	29638	29827	0.00080292	1	6947	90926	90926	1	998580		+
VLDELTLTK	9	Unmodified	_VLDELTLTK_			0	0	CON__P13645	CON__P13645	CON__P13645			>P13645 SWISS-PROT:P13645 Tax_Id=9606 Gene_Symbol=KRT10 Keratin, type I cytoskeletal 10	MULTI-MSMS	516.3	2	51630279	1030591	50087.47	0.28949	-0.11469	0.1748	516302559	97196	19.58	15102	97196	96703	98213	0.00067949	5	26467	111.65	93788	1	2729400		+
VLDELTLTK	9	Unmodified	_VLDELTLTK_			0	0	CON__P13645	CON__P13645	CON__P13645			>P13645 SWISS-PROT:P13645 Tax_Id=9606 Gene_Symbol=KRT10 Keratin, type I cytoskeletal 10	MULTI-MSMS	516.3	2	51630279	1030591	50087.47	0.28879	-0.14778	0.14101	5163026207	98529	19.78	0.34678	98529	98393	98.74	0.005992	1	26555	86624	37828	1	846820		+
YENEVALR	8	Unmodified	_YENEVALR_			0	0	CON__P13645	CON__P13645	CON__P13645			>P13645 SWISS-PROT:P13645 Tax_Id=9606 Gene_Symbol=KRT10 Keratin, type I cytoskeletal 10	MULTI-MSMS	497.25	2	49725363	99249271	50713.99	0.31986	0.22001	0.53987	4972536696	46056	11909	0.98232	46056	45737	46719	2.78E-05	2	11489	141.39	101.04	1	5579600		+
VQPYLDEFQK	10	Unmodified	_VQPYLDEFQK_			0	0	CON__P15497;Q00623	CON__P15497	CON__P15497	Apoa1	Apolipoprotein A-I;Truncated apolipoprotein A-I	>P15497 SWISS-PROT:P15497 (Bos taurus) Apolipoprotein A-I precursor;>sp|Q00623|APOA1_MOUSE Apolipoprotein A-I OS=Mus musculus GN=Apoa1 PE=1 SV=2	MULTI-MSMS	633.82	2	63382188	12656292	46350.55	-0.21017	0.42389	0.21371	6338221591	83186	17477	0.40784	83186	82978	83386	0.018458	1	21215	61353	61353	1	1181300		+
DFATVYVEAIK	11	Unmodified	_DFATVYVEAIK_			0	0	CON__P15497	CON__P15497	CON__P15497			>P15497 SWISS-PROT:P15497 (Bos taurus) Apolipoprotein A-I precursor	MULTI-MSMS	628.33	2	62833208	12546496	45435.71	0.015745	0.59888	0.61462	62833221	144.6	26.69	0.28354	144.6	144.42	144.7	0.00010438	1	38479	112.15	94711	1	1549200		+
DFATVYVEAIK	11	Unmodified	_DFATVYVEAIK_			0	0	CON__P15497	CON__P15497	CON__P15497			>P15497 SWISS-PROT:P15497 (Bos taurus) Apolipoprotein A-I precursor	MULTI-MSMS	628.33	2	62833208	12546496	45435.7	-0.043088	0.16662	0.12353	6283319485	144.85	26727	0.072906	144.85	144.81	144.89	0.00019576	1	38567	99522	89151	1	802100		+
DSGRDYVAQFEASALGK	17	Unmodified	_DSGRDYVAQFEASALGK_			0	0	CON__P15497	CON__P15497	CON__P15497			>P15497 SWISS-PROT:P15497 (Bos taurus) Apolipoprotein A-I precursor	MULTI-MSMS	605.63	3	60529536	18128642	46473.98	0.39498	-0.15218	0.2428	605295325	131.05	24658	0.68839	131.05	130.7	131.39	0.017699	1	35216	94.01	94.01	1	4428700		+
VAPLGEEFR	9	Unmodified	_VAPLGEEFR_			0	0	CON__P15497	CON__P15497	CON__P15497			>P15497 SWISS-PROT:P15497 (Bos taurus) Apolipoprotein A-I precursor	MULTI-SECPEP	509.24	2	50927182	10165291	50784	0.12729	0.44223	0.56952	5092721625	73503	16026	0.56147	73503	73245	73806	0.00026542	1	19678	70056	52817	1	2317500		+
VSILAAIDEASK	12	Unmodified	_VSILAAIDEASK_			0	0	CON__P15497	CON__P15497	CON__P15497			>P15497 SWISS-PROT:P15497 (Bos taurus) Apolipoprotein A-I precursor	MSMS	608.84	2	60884281	12156711	n. def.	n. def.	n. def.	n. def.	n. def.	127.52	24128	1	127.52	127.02	128.02	0.0012786	1	34290	68034	35428	1			+
APNTPASGANGDGSMSQTQSGSTVK	25	Oxidation (M)	_APNTPASGANGDGSM(ox)SQTQSGSTVK_	APNTPASGANGDGSM(1)SQTQSGSTVK	APNTPASGANGDGSM(374.17)SQTQSGSTVK	0	1	CON__P15636	CON__P15636	CON__P15636			>P15636 SWISS-PROT:P15636 Protease I precursor Lysyl endopeptidase Achromobacter lyticus.	MULTI-MSMS	789.69	3	78935567	23650452	39564.75	-0.12629	0.069205	-0.057083	7896902921	29893	94837	23295	29893	29247	31576	2.84E-116	7	7122	374.17	340.47	1	676160000		+
APNTPASGANGDGSMSQTQSGSTVK	25	Oxidation (M)	_APNTPASGANGDGSM(ox)SQTQSGSTVK_	APNTPASGANGDGSM(1)SQTQSGSTVK	APNTPASGANGDGSM(113.73)SQTQSGSTVK	0	1	CON__P15636	CON__P15636	CON__P15636			>P15636 SWISS-PROT:P15636 Protease I precursor Lysyl endopeptidase Achromobacter lyticus.	MULTI-MSMS	592.27	4	59226858	23650452	45724.83	0.25196	0.071793	0.32375	5925194668	2015-08-29	94701	0.71036	2015-08-29	29467	30177	1.09E-05	2	6900	113.73	113.73	1	14010000		+
APNTPASGANGDGSMSQTQSGSTVK	25	Oxidation (M)	_APNTPASGANGDGSM(ox)SQTQSGSTVK_	APNTPASGANGDGSM(1)SQTQSGSTVK	APNTPASGANGDGSM(263.16)SQTQSGSTVK	0	1	CON__P15636	CON__P15636	CON__P15636			>P15636 SWISS-PROT:P15636 Protease I precursor Lysyl endopeptidase Achromobacter lyticus.	MULTI-MSMS	789.36	3	78935567	23650452	39554.19	-0.16912	-0.03808	-0.2072	7896900566	32064	98104	11354	32064	31.43	32565	2.15E-51	3	7636	263.16	263.16	1	9514300		+
APNTPASGANGDGSMSQTQSGSTVK	25	Oxidation (M)	_APNTPASGANGDGSM(ox)SQTQSGSTVK_	APNTPASGANGDGSM(1)SQTQSGSTVK	APNTPASGANGDGSM(210.5)SQTQSGSTVK	0	1	CON__P15636	CON__P15636	CON__P15636			>P15636 SWISS-PROT:P15636 Protease I precursor Lysyl endopeptidase Achromobacter lyticus.	MULTI-MSMS	1184.03	2	11835299	23650452	32849.39	-0.67666	-0.31284	-0.98949	1184031884	33708	10056	12961	33708	33034	34.33	2.17E-29	3	7959	210.5	199.64	1	4362900		+
APNTPASGANGDGSMSQTQSGSTVK	25	Oxidation (M)	_APNTPASGANGDGSM(ox)SQTQSGSTVK_	APNTPASGANGDGSM(1)SQTQSGSTVK	APNTPASGANGDGSM(424.99)SQTQSGSTVK	0	1	CON__P15636	CON__P15636	CON__P15636			>P15636 SWISS-PROT:P15636 Protease I precursor Lysyl endopeptidase Achromobacter lyticus.	MULTI-MSMS	789.69	3	78935567	23650452	39536.18	-0.38571	0.024565	-0.36114	789690147	37.94	10691	1594	37.94	37105	38699	3.53E-137	5	8994	424.99	424.99	1	92040000		+
APNTPASGANGDGSMSQTQSGSTVK	25	Oxidation (M)	_APNTPASGANGDGSM(ox)SQTQSGSTVK_	APNTPASGANGDGSM(1)SQTQSGSTVK	APNTPASGANGDGSM(365.8)SQTQSGSTVK	0	1	CON__P15636	CON__P15636	CON__P15636			>P15636 SWISS-PROT:P15636 Protease I precursor Lysyl endopeptidase Achromobacter lyticus.	MULTI-MSMS	789.69	3	78935567	23650452	39493.03	-0.26801	-0.13848	-0.40649	7896899981	39.25	10888	13951	39.25	38592	39987	1.31E-97	4	9461	365.8	365.8	1	65309000		+
APNTPASGANGDGSMSQTQSGSTVK	25	Oxidation (M)	_APNTPASGANGDGSM(ox)SQTQSGSTVK_	APNTPASGANGDGSM(1)SQTQSGSTVK	APNTPASGANGDGSM(430.86)SQTQSGSTVK	0	1	CON__P15636	CON__P15636	CON__P15636			>P15636 SWISS-PROT:P15636 Protease I precursor Lysyl endopeptidase Achromobacter lyticus.	MULTI-MSMS	789.69	3	78935567	23650452	39541.63	-0.14843	-0.28402	-0.43245	7896898928	40583	11088	23076	40583	39756	42064	1.72E-157	4	9754	430.86	430.86	1	74436000		+
APNTPASGANGDGSMSQTQSGSTVK	25	Oxidation (M)	_APNTPASGANGDGSM(ox)SQTQSGSTVK_	APNTPASGANGDGSM(1)SQTQSGSTVK	APNTPASGANGDGSM(145.89)SQTQSGSTVK	0	1	CON__P15636	CON__P15636	CON__P15636			>P15636 SWISS-PROT:P15636 Protease I precursor Lysyl endopeptidase Achromobacter lyticus.	MSMS	1183.53	2	11835299	23650452	n. def.	n. def.	n. def.	n. def.	n. def.	34337	10151	1	34337	33837	34837	3.34E-43	1	8142	145.89	137.1	1			+
APNTPASGANGDGSMSQTQSGSTVK	25	Unmodified	_APNTPASGANGDGSMSQTQSGSTVK_			0	0	CON__P15636	CON__P15636	CON__P15636			>P15636 SWISS-PROT:P15636 Protease I precursor Lysyl endopeptidase Achromobacter lyticus.	MULTI-MSMS	810.68	3	81067948	24290166	40283.17	-0.14896	-0.26738	-0.41633	8110138786	29803	94701	0.52431	29803	29559	30083	0.032319	1	6909	50827	38871	8	2525900		+
RVLGQLHGGPSSCSATGTNR	20	Unmodified	_RVLGQLHGGPSSCSATGTNR_			0	0	CON__P15636	CON__P15636	CON__P15636			>P15636 SWISS-PROT:P15636 Protease I precursor Lysyl endopeptidase Achromobacter lyticus.	MULTI-SECPEP	534.5	4	53450075	21339739	47380.93	0.36555	-0.38855	-0.022999	5347514077	53956	13094	12042	53956	53377	54581	1.91E-13	1	13919	104.88	92.39	5	2134000		+
RVLGQLHGGPSSCSATGTNR	20	Unmodified	_RVLGQLHGGPSSCSATGTNR_			0	0	CON__P15636	CON__P15636	CON__P15636			>P15636 SWISS-PROT:P15636 Protease I precursor Lysyl endopeptidase Achromobacter lyticus.	MULTI-SECPEP	534	4	53450075	21339739	47954.29	0.38021	15858	19661	5345017791	55235	13285	0.3321	55235	55061	55393	8.40E-13	1	14241	101.29	84346	5	2508900		+
RVLGQLHGGPSSCSATGTNRSDQYGR	26	Unmodified	_RVLGQLHGGPSSCSATGTNRSDQYGR_			0	0	CON__P15636	CON__P15636	CON__P15636			>P15636 SWISS-PROT:P15636 Protease I precursor Lysyl endopeptidase Achromobacter lyticus.	MULTI-SECPEP	710.83	4	71107661	28402774	41150.58	0.018586	16892	17077	7113290619	56294	13444	0.49903	56294	56117	56616	0.0041072	1	14632	60464	52242	7	3849000		+
APNTPASGANGDGSMSQTQSGSTVK	25	Unmodified	_APNTPASGANGDGSMSQTQSGSTVK_			0	0	CON__P15636	CON__P15636	CON__P15636			>P15636 SWISS-PROT:P15636 Protease I precursor Lysyl endopeptidase Achromobacter lyticus.	MULTI-MSMS	784.36	3	78402404	23490503	39076.5	-0.059103	-0.0037404	-0.062844	7843585519	41.65	11248	27025	41.65	41087	43.79	7.91E-117	8	10135	397.82	397.82	1	661400000		+
APNTPASGANGDGSMSQTQSGSTVK	25	Unmodified	_APNTPASGANGDGSMSQTQSGSTVK_			0	0	CON__P15636	CON__P15636	CON__P15636			>P15636 SWISS-PROT:P15636 Protease I precursor Lysyl endopeptidase Achromobacter lyticus.	MULTI-MSMS	588.27	4	58826985	23490503	46598.57	0.33252	0.028228	0.36075	5882698301	41569	11235	0.62109	41569	41292	41913	2.23E-05	1	10109	112.88	97958	1	8606700		+
APNTPASGANGDGSMSQTQSGSTVK	25	Unmodified	_APNTPASGANGDGSMSQTQSGSTVK_			0	0	CON__P15636	CON__P15636	CON__P15636			>P15636 SWISS-PROT:P15636 Protease I precursor Lysyl endopeptidase Achromobacter lyticus.	MULTI-MSMS	784.36	3	78402404	23490503	38610.71	-0.078017	-11236	-12016	7840234481	45075	11761	0.51835	45075	44798	45316	3.85E-09	2	11136	141.36	124.43	1	2236000		+
APNTPASGANGDGSMSQTQSGSTVK	25	Unmodified	_APNTPASGANGDGSMSQTQSGSTVK_			0	0	CON__P15636	CON__P15636	CON__P15636			>P15636 SWISS-PROT:P15636 Protease I precursor Lysyl endopeptidase Achromobacter lyticus.	MSMS	784.02	3	78402404	23490503	n. def.	n. def.	n. def.	n. def.	n. def.	45968	11895	1	45968	45468	46468	2.90E-14	1	11431	88168	63002	1			+
DIIRAVGAYSK	11	Unmodified	_DIIRAVGAYSK_			0	0	CON__P15636	CON__P15636	CON__P15636			>P15636 SWISS-PROT:P15636 Protease I precursor Lysyl endopeptidase Achromobacter lyticus.	MULTI-MSMS	596.84	2	59683786	11916612	46813.81	-0.031175	0.047295	0.016119	596837861	70814	15621	13615	70814	70422	71783	3.53E-07	3	18852	172.76	117.4	1	6289200		+
DIIRAVGAYSK	11	Unmodified	_DIIRAVGAYSK_			0	0	CON__P15636	CON__P15636	CON__P15636			>P15636 SWISS-PROT:P15636 Protease I precursor Lysyl endopeptidase Achromobacter lyticus.	MULTI-MSMS	398.23	3	39822767	11916612	55502.03	-0.23568	0.16333	-0.072357	39822771	70889	15634	19894	70889	70376	72366	0.0018436	3	18973	114.72	69857	1	22243000		+
DIIRAVGAYSK	11	Unmodified	_DIIRAVGAYSK_			0	0	CON__P15636	CON__P15636	CON__P15636			>P15636 SWISS-PROT:P15636 Protease I precursor Lysyl endopeptidase Achromobacter lyticus.	MSMS	398.56	3	39822767	11916612	n. def.	n. def.	n. def.	n. def.	n. def.	72611	15892	1	72611	72111	73111	0.025748	1	19381	58172	58172	1			+
DQNYPGAIAIHHPNVAEK	18	Unmodified	_DQNYPGAIAIHHPNVAEK_			0	0	CON__P15636	CON__P15636	CON__P15636			>P15636 SWISS-PROT:P15636 Protease I precursor Lysyl endopeptidase Achromobacter lyticus.	MULTI-MSMS	494.5	4	49425116	19729755	49130.47	0.26625	-0.60947	-0.34322	4945014866	63885	14583	94117	63885	63142	72553	3.59E-19	28	17049	194.94	174.55	1	15172000000		+
DQNYPGAIAIHHPNVAEK	18	Unmodified	_DQNYPGAIAIHHPNVAEK_			0	0	CON__P15636	CON__P15636	CON__P15636			>P15636 SWISS-PROT:P15636 Protease I precursor Lysyl endopeptidase Achromobacter lyticus.	MULTI-MSMS	658.67	3	65866578	19729755	43264.86	0.017151	0.019933	0.037084	6590000688	63794	14569	58017	63794	63222	69023	9.42E-13	10	16968	160.45	146.65	1	2941900000		+
DQNYPGAIAIHHPNVAEK	18	Unmodified	_DQNYPGAIAIHHPNVAEK_			0	0	CON__P15636	CON__P15636	CON__P15636			>P15636 SWISS-PROT:P15636 Protease I precursor Lysyl endopeptidase Achromobacter lyticus.	MULTI-MSMS	988	2	98749504	19729755	36041.73	-0.33574	0.84715	0.51142	9874955408	64409	14661	0.21812	64409	64327	64545	3.73E-08	1	16992	142.78	142.78	1	1798100		+
DQNYPGAIAIHHPNVAEK	18	Unmodified	_DQNYPGAIAIHHPNVAEK_			0	0	CON__P15636	CON__P15636	CON__P15636			>P15636 SWISS-PROT:P15636 Protease I precursor Lysyl endopeptidase Achromobacter lyticus.	MULTI-MSMS	658.67	3	65866578	19729755	42831.21	-0.2432	0.24254	-0.00065748	6586661912	71728	15758	0.26881	71728	71595	71864	0.0028998	1	19144	87.85	71185	1	2107400		+
DQNYPGAIAIHHPNVAEK	18	Unmodified	_DQNYPGAIAIHHPNVAEK_			0	0	CON__P15636	CON__P15636	CON__P15636			>P15636 SWISS-PROT:P15636 Protease I precursor Lysyl endopeptidase Achromobacter lyticus.	MULTI-MSMS	659	3	65866578	19729755	43362.08	-0.2346	0.17433	-0.060266	6586661113	72101	15815	0.53917	72101	71855	72394	0.0042598	2	19254	83849	72058	1	2619900		+
DQNYPGAIAIHHPNVAEK	18	Unmodified	_DQNYPGAIAIHHPNVAEK_			0	0	CON__P15636	CON__P15636	CON__P15636			>P15636 SWISS-PROT:P15636 Protease I precursor Lysyl endopeptidase Achromobacter lyticus.	MULTI-MSMS	494.5	4	49425116	19729755	49316.4	0.061295	-0.20387	-0.14258	4945018127	73478	16021	15272	73478	72553	74.08	0.00051886	2	19625	94856	81978	1	10902000		+
DQNYPGAIAIHHPNVAEK	18	Unmodified	_DQNYPGAIAIHHPNVAEK_			0	0	CON__P15636	CON__P15636	CON__P15636			>P15636 SWISS-PROT:P15636 Protease I precursor Lysyl endopeptidase Achromobacter lyticus.	MULTI-MSMS	494.5	4	49425116	19729755	49301.11	0.22024	0.73565	0.95589	4942514373	75.58	16337	0.51088	75.58	75243	75754	0.00012518	1	20225	98175	89999	1	7536400		+
DQNYPGAIAIHHPNVAEK	18	Unmodified	_DQNYPGAIAIHHPNVAEK_			0	0	CON__P15636	CON__P15636	CON__P15636			>P15636 SWISS-PROT:P15636 Protease I precursor Lysyl endopeptidase Achromobacter lyticus.	MULTI-MSMS	494.5	4	49425116	19729755	49825	0.24863	0.26576	0.51439	4945020218	75931	16.39	0.43024	75931	75688	76119	0.0030223	1	20360	87.49	74612	1	6933700		+
DQNYPGAIAIHHPNVAEK	18	Unmodified	_DQNYPGAIAIHHPNVAEK_			0	0	CON__P15636	CON__P15636	CON__P15636			>P15636 SWISS-PROT:P15636 Protease I precursor Lysyl endopeptidase Achromobacter lyticus.	MULTI-MSMS	659	3	65866578	19729755	48900.75	-0.0093299	-0.32231	-0.33164	6589998488	75868	16.38	0.30869	75868	75711	76.02	0.0060229	1	20365	78661	58842	1	1908500		+
DQNYPGAIAIHHPNVAEK	18	Unmodified	_DQNYPGAIAIHHPNVAEK_			0	0	CON__P15636	CON__P15636	CON__P15636			>P15636 SWISS-PROT:P15636 Protease I precursor Lysyl endopeptidase Achromobacter lyticus.	MULTI-MSMS	494.5	4	49425116	19729755	49824.99	0.2831	-0.079284	0.20382	4945018478	76366	16455	0.86006	76366	76039	76899	0.0035376	1	20528	85974	82.17	1	6365200		+
DQNYPGAIAIHHPNVAEK	18	Unmodified	_DQNYPGAIAIHHPNVAEK_			0	0	CON__P15636	CON__P15636	CON__P15636			>P15636 SWISS-PROT:P15636 Protease I precursor Lysyl endopeptidase Achromobacter lyticus.	MULTI-MSMS	494.25	4	49425116	19729755	49215.63	0.35184	-0.28521	0.066631	4945017731	77479	16621	0.89656	77479	77124	78.02	0.00011407	1	20762	100.45	96646	1	4010300		+
DQNYPGAIAIHHPNVAEK	18	Unmodified	_DQNYPGAIAIHHPNVAEK_			0	0	CON__P15636	CON__P15636	CON__P15636			>P15636 SWISS-PROT:P15636 Protease I precursor Lysyl endopeptidase Achromobacter lyticus.	MULTI-MSMS	494.5	4	49425116	19729755	49824.98	0.31977	-0.29503	0.024739	4945017911	78101	16715	0.77162	78101	77651	78422	0.0012586	1	20990	92679	89017	1	5206200		+
DQNYPGAIAIHHPNVAEK	18	Unmodified	_DQNYPGAIAIHHPNVAEK_			0	0	CON__P15636	CON__P15636	CON__P15636			>P15636 SWISS-PROT:P15636 Protease I precursor Lysyl endopeptidase Achromobacter lyticus.	MULTI-MSMS	494.5	4	49425116	19729755	50152.2	0.10986	-0.38755	-0.27769	4945017355	81134	17.17	1064	81134	80619	81683	0.0038392	3	21881	85087	80637	1	4446900		+
DQNYPGAIAIHHPNVAEK	18	Unmodified	_DQNYPGAIAIHHPNVAEK_			0	0	CON__P15636	CON__P15636	CON__P15636			>P15636 SWISS-PROT:P15636 Protease I precursor Lysyl endopeptidase Achromobacter lyticus.	MULTI-MSMS	494.5	4	49425116	19729755	50518.5	0.052551	-0.015847	0.036704	4942511336	81971	17295	0.68098	81971	81585	82266	0.00010314	2	22168	102.69	98.24	1	3263100		+
DQNYPGAIAIHHPNVAEK	18	Unmodified	_DQNYPGAIAIHHPNVAEK_			0	0	CON__P15636	CON__P15636	CON__P15636			>P15636 SWISS-PROT:P15636 Protease I precursor Lysyl endopeptidase Achromobacter lyticus.	MULTI-MSMS	494.5	4	49425116	19729755	50518.5	0.015884	0.086889	0.10277	4945019552	82504	17375	0.57254	82504	82204	82776	0.0033658	1	22351	86479	82676	1	3199400		+
DQNYPGAIAIHHPNVAEK	18	Unmodified	_DQNYPGAIAIHHPNVAEK_			0	0	CON__P15636	CON__P15636	CON__P15636			>P15636 SWISS-PROT:P15636 Protease I precursor Lysyl endopeptidase Achromobacter lyticus.	MULTI-MSMS	494.25	4	49425116	19729755	50518.5	-0.019845	0.14411	0.12426	4945019852	82985	17447	0.56186	82985	82737	83299	0.0010237	1	22439	93371	91314	1	3119400		+
DQNYPGAIAIHHPNVAEK	18	Unmodified	_DQNYPGAIAIHHPNVAEK_			0	0	CON__P15636	CON__P15636	CON__P15636			>P15636 SWISS-PROT:P15636 Protease I precursor Lysyl endopeptidase Achromobacter lyticus.	MULTI-MSMS	494.5	4	49425116	19729755	50152.21	-0.059526	-0.15043	-0.20996	4945018136	83484	17523	0.56529	83484	83242	83808	0.00051886	1	22529	94856	87975	1	2936500		+
DQNYPGAIAIHHPNVAEK	18	Unmodified	_DQNYPGAIAIHHPNVAEK_			0	0	CON__P15636	CON__P15636	CON__P15636			>P15636 SWISS-PROT:P15636 Protease I precursor Lysyl endopeptidase Achromobacter lyticus.	MULTI-MSMS	494.5	4	49425116	19729755	49889.89	-0.20674	-0.084578	-0.29132	4945018088	85.39	17809	0.2214	85.39	85276	85497	0.0044624	1	23074	83253	83253	1	1703300		+
DQNYPGAIAIHHPNVAEK	18	Unmodified	_DQNYPGAIAIHHPNVAEK_			0	0	CON__P15636	CON__P15636	CON__P15636			>P15636 SWISS-PROT:P15636 Protease I precursor Lysyl endopeptidase Achromobacter lyticus.	MULTI-MSMS	494.25	4	49425116	19729755	50518.49	-0.12358	-0.22103	-0.3446	4945017815	86726	18009	0.31023	86726	86563	86874	0.0038189	1	23428	85146	79009	1	2518000		+
DQNYPGAIAIHHPNVAEK	18	Unmodified	_DQNYPGAIAIHHPNVAEK_			0	0	CON__P15636	CON__P15636	CON__P15636			>P15636 SWISS-PROT:P15636 Protease I precursor Lysyl endopeptidase Achromobacter lyticus.	MULTI-MSMS	494.5	4	49425116	19729755	50152.21	-0.08155	-0.092619	-0.17417	494501798	87401	2015-11-18	0.47911	87401	87215	87694	0.011465	1	23608	67.43	61291	1	2223800		+
DQNYPGAIAIHHPNVAEK	18	Unmodified	_DQNYPGAIAIHHPNVAEK_			0	0	CON__P15636	CON__P15636	CON__P15636			>P15636 SWISS-PROT:P15636 Protease I precursor Lysyl endopeptidase Achromobacter lyticus.	MULTI-MSMS	494.5	4	49425116	19729755	50152.21	-0.060837	-0.06659	-0.12743	4942510832	87728	18159	0.56893	87728	87.43	87999	0.00012523	1	23697	98165	90467	1	2068100		+
DQNYPGAIAIHHPNVAEK	18	Unmodified	_DQNYPGAIAIHHPNVAEK_			0	0	CON__P15636	CON__P15636	CON__P15636			>P15636 SWISS-PROT:P15636 Protease I precursor Lysyl endopeptidase Achromobacter lyticus.	MULTI-MSMS	494.25	4	49425116	19729755	50152.23	0.043207	0.3003	0.3435	4942515456	89375	18406	0.92694	89375	88858	89785	0.0013999	2	24020	92264	84554	1	2373400		+
DQNYPGAIAIHHPNVAEK	18	Unmodified	_DQNYPGAIAIHHPNVAEK_			0	0	CON__P15636	CON__P15636	CON__P15636			>P15636 SWISS-PROT:P15636 Protease I precursor Lysyl endopeptidase Achromobacter lyticus.	MULTI-MSMS	494.25	4	49425116	19729755	49889.88	0.10511	-0.17894	-0.07383	4942511088	90366	18555	0.34912	90366	90177	90527	0.0026569	1	24375	88565	82128	1	1509300		+
DQNYPGAIAIHHPNVAEK	18	Unmodified	_DQNYPGAIAIHHPNVAEK_			0	0	CON__P15636	CON__P15636	CON__P15636			>P15636 SWISS-PROT:P15636 Protease I precursor Lysyl endopeptidase Achromobacter lyticus.	MULTI-MSMS	494.25	4	49425116	19729755	50152.22	0.12568	0.05906	0.18474	49450197	90675	18601	0.41175	90675	90522	90934	0.0079096	1	24465	73.11	66577	1	1928600		+
DQNYPGAIAIHHPNVAEK	18	Unmodified	_DQNYPGAIAIHHPNVAEK_			0	0	CON__P15636	CON__P15636	CON__P15636			>P15636 SWISS-PROT:P15636 Protease I precursor Lysyl endopeptidase Achromobacter lyticus.	MULTI-MSMS	494.5	4	49425116	19729755	50152.23	0.14343	0.23106	0.37449	4945019694	90955	18643	0.34958	90955	90739	91088	0.00013314	1	24554	96544	86263	1	1820200		+
DQNYPGAIAIHHPNVAEK	18	Unmodified	_DQNYPGAIAIHHPNVAEK_			0	0	CON__P15636	CON__P15636	CON__P15636			>P15636 SWISS-PROT:P15636 Protease I precursor Lysyl endopeptidase Achromobacter lyticus.	MULTI-MSMS	494.5	4	49425116	19729755	49889.88	0.24974	-0.19873	0.051007	4945018009	92648	18897	0.2776	92648	92497	92775	0.0062405	1	24991	78021	73753	1	1425200		+
DQNYPGAIAIHHPNVAEK	18	Unmodified	_DQNYPGAIAIHHPNVAEK_			0	0	CON__P15636	CON__P15636	CON__P15636			>P15636 SWISS-PROT:P15636 Protease I precursor Lysyl endopeptidase Achromobacter lyticus.	MULTI-MSMS	494.25	4	49425116	19729755	50152.21	0.27823	-0.16247	0.11576	494501821	93084	18963	0.21652	93084	92965	93182	0.0074308	1	25087	74519	70321	1	1743100		+
DQNYPGAIAIHHPNVAEK	18	Unmodified	_DQNYPGAIAIHHPNVAEK_			0	0	CON__P15636	CON__P15636	CON__P15636			>P15636 SWISS-PROT:P15636 Protease I precursor Lysyl endopeptidase Achromobacter lyticus.	MULTI-MSMS	494.5	4	49425116	19729755	50152.22	0.29898	0.003014	0.302	4942511636	93483	19023	0.2411	93483	93.36	93601	0.0031074	1	25176	87.24	80456	1	1744600		+
DQNYPGAIAIHHPNVAEK	18	Unmodified	_DQNYPGAIAIHHPNVAEK_			0	0	CON__P15636	CON__P15636	CON__P15636			>P15636 SWISS-PROT:P15636 Protease I precursor Lysyl endopeptidase Achromobacter lyticus.	MULTI-MSMS	494.5	4	49425116	19729755	50152.21	0.27602	-0.22199	0.054034	4945018311	94466	19.17	0.43781	94466	94221	94658	0.0028998	1	25477	87.85	84047	1	2057800		+
DQNYPGAIAIHHPNVAEK	18	Unmodified	_DQNYPGAIAIHHPNVAEK_			0	0	CON__P15636	CON__P15636	CON__P15636			>P15636 SWISS-PROT:P15636 Protease I precursor Lysyl endopeptidase Achromobacter lyticus.	MULTI-MSMS	494.25	4	49425116	19729755	49933.98	0.26356	-0.27748	-0.013911	4942509387	94927	19239	0.36813	94927	94765	95133	0.0019469	1	25565	90654	90654	1	1440100		+
DQNYPGAIAIHHPNVAEK	18	Unmodified	_DQNYPGAIAIHHPNVAEK_			0	0	CON__P15636	CON__P15636	CON__P15636			>P15636 SWISS-PROT:P15636 Protease I precursor Lysyl endopeptidase Achromobacter lyticus.	MULTI-MSMS	494.5	4	49425116	19729755	50705.35	0.25665	-0.20306	0.053584	4945016977	95266	19.29	0.44974	95266	95041	95491	0.0044624	1	25655	83253	72638	1	1942700		+
DQNYPGAIAIHHPNVAEK	18	Unmodified	_DQNYPGAIAIHHPNVAEK_			0	0	CON__P15636	CON__P15636	CON__P15636			>P15636 SWISS-PROT:P15636 Protease I precursor Lysyl endopeptidase Achromobacter lyticus.	MULTI-MSMS	494.25	4	49425116	19729755	50419.9	0.21817	-0.16678	0.051383	4942510593	96917	19538	0.29557	96917	96759	97055	0.0064285	1	26171	77468	77468	1	1349700		+
DQNYPGAIAIHHPNVAEK	18	Unmodified	_DQNYPGAIAIHHPNVAEK_			0	0	CON__P15636	CON__P15636	CON__P15636			>P15636 SWISS-PROT:P15636 Protease I precursor Lysyl endopeptidase Achromobacter lyticus.	MULTI-MSMS	494.5	4	49425116	19729755	50700.39	0.21849	0.088338	0.30683	4942511243	97748	19662	0.35854	97748	97547	97906	0.0033658	1	26373	86479	86479	1	1749000		+
DQNYPGAIAIHHPNVAEK	18	Unmodified	_DQNYPGAIAIHHPNVAEK_			0	0	CON__P15636	CON__P15636	CON__P15636			>P15636 SWISS-PROT:P15636 Protease I precursor Lysyl endopeptidase Achromobacter lyticus.	MULTI-MSMS	494.5	4	49425116	19729755	50700.41	0.21854	0.38184	0.60038	4945021936	98154	19723	0.24491	98154	98027	98272	0.0060187	1	26463	78674	78674	1	1783200		+
DQNYPGAIAIHHPNVAEK	18	Unmodified	_DQNYPGAIAIHHPNVAEK_			0	0	CON__P15636	CON__P15636	CON__P15636			>P15636 SWISS-PROT:P15636 Protease I precursor Lysyl endopeptidase Achromobacter lyticus.	MULTI-MSMS	494.5	4	49425116	19729755	50700.39	0.21855	0.073478	0.29203	4945019381	98355	19753	0.24796	98355	98247	98494	0.0079096	1	26550	73.11	73.11	1	1840800		+
DQNYPGAIAIHHPNVAEK	18	Unmodified	_DQNYPGAIAIHHPNVAEK_			0	0	CON__P15636	CON__P15636	CON__P15636			>P15636 SWISS-PROT:P15636 Protease I precursor Lysyl endopeptidase Achromobacter lyticus.	MULTI-MSMS	494.5	4	49425116	19729755	50700.38	0.21811	-0.25872	-0.040614	494250985	98803	19.82	0.54273	98803	98494	99037	0.0020383	1	26641	90385	88808	1	1826300		+
DQNYPGAIAIHHPNVAEK	18	Unmodified	_DQNYPGAIAIHHPNVAEK_			0	0	CON__P15636	CON__P15636	CON__P15636			>P15636 SWISS-PROT:P15636 Protease I precursor Lysyl endopeptidase Achromobacter lyticus.	MULTI-MSMS	494.5	4	49425116	19729755	50700.39	0.21795	-0.058742	0.15921	494501808	99185	19878	0.42954	99185	98974	99404	0.00091726	1	26733	93684	93684	1	2090700		+
DQNYPGAIAIHHPNVAEK	18	Unmodified	_DQNYPGAIAIHHPNVAEK_			0	0	CON__P15636	CON__P15636	CON__P15636			>P15636 SWISS-PROT:P15636 Protease I precursor Lysyl endopeptidase Achromobacter lyticus.	MULTI-MSMS	494.25	4	49425116	19729755	50419.9	0.21817	-0.26051	-0.042337	4942510593	99779	19966	0.23452	99779	99684	99919	0.00012523	1	26923	98165	98165	1	1954300		+
DQNYPGAIAIHHPNVAEK	18	Unmodified	_DQNYPGAIAIHHPNVAEK_			0	0	CON__P15636	CON__P15636	CON__P15636			>P15636 SWISS-PROT:P15636 Protease I precursor Lysyl endopeptidase Achromobacter lyticus.	MULTI-MSMS	494.5	4	49425116	19729755	50700.38	0.21759	-0.17291	0.044676	49450185	100.09	20014	0.55373	100.09	99801	100.35	0.00091726	1	27015	93684	87547	1	1710100		+
DQNYPGAIAIHHPNVAEK	18	Unmodified	_DQNYPGAIAIHHPNVAEK_			0	0	CON__P15636	CON__P15636	CON__P15636			>P15636 SWISS-PROT:P15636 Protease I precursor Lysyl endopeptidase Achromobacter lyticus.	MULTI-MSMS	494.25	4	49425116	19729755	50700.38	0.21713	-0.15871	0.058417	4945018459	100.61	20091	0.52699	100.61	100.29	100.82	0.032163	1	27106	59281	52.4	1	1944700		+
DQNYPGAIAIHHPNVAEK	18	Unmodified	_DQNYPGAIAIHHPNVAEK_			0	0	CON__P15636	CON__P15636	CON__P15636			>P15636 SWISS-PROT:P15636 Protease I precursor Lysyl endopeptidase Achromobacter lyticus.	MULTI-MSMS	494.25	4	49425116	19729755	50700.39	0.2171	-0.019378	0.19773	494251034	100.92	20138	0.26757	100.92	100.78	101.04	0.00013314	1	27199	96544	92593	1	1929300		+
DQNYPGAIAIHHPNVAEK	18	Unmodified	_DQNYPGAIAIHHPNVAEK_			0	0	CON__P15636	CON__P15636	CON__P15636			>P15636 SWISS-PROT:P15636 Protease I precursor Lysyl endopeptidase Achromobacter lyticus.	MULTI-MSMS	494.25	4	49425116	19729755	50700.38	0.21687	-0.24078	-0.023908	494501785	101.94	20292	0.28893	101.94	101.8	102.09	0.0042906	1	27472	83758	71266	1	1873900		+
DQNYPGAIAIHHPNVAEK	18	Unmodified	_DQNYPGAIAIHHPNVAEK_			0	0	CON__P15636	CON__P15636	CON__P15636			>P15636 SWISS-PROT:P15636 Protease I precursor Lysyl endopeptidase Achromobacter lyticus.	MULTI-MSMS	494.5	4	49425116	19729755	50700.38	0.21661	-0.1643	0.052312	4945018369	102.14	20322	0.31606	102.14	102.02	102.34	0.0093676	1	27565	68.82	57.3	1	1539200		+
DQNYPGAIAIHHPNVAEK	18	Unmodified	_DQNYPGAIAIHHPNVAEK_			0	0	CON__P15636	CON__P15636	CON__P15636			>P15636 SWISS-PROT:P15636 Protease I precursor Lysyl endopeptidase Achromobacter lyticus.	MULTI-MSMS	494.5	4	49425116	19729755	50700.38	0.21533	-0.15251	0.062824	4942511054	102.47	20371	0.27161	102.47	102.34	102.61	0.00013342	1	27657	96487	87666	1	1666500		+
DQNYPGAIAIHHPNVAEK	18	Unmodified	_DQNYPGAIAIHHPNVAEK_			0	0	CON__P15636	CON__P15636	CON__P15636			>P15636 SWISS-PROT:P15636 Protease I precursor Lysyl endopeptidase Achromobacter lyticus.	MULTI-MSMS	494.25	4	49425116	19729755	50700.39	0.18247	0.035834	0.2183	4945018846	103.62	20542	0.35353	103.62	103.46	103.82	0.0019469	1	27931	90654	82945	1	1560700		+
DQNYPGAIAIHHPNVAEK	18	Unmodified	_DQNYPGAIAIHHPNVAEK_			0	0	CON__P15636	CON__P15636	CON__P15636			>P15636 SWISS-PROT:P15636 Protease I precursor Lysyl endopeptidase Achromobacter lyticus.	MULTI-MSMS	494.5	4	49425116	19729755	50700.38	0.17284	-0.22496	-0.052113	4945017088	103.94	20591	0.2216	103.94	103.82	104.04	0.0066663	1	28019	76768	69922	1	2139500		+
DQNYPGAIAIHHPNVAEK	18	Unmodified	_DQNYPGAIAIHHPNVAEK_			0	0	CON__P15636	CON__P15636	CON__P15636			>P15636 SWISS-PROT:P15636 Protease I precursor Lysyl endopeptidase Achromobacter lyticus.	MULTI-MSMS	494.25	4	49425116	19729755	50700.4	0.15833	0.09909	0.25742	4945019484	104.43	20665	0.4068	104.43	104.2	104.61	9.00E-05	1	28111	105.39	97691	1	1622300		+
DQNYPGAIAIHHPNVAEK	18	Unmodified	_DQNYPGAIAIHHPNVAEK_			0	0	CON__P15636	CON__P15636	CON__P15636			>P15636 SWISS-PROT:P15636 Protease I precursor Lysyl endopeptidase Achromobacter lyticus.	MULTI-MSMS	494.5	4	49425116	19729755	50700.39	0.12962	-0.066221	0.063404	4945020105	105.4	20.81	0.33843	105.4	105.27	105.61	0.0087004	1	28390	70783	62659	1	1620200		+
DQNYPGAIAIHHPNVAEK	18	Unmodified	_DQNYPGAIAIHHPNVAEK_			0	0	CON__P15636	CON__P15636	CON__P15636			>P15636 SWISS-PROT:P15636 Protease I precursor Lysyl endopeptidase Achromobacter lyticus.	MULTI-MSMS	494.5	4	49425116	19729755	50702.68	0.13998	-0.33129	-0.1913	4945017563	106.08	20911	0.25021	106.08	105.99	106.24	0.0058022	1	28601	79311	72778	1	1535500		+
DQNYPGAIAIHHPNVAEK	18	Unmodified	_DQNYPGAIAIHHPNVAEK_			0	0	CON__P15636	CON__P15636	CON__P15636			>P15636 SWISS-PROT:P15636 Protease I precursor Lysyl endopeptidase Achromobacter lyticus.	MULTI-MSMS	494.5	4	49425116	19729755	50702.7	0.15885	-0.026364	0.13249	4945017835	106.36	20954	0.21591	106.36	106.24	106.46	0.0074308	1	28709	74519	62601	1	1591200		+
DQNYPGAIAIHHPNVAEK	18	Unmodified	_DQNYPGAIAIHHPNVAEK_			0	0	CON__P15636	CON__P15636	CON__P15636			>P15636 SWISS-PROT:P15636 Protease I precursor Lysyl endopeptidase Achromobacter lyticus.	MULTI-MSMS	494.25	4	49425116	19729755	51275.55	0.18018	0.35943	0.53961	4945020897	106.66	20999	0.36053	106.66	106.46	106.82	0.0013402	1	28800	92439	85869	1	1564200		+
DQNYPGAIAIHHPNVAEK	18	Unmodified	_DQNYPGAIAIHHPNVAEK_			0	0	CON__P15636	CON__P15636	CON__P15636			>P15636 SWISS-PROT:P15636 Protease I precursor Lysyl endopeptidase Achromobacter lyticus.	MULTI-MSMS	494.5	4	49425116	19729755	50890.98	0.21056	-0.058964	0.1516	4945018525	107.12	21069	0.20864	107.12	107.03	107.24	0.0088866	1	28898	70235	64918	1	1187200		+
DQNYPGAIAIHHPNVAEK	18	Unmodified	_DQNYPGAIAIHHPNVAEK_			0	0	CON__P15636	CON__P15636	CON__P15636			>P15636 SWISS-PROT:P15636 Protease I precursor Lysyl endopeptidase Achromobacter lyticus.	MULTI-MSMS	494.25	4	49425116	19729755	51275.54	0.2577	0.16672	0.42442	4942512398	107.81	21171	0.6692	107.81	107.37	108.04	0.0058022	1	29075	79311	79311	1	1594900		+
DQNYPGAIAIHHPNVAEK	18	Unmodified	_DQNYPGAIAIHHPNVAEK_			0	0	CON__P15636	CON__P15636	CON__P15636			>P15636 SWISS-PROT:P15636 Protease I precursor Lysyl endopeptidase Achromobacter lyticus.	MULTI-MSMS	494.5	4	49425116	19729755	51275.53	0.28306	-0.083909	0.19915	4942511116	108.19	21229	0.35728	108.19	108.03	108.38	0.0028998	1	29159	87.85	83822	1	1499800		+
DQNYPGAIAIHHPNVAEK	18	Unmodified	_DQNYPGAIAIHHPNVAEK_			0	0	CON__P15636	CON__P15636	CON__P15636			>P15636 SWISS-PROT:P15636 Protease I precursor Lysyl endopeptidase Achromobacter lyticus.	MULTI-MSMS	494.5	4	49425116	19729755	51275.53	0.29933	-0.097394	0.20193	494251105	108.43	21265	0.35796	108.43	108.25	108.61	0.031577	1	29244	59512	57294	1	1594300		+
DQNYPGAIAIHHPNVAEK	18	Unmodified	_DQNYPGAIAIHHPNVAEK_			0	0	CON__P15636	CON__P15636	CON__P15636			>P15636 SWISS-PROT:P15636 Protease I precursor Lysyl endopeptidase Achromobacter lyticus.	MULTI-MSMS	494.5	4	49425116	19729755	51390.2	0.3872	-0.20098	0.18622	4945017798	111.3	21694	0.30649	111.3	111.14	111.44	0.021592	1	29959	63443	53.57	1	1314900		+
DQNYPGAIAIHHPNVAEK	18	Unmodified	_DQNYPGAIAIHHPNVAEK_			0	0	CON__P15636	CON__P15636	CON__P15636			>P15636 SWISS-PROT:P15636 Protease I precursor Lysyl endopeptidase Achromobacter lyticus.	MULTI-MSMS	494.5	4	49425116	19729755	51390.2	0.39699	-0.19589	0.2011	4945018015	111.69	21754	0.23843	111.69	111.53	111.77	0.028904	1	30065	60564	56367	1	1229600		+
DQNYPGAIAIHHPNVAEK	18	Unmodified	_DQNYPGAIAIHHPNVAEK_			0	0	CON__P15636	CON__P15636	CON__P15636			>P15636 SWISS-PROT:P15636 Protease I precursor Lysyl endopeptidase Achromobacter lyticus.	MULTI-MSMS	494.5	4	49425116	19729755	51390.21	0.40553	0.033744	0.43927	4945018407	112.03	21804	0.17262	112.03	111.94	112.11	0.041927	1	30170	55437	52101	1	1248300		+
DQNYPGAIAIHHPNVAEK	18	Unmodified	_DQNYPGAIAIHHPNVAEK_			0	0	CON__P15636	CON__P15636	CON__P15636			>P15636 SWISS-PROT:P15636 Protease I precursor Lysyl endopeptidase Achromobacter lyticus.	MULTI-MSMS	494.25	4	49425116	19729755	51390.2	0.4307	-0.23913	0.19157	4942509616	113.06	21958	0.30019	113.06	112.89	113.19	0.035955	1	30449	57788	51208	1	1482100		+
DQNYPGAIAIHHPNVAEK	18	Unmodified	_DQNYPGAIAIHHPNVAEK_			0	0	CON__P15636	CON__P15636	CON__P15636			>P15636 SWISS-PROT:P15636 Protease I precursor Lysyl endopeptidase Achromobacter lyticus.	MULTI-MSMS	494.5	4	49425116	19729755	51390.2	0.452	-0.16602	0.28598	4942511201	113.9	22085	0.228	113.9	113.78	114.01	0.026151	1	30638	61648	61648	1	1236500		+
DQNYPGAIAIHHPNVAEK	18	Unmodified	_DQNYPGAIAIHHPNVAEK_			0	0	CON__P15636	CON__P15636	CON__P15636			>P15636 SWISS-PROT:P15636 Protease I precursor Lysyl endopeptidase Achromobacter lyticus.	MULTI-MSMS	494.25	4	49425116	19729755	51212.2	0.42016	0.10031	0.52047	4942512273	115.61	22342	0.43848	115.61	115.4	115.84	0.025727	1	31097	61815	55245	1	1323300		+
DQNYPGAIAIHHPNVAEK	18	Unmodified	_DQNYPGAIAIHHPNVAEK_			0	0	CON__P15636	CON__P15636	CON__P15636			>P15636 SWISS-PROT:P15636 Protease I precursor Lysyl endopeptidase Achromobacter lyticus.	MULTI-MSMS	494.25	4	49425116	19729755	51212.19	0.3961	-0.16881	0.22729	4942511239	116.47	22.47	0.21379	116.47	116.38	116.6	0.022349	1	31375	63145	63145	1	1178700		+
DQNYPGAIAIHHPNVAEK	18	Unmodified	_DQNYPGAIAIHHPNVAEK_			0	0	CON__P15636	CON__P15636	CON__P15636			>P15636 SWISS-PROT:P15636 Protease I precursor Lysyl endopeptidase Achromobacter lyticus.	MULTI-MSMS	494.5	4	49425116	19729755	51193.4	0.38507	0.0077503	0.39282	4945017887	116.86	22529	0.17114	116.86	116.78	116.95	0.020387	1	31462	63918	58014	1	962880		+
DQNYPGAIAIHHPNVAEK	18	Unmodified	_DQNYPGAIAIHHPNVAEK_			0	0	CON__P15636	CON__P15636	CON__P15636			>P15636 SWISS-PROT:P15636 Protease I precursor Lysyl endopeptidase Achromobacter lyticus.	MULTI-MSMS	494.5	4	49425116	19729755	57297.27	0.37402	0.81117	11852	4945022858	117.25	22588	0.15705	117.25	117.16	117.32	0.0094535	1	31557	68567	61509	1	1365600		+
DQNYPGAIAIHHPNVAEK	18	Unmodified	_DQNYPGAIAIHHPNVAEK_			0	0	CON__P15636	CON__P15636	CON__P15636			>P15636 SWISS-PROT:P15636 Protease I precursor Lysyl endopeptidase Achromobacter lyticus.	MULTI-MSMS	494.5	4	49425116	19729755	51827.63	0.34754	-0.15341	0.19413	4945018098	118.09	22714	0.29819	118.09	117.93	118.22	0.0064285	1	31793	77468	71192	1	1081000		+
DQNYPGAIAIHHPNVAEK	18	Unmodified	_DQNYPGAIAIHHPNVAEK_			0	0	CON__P15636	CON__P15636	CON__P15636			>P15636 SWISS-PROT:P15636 Protease I precursor Lysyl endopeptidase Achromobacter lyticus.	MULTI-MSMS	494.5	4	49425116	19729755	51827.63	0.32527	-0.15451	0.17076	4945020176	118.52	22779	0.21344	118.52	118.41	118.63	0.0077892	1	31897	73464	65.92	1	1413400		+
DQNYPGAIAIHHPNVAEK	18	Unmodified	_DQNYPGAIAIHHPNVAEK_			0	0	CON__P15636	CON__P15636	CON__P15636			>P15636 SWISS-PROT:P15636 Protease I precursor Lysyl endopeptidase Achromobacter lyticus.	MULTI-MSMS	494.25	4	49425116	19729755	51571.96	0.30356	0.15327	0.45683	4945019698	118.92	22838	0.25603	118.92	118.76	119.02	0.026151	1	31999	61648	57845	1	941100		+
DQNYPGAIAIHHPNVAEK	18	Unmodified	_DQNYPGAIAIHHPNVAEK_			0	0	CON__P15636	CON__P15636	CON__P15636			>P15636 SWISS-PROT:P15636 Protease I precursor Lysyl endopeptidase Achromobacter lyticus.	MULTI-MSMS	494.5	4	49425116	19729755	50732.17	0.24938	-0.2635	-0.014126	4945017487	119.98	22997	0.38843	119.98	119.74	120.13	0.020387	1	32329	63918	63918	1	1158000		+
DQNYPGAIAIHHPNVAEK	18	Unmodified	_DQNYPGAIAIHHPNVAEK_			0	0	CON__P15636	CON__P15636	CON__P15636			>P15636 SWISS-PROT:P15636 Protease I precursor Lysyl endopeptidase Achromobacter lyticus.	MULTI-MSMS	494.5	4	49425116	19729755	51257.2	0.24913	-0.12431	0.12482	4945017958	121.07	23161	0.24861	121.07	120.95	121.2	0.043532	1	32626	54805	48668	1	1021500		+
DQNYPGAIAIHHPNVAEK	18	Unmodified	_DQNYPGAIAIHHPNVAEK_			0	0	CON__P15636	CON__P15636	CON__P15636			>P15636 SWISS-PROT:P15636 Protease I precursor Lysyl endopeptidase Achromobacter lyticus.	MULTI-MSMS	494.25	4	49425116	19729755	51481.96	0.2659	0.12104	0.38694	494502133	121.4	23209	0.22282	121.4	121.3	121.52	0.043532	1	32716	54805	54805	1	1226300		+
DQNYPGAIAIHHPNVAEK	18	Unmodified	_DQNYPGAIAIHHPNVAEK_			0	0	CON__P15636	CON__P15636	CON__P15636			>P15636 SWISS-PROT:P15636 Protease I precursor Lysyl endopeptidase Achromobacter lyticus.	MULTI-MSMS	494.25	4	49425116	19729755	51411.22	0.32279	-0.0042712	0.31852	4945018948	122.56	23383	0.24642	122.56	122.44	122.68	0.023314	1	32978	62765	56.87	1	970720		+
DQNYPGAIAIHHPNVAEK	18	Unmodified	_DQNYPGAIAIHHPNVAEK_			0	0	CON__P15636	CON__P15636	CON__P15636			>P15636 SWISS-PROT:P15636 Protease I precursor Lysyl endopeptidase Achromobacter lyticus.	MULTI-MSMS	494.5	4	49425116	19729755	52314.86	0.42047	-0.3872	0.033264	4945017336	125.83	23874	0.18656	125.83	125.73	125.91	0.043104	1	33847	54974	51097	1	970790		+
DQNYPGAIAIHHPNVAEK	18	Unmodified	_DQNYPGAIAIHHPNVAEK_			0	0	CON__P15636	CON__P15636	CON__P15636			>P15636 SWISS-PROT:P15636 Protease I precursor Lysyl endopeptidase Achromobacter lyticus.	MULTI-MSMS	494.25	4	49425116	19729755	51185.59	0.41639	-0.096371	0.32001	4945019346	127.66	24149	0.19212	127.66	127.58	127.77	0.003374	1	34345	86455	76174	1	1129700		+
DQNYPGAIAIHHPNVAEK	18	Unmodified	_DQNYPGAIAIHHPNVAEK_			0	0	CON__P15636	CON__P15636	CON__P15636			>P15636 SWISS-PROT:P15636 Protease I precursor Lysyl endopeptidase Achromobacter lyticus.	MSMS	987.5	2	98749504	19729755	n. def.	n. def.	n. def.	n. def.	n. def.	63373	14506	1	63373	62873	63873	2.19E-161	1	16685	252.77	230.62	1			+
DQNYPGAIAIHHPNVAEK	18	Unmodified	_DQNYPGAIAIHHPNVAEK_			0	0	CON__P15636	CON__P15636	CON__P15636			>P15636 SWISS-PROT:P15636 Protease I precursor Lysyl endopeptidase Achromobacter lyticus.	MSMS	987.5	2	98749504	19729755	n. def.	n. def.	n. def.	n. def.	n. def.	63723	14558	1	63723	63223	64223	4.04E-234	1	16786	295.65	263.13	1			+
DQNYPGAIAIHHPNVAEK	18	Unmodified	_DQNYPGAIAIHHPNVAEK_			0	0	CON__P15636	CON__P15636	CON__P15636			>P15636 SWISS-PROT:P15636 Protease I precursor Lysyl endopeptidase Achromobacter lyticus.	MSMS	658.67	3	65866578	19729755	n. def.	n. def.	n. def.	n. def.	n. def.	70796	15619	1	70796	70296	71296	1.32E-25	1	18839	136.2	106.47	1			+
DQNYPGAIAIHHPNVAEK	18	Unmodified	_DQNYPGAIAIHHPNVAEK_			0	0	CON__P15636	CON__P15636	CON__P15636			>P15636 SWISS-PROT:P15636 Protease I precursor Lysyl endopeptidase Achromobacter lyticus.	MSMS	658.67	3	65866578	19729755	n. def.	n. def.	n. def.	n. def.	n. def.	73443	16016	1	73443	72943	73943	5.14E-05	1	19637	78021	61622	1			+
DQNYPGAIAIHHPNVAEK	18	Unmodified	_DQNYPGAIAIHHPNVAEK_			0	0	CON__P15636	CON__P15636	CON__P15636			>P15636 SWISS-PROT:P15636 Protease I precursor Lysyl endopeptidase Achromobacter lyticus.	MSMS	658.67	3	65866578	19729755	n. def.	n. def.	n. def.	n. def.	n. def.	74529	16179	1	74529	74029	75029	0.0024048	1	19958	60034	43635	1			+
DQNYPGAIAIHHPNVAEK	18	Unmodified	_DQNYPGAIAIHHPNVAEK_			0	0	CON__P15636	CON__P15636	CON__P15636			>P15636 SWISS-PROT:P15636 Protease I precursor Lysyl endopeptidase Achromobacter lyticus.	MSMS	659	3	65866578	19729755	n. def.	n. def.	n. def.	n. def.	n. def.	75531	16.33	1	75531	75031	76031	1.87E-08	1	20258	95094	75275	1			+
DQNYPGAIAIHHPNVAEK	18	Unmodified	_DQNYPGAIAIHHPNVAEK_			0	0	CON__P15636	CON__P15636	CON__P15636			>P15636 SWISS-PROT:P15636 Protease I precursor Lysyl endopeptidase Achromobacter lyticus.	MULTI-SECPEP	493.7	4	49425116	19729755	49301.05	0.27452	-0.48153	-0.20701	4942507538	78743	16811	0.5105	78743	78422	78933	0.00071851	1	21175	74428	74428	1	5329800		+
DQNYPGAIAIHHPNVAEK	18	Unmodified	_DQNYPGAIAIHHPNVAEK_			0	0	CON__P15636	CON__P15636	CON__P15636			>P15636 SWISS-PROT:P15636 Protease I precursor Lysyl endopeptidase Achromobacter lyticus.	MULTI-SECPEP	494.25	4	49425116	19729755	50152.2	-0.10803	-0.3941	-0.50213	4942510206	86985	18048	0.35312	86985	86862	87215	0.015306	1	23519	63578	58261	1	2264000		+
DQNYPGAIAIHHPNVAEK	18	Unmodified	_DQNYPGAIAIHHPNVAEK_			0	0	CON__P15636	CON__P15636	CON__P15636			>P15636 SWISS-PROT:P15636 Protease I precursor Lysyl endopeptidase Achromobacter lyticus.	MULTI-SECPEP	494.5	4	49425116	19729755	50152.21	0.079218	-0.13876	-0.059538	4945018668	89939	18.49	0.58614	89939	89612	90198	0.00022669	1	24198	78.78	74079	1	2182500		+
DQNYPGAIAIHHPNVAEK	18	Unmodified	_DQNYPGAIAIHHPNVAEK_			0	0	CON__P15636	CON__P15636	CON__P15636			>P15636 SWISS-PROT:P15636 Protease I precursor Lysyl endopeptidase Achromobacter lyticus.	MULTI-SECPEP	494.5	4	49425116	19729755	50152.22	0.16054	0.10686	0.26739	4942511739	91229	18684	0.38402	91229	91057	91441	0.00020806	1	24640	79311	73171	1	1936400		+
DQNYPGAIAIHHPNVAEK	18	Unmodified	_DQNYPGAIAIHHPNVAEK_			0	0	CON__P15636	CON__P15636	CON__P15636			>P15636 SWISS-PROT:P15636 Protease I precursor Lysyl endopeptidase Achromobacter lyticus.	MULTI-SECPEP	494.82	4	49425116	19729755	49933.99	0.2486	-0.12203	0.12657	4942511132	95528	19328	0.32199	95528	95374	95696	0.020886	1	25738	62765	56.87	1	1864800		+
DQNYPGAIAIHHPNVAEK	18	Unmodified	_DQNYPGAIAIHHPNVAEK_			0	0	CON__P15636	CON__P15636	CON__P15636			>P15636 SWISS-PROT:P15636 Protease I precursor Lysyl endopeptidase Achromobacter lyticus.	MULTI-SECPEP	494.25	4	49425116	19729755	50700.39	0.21773	-0.10417	0.11356	4942511525	99593	19939	0.28923	99593	99404	99693	0.0046665	1	26831	69737	61651	1	1708800		+
DQNYPGAIAIHHPNVAEK	18	Unmodified	_DQNYPGAIAIHHPNVAEK_			0	0	CON__P15636	CON__P15636	CON__P15636			>P15636 SWISS-PROT:P15636 Protease I precursor Lysyl endopeptidase Achromobacter lyticus.	MULTI-SECPEP	494.5	4	49425116	19729755	50700.38	0.21689	-0.25665	-0.039765	4945018789	101.63	20245	0.31539	101.63	101.48	101.8	0.00025337	1	27381	78021	67363	1	1793800		+
DQNYPGAIAIHHPNVAEK	18	Unmodified	_DQNYPGAIAIHHPNVAEK_			0	0	CON__P15636	CON__P15636	CON__P15636			>P15636 SWISS-PROT:P15636 Protease I precursor Lysyl endopeptidase Achromobacter lyticus.	MULTI-SECPEP	494.25	4	49425116	19729755	50700.39	0.20021	0.024489	0.22469	494501905	103.03	20454	0.35908	103.03	102.88	103.24	8.65E-12	1	27755	99044	86204	1	1957300		+
DQNYPGAIAIHHPNVAEK	18	Unmodified	_DQNYPGAIAIHHPNVAEK_			0	0	CON__P15636	CON__P15636	CON__P15636			>P15636 SWISS-PROT:P15636 Protease I precursor Lysyl endopeptidase Achromobacter lyticus.	MULTI-SECPEP	494.25	4	49425116	19729755	50700.39	0.2088	0.00043157	0.20923	4945019392	102.73	20.41	0.36679	102.73	102.58	102.94	8.65E-12	1	27755	99044	86204	1	1844100		+
DQNYPGAIAIHHPNVAEK	18	Unmodified	_DQNYPGAIAIHHPNVAEK_			0	0	CON__P15636	CON__P15636	CON__P15636			>P15636 SWISS-PROT:P15636 Protease I precursor Lysyl endopeptidase Achromobacter lyticus.	MULTI-SECPEP	494.5	4	49425116	19729755	51827.64	0.36909	-0.010595	0.3585	4945018344	117.45	22617	0.33903	117.45	117.33	117.67	0.0092923	1	31673	64454	64454	1	1699200		+
DQNYPGAIAIHHPNVAEK	18	Unmodified	_DQNYPGAIAIHHPNVAEK_			0	0	CON__P15636	CON__P15636	CON__P15636			>P15636 SWISS-PROT:P15636 Protease I precursor Lysyl endopeptidase Achromobacter lyticus.	MULTI-SECPEP	494.5	4	49425116	19729755	52444.54	0.39551	0.0093495	0.40486	4945018489	129.25	24388	0.27518	129.25	129.11	129.38	0.012976	1	34707	63918	57036	1	882370		+
DQNYPGAIAIHHPNVAEKR	19	Unmodified	_DQNYPGAIAIHHPNVAEKR_			0	0	CON__P15636	CON__P15636	CON__P15636			>P15636 SWISS-PROT:P15636 Protease I precursor Lysyl endopeptidase Achromobacter lyticus.	MULTI-MSMS	533.28	4	53327644	21290766	47920.41	0.35578	0.85833	12141	5335272176	52885	12933	17294	52885	52224	53953	6.01E-05	1	13445	107.41	91445	1	52255000		+
DQNYPGAIAIHHPNVAEKR	19	Unmodified	_DQNYPGAIAIHHPNVAEKR_			0	0	CON__P15636	CON__P15636	CON__P15636			>P15636 SWISS-PROT:P15636 Protease I precursor Lysyl endopeptidase Achromobacter lyticus.	MULTI-MSMS	427.02	5	4268226	21290766	53216.46	0.015482	-0.12683	-0.11135	4270231101	52967	12946	2278	52967	52283	54561	3.20E-13	3	13461	166.57	149.43	1	72179000		+
ISNSTSPTSFVAWGGGAGTTHLNVQWQPSGGVTEPGSSGSPIYSPEK	47	Unmodified	_ISNSTSPTSFVAWGGGAGTTHLNVQWQPSGGVTEPGSSGSPIYSPEK_			0	0	CON__P15636	CON__P15636	CON__P15636			>P15636 SWISS-PROT:P15636 Protease I precursor Lysyl endopeptidase Achromobacter lyticus.	MULTI-MSMS	1180.57	4	11800665	47162368	33068.1	-0.61127	10655	0.45424	1180820273	161.98	29297	0.45288	161.98	161.75	162.2	0.0033501	2	42625	36469	30814	1	4442500		+
RDQNYPGAIAIHHPNVAEK	19	Unmodified	_RDQNYPGAIAIHHPNVAEK_			0	0	CON__P15636	CON__P15636	CON__P15636			>P15636 SWISS-PROT:P15636 Protease I precursor Lysyl endopeptidase Achromobacter lyticus.	MULTI-MSMS	533.53	4	53327644	21290766	48245.5	0.34924	-0.070805	0.27843	5335269989	48079	12212	7175	48079	45236	52412	6.51E-13	12	12027	153.25	139.68	1	1308000000		+
RDQNYPGAIAIHHPNVAEK	19	Unmodified	_RDQNYPGAIAIHHPNVAEK_			0	0	CON__P15636	CON__P15636	CON__P15636			>P15636 SWISS-PROT:P15636 Protease I precursor Lysyl endopeptidase Achromobacter lyticus.	MULTI-MSMS	711.03	3	71069949	21290766	42503.51	-0.024623	0.027972	0.0033488	7110337863	47785	12168	13828	47785	47337	48.72	2.29E-38	4	11944	260.24	226.37	1	37016000		+
RDQNYPGAIAIHHPNVAEK	19	Unmodified	_RDQNYPGAIAIHHPNVAEK_			0	0	CON__P15636	CON__P15636	CON__P15636			>P15636 SWISS-PROT:P15636 Protease I precursor Lysyl endopeptidase Achromobacter lyticus.	MULTI-MSMS	427.02	5	4268226	21290766	53022.46	0.0080435	0.11467	0.12272	4270232979	48067	12211	51343	48067	47264	52399	2.06E-05	13	11911	118.19	101.3	1	956220000		+
RDQNYPGAIAIHHPNVAEK	19	Unmodified	_RDQNYPGAIAIHHPNVAEK_			0	0	CON__P15636	CON__P15636	CON__P15636			>P15636 SWISS-PROT:P15636 Protease I precursor Lysyl endopeptidase Achromobacter lyticus.	MULTI-MSMS	427.02	5	4268226	21290766	53216.46	0.015482	-0.12683	-0.11135	4270231101	52967	12946	2278	52967	52283	54561	0.0076978	2	13353	74029	67051	1	72179000		+
RDQNYPGAIAIHHPNVAEK	19	Unmodified	_RDQNYPGAIAIHHPNVAEK_			0	0	CON__P15636	CON__P15636	CON__P15636			>P15636 SWISS-PROT:P15636 Protease I precursor Lysyl endopeptidase Achromobacter lyticus.	MULTI-MSMS	426.82	5	4268226	21290766	53754.91	0.046283	-0.69236	-0.64607	4268223886	55805	13371	0.46405	55805	55555	56019	0.040012	1	14363	56036	49284	1	2098600		+
RDQNYPGAIAIHHPNVAEK	19	Unmodified	_RDQNYPGAIAIHHPNVAEK_			0	0	CON__P15636	CON__P15636	CON__P15636			>P15636 SWISS-PROT:P15636 Protease I precursor Lysyl endopeptidase Achromobacter lyticus.	MULTI-SECPEP	533.28	4	53327644	21290766	48064.13	0.41169	0.12463	0.53632	5335273127	57936	13691	0.34499	57936	57766	58111	0.039099	1	15088	26742	17558	1	1705600		+
RDQNYPGAIAIHHPNVAEKR	20	Unmodified	_RDQNYPGAIAIHHPNVAEKR_			0	0	CON__P15636	CON__P15636	CON__P15636			>P15636 SWISS-PROT:P15636 Protease I precursor Lysyl endopeptidase Achromobacter lyticus.	MULTI-SECPEP	458.04	5	45804283	22851777	52347.86	-0.06353	0.13839	0.074859	4582434666	41065	2016-11-01	0.48845	41065	40749	41237	1.36E-05	1	10043	80752	74778	1	2489000		+
RISNSTSPTSFVAWGGGAGTTHLNVQWQPSGGVTEPGSSGSPIYSPEK	48	Unmodified	_RISNSTSPTSFVAWGGGAGTTHLNVQWQPSGGVTEPGSSGSPIYSPEK_			0	0	CON__P15636	CON__P15636	CON__P15636			>P15636 SWISS-PROT:P15636 Protease I precursor Lysyl endopeptidase Achromobacter lyticus.	MULTI-MSMS	976.08	5	97547487	4872338	36055.98	-0.79733	13795	0.58214	9760782222	146.25	26937	0.15509	146.25	146.18	146.33	0.00026481	1	38911	55308	42701	1	3017500		+
RISNSTSPTSFVAWGGGAGTTHLNVQWQPSGGVTEPGSSGSPIYSPEK	48	Unmodified	_RISNSTSPTSFVAWGGGAGTTHLNVQWQPSGGVTEPGSSGSPIYSPEK_			0	0	CON__P15636	CON__P15636	CON__P15636			>P15636 SWISS-PROT:P15636 Protease I precursor Lysyl endopeptidase Achromobacter lyticus.	MULTI-MSMS	1219.85	4	12190918	4872338	32415.75	-11722	14712	0.299	1219594953	146.96	27044	0.17722	146.96	146.89	147.06	1.16E-06	1	39070	68722	60.03	1	2448200		+
RISNSTSPTSFVAWGGGAGTTHLNVQWQPSGGVTEPGSSGSPIYSPEK	48	Unmodified	_RISNSTSPTSFVAWGGGAGTTHLNVQWQPSGGVTEPGSSGSPIYSPEK_			0	0	CON__P15636	CON__P15636	CON__P15636			>P15636 SWISS-PROT:P15636 Protease I precursor Lysyl endopeptidase Achromobacter lyticus.	MULTI-MSMS	976.08	5	97547487	4872338	36012.14	-0.99271	0.65349	-0.33922	9760772731	147.06	27059	0.18709	147.06	146.96	147.15	0.0066394	1	39089	29395	23879	1	1378100		+
RISNSTSPTSFVAWGGGAGTTHLNVQWQPSGGVTEPGSSGSPIYSPEK	48	Unmodified	_RISNSTSPTSFVAWGGGAGTTHLNVQWQPSGGVTEPGSSGSPIYSPEK_			0	0	CON__P15636	CON__P15636	CON__P15636			>P15636 SWISS-PROT:P15636 Protease I precursor Lysyl endopeptidase Achromobacter lyticus.	MULTI-MSMS	1219.84	4	12190918	4872338	32077.52	-12046	14146	0.21001	1219595171	147.21	27082	0.24788	147.21	147.06	147.31	0.00039236	1	39152	49085	46609	1	2339400		+
RISNSTSPTSFVAWGGGAGTTHLNVQWQPSGGVTEPGSSGSPIYSPEK	48	Unmodified	_RISNSTSPTSFVAWGGGAGTTHLNVQWQPSGGVTEPGSSGSPIYSPEK_			0	0	CON__P15636	CON__P15636	CON__P15636			>P15636 SWISS-PROT:P15636 Protease I precursor Lysyl endopeptidase Achromobacter lyticus.	MULTI-MSMS	1219.59	4	12190918	4872338	31746.27	-1182	11732	-0.0087516	1219594815	147.64	27146	0.15399	147.64	147.58	147.74	9.11E-05	1	39238	63783	55909	1	2476300		+
RISNSTSPTSFVAWGGGAGTTHLNVQWQPSGGVTEPGSSGSPIYSPEK	48	Unmodified	_RISNSTSPTSFVAWGGGAGTTHLNVQWQPSGGVTEPGSSGSPIYSPEK_			0	0	CON__P15636	CON__P15636	CON__P15636			>P15636 SWISS-PROT:P15636 Protease I precursor Lysyl endopeptidase Achromobacter lyticus.	MULTI-MSMS	1219.84	4	12190918	4872338	32783.27	-11623	10852	-0.077171	1219844548	148.02	27202	0.16937	148.02	147.93	148.1	0.00043982	1	39324	46.77	41184	1	1828000		+
RISNSTSPTSFVAWGGGAGTTHLNVQWQPSGGVTEPGSSGSPIYSPEK	48	Unmodified	_RISNSTSPTSFVAWGGGAGTTHLNVQWQPSGGVTEPGSSGSPIYSPEK_			0	0	CON__P15636	CON__P15636	CON__P15636			>P15636 SWISS-PROT:P15636 Protease I precursor Lysyl endopeptidase Achromobacter lyticus.	MULTI-MSMS	1219.85	4	12190918	4872338	33423.49	-11166	12714	0.15479	1219844965	148.88	27332	0.09906	148.88	148.83	148.93	0.0079688	1	39539	26994	26994	1	981500		+
RISNSTSPTSFVAWGGGAGTTHLNVQWQPSGGVTEPGSSGSPIYSPEK	48	Unmodified	_RISNSTSPTSFVAWGGGAGTTHLNVQWQPSGGVTEPGSSGSPIYSPEK_			0	0	CON__P15636	CON__P15636	CON__P15636			>P15636 SWISS-PROT:P15636 Protease I precursor Lysyl endopeptidase Achromobacter lyticus.	MULTI-SECPEP	813.07	6	8130636	4872338	40141.57	-0.64893	10595	0.4106	8135657418	146.29	26944	0.085815	146.29	146.25	146.33	0.0081305	1	38919	25636	2015-05-20	1	1566100		+
RISNSTSPTSFVAWGGGAGTTHLNVQWQPSGGVTEPGSSGSPIYSPEK	48	Unmodified	_RISNSTSPTSFVAWGGGAGTTHLNVQWQPSGGVTEPGSSGSPIYSPEK_			0	0	CON__P15636	CON__P15636	CON__P15636			>P15636 SWISS-PROT:P15636 Protease I precursor Lysyl endopeptidase Achromobacter lyticus.	MULTI-SECPEP	975.68	5	97547487	4872338	36739.57	-0.98689	0.75808	-0.22881	9760775489	147.48	27122	0.14374	147.48	147.41	147.56	5.36E-10	1	39185	59478	46088	1	1610300		+
RVLGQLHGGPSSCSATGTNR	20	Unmodified	_RVLGQLHGGPSSCSATGTNR_			0	0	CON__P15636	CON__P15636	CON__P15636			>P15636 SWISS-PROT:P15636 Protease I precursor Lysyl endopeptidase Achromobacter lyticus.	MULTI-MSMS	514.76	4	51450917	20540076	49269.4	0.25715	-0.73736	-0.48021	5147603265	32404	98604	0.58363	32404	32159	32743	0.021428	2	7589	64.2	48225	1	2589700		+
SDQYGRVFTSWTGGGAAASR	20	Unmodified	_SDQYGRVFTSWTGGGAAASR_			0	0	CON__P15636	CON__P15636	CON__P15636			>P15636 SWISS-PROT:P15636 Protease I precursor Lysyl endopeptidase Achromobacter lyticus.	MULTI-MSMS	692.33	3	69199608	20729664	41891.41	-0.066663	0.085714	0.019051	6923306067	97847	19677	50869	97847	96827	101.91	1.48E-27	14	26319	234.04	234.04	1	250900000		+
SGTLACTGSLVNNTANDRK	19	Unmodified	_SGTLACTGSLVNNTANDRK_			0	0	CON__P15636	CON__P15636	CON__P15636			>P15636 SWISS-PROT:P15636 Protease I precursor Lysyl endopeptidase Achromobacter lyticus.	MULTI-MSMS	660.66	3	66032521	19779538	42009.95	0.026714	0.25359	0.28031	6606596331	50617	12593	0.95204	50617	50286	51238	1.59E-19	3	12825	192.55	192.55	1	7549900		+
VFTSWTGGGAAASR	14	Unmodified	_VFTSWTGGGAAASR_			0	0	CON__P15636	CON__P15636	CON__P15636			>P15636 SWISS-PROT:P15636 Protease I precursor Lysyl endopeptidase Achromobacter lyticus.	MULTI-MSMS	684.34	2	68433876	1366663	43020.36	-0.18117	0.016258	-0.16491	6843393286	75784	16368	21176	75784	71923	93099	1.21E-16	60	21931	183.96	183.96	1	2449700000		+
VFTSWTGGGAAASR	14	Unmodified	_VFTSWTGGGAAASR_			0	0	CON__P15636	CON__P15636	CON__P15636			>P15636 SWISS-PROT:P15636 Protease I precursor Lysyl endopeptidase Achromobacter lyticus.	MULTI-MSMS	456.56	3	4565616	1366663	51948.46	-0.22521	0.11858	-0.10663	4565617705	74048	16107	71458	74048	72139	79285	3.64E-13	21	20586	177.36	177.36	1	396390000		+
VFTSWTGGGAAASR	14	Unmodified	_VFTSWTGGGAAASR_			0	0	CON__P15636	CON__P15636	CON__P15636			>P15636 SWISS-PROT:P15636 Protease I precursor Lysyl endopeptidase Achromobacter lyticus.	MULTI-MSMS	456.56	3	4565616	1366663	51948.46	-0.14196	0.011559	-0.1304	4565615783	79925	16988	14569	79925	79285	80742	4.81E-12	4	21480	152.16	152.16	1	19405000		+
VFTSWTGGGAAASR	14	Unmodified	_VFTSWTGGGAAASR_			0	0	CON__P15636	CON__P15636	CON__P15636			>P15636 SWISS-PROT:P15636 Protease I precursor Lysyl endopeptidase Achromobacter lyticus.	MULTI-MSMS	456.56	3	4565616	1366663	51948.46	-0.38935	0.13885	-0.2505	45656167	87836	18175	30322	87836	86707	89739	4.62E-05	7	23915	113.76	113.76	1	5053500		+
VFTSWTGGGAAASR	14	Unmodified	_VFTSWTGGGAAASR_			0	0	CON__P15636	CON__P15636	CON__P15636			>P15636 SWISS-PROT:P15636 Protease I precursor Lysyl endopeptidase Achromobacter lyticus.	MULTI-MSMS	456.56	3	4565616	1366663	51948.47	-0.22221	0.22004	-0.0021661	4565616349	90475	18571	0.95493	90475	90018	90973	0.0028519	2	24455	80746	80746	1	4006700		+
VFTSWTGGGAAASR	14	Unmodified	_VFTSWTGGGAAASR_			0	0	CON__P15636	CON__P15636	CON__P15636			>P15636 SWISS-PROT:P15636 Protease I precursor Lysyl endopeptidase Achromobacter lyticus.	MULTI-MSMS	456.56	3	4565616	1366663	51948.46	-0.12614	0.10201	-0.024129	4565615939	91993	18799	13616	91993	91477	92839	0.00025619	3	24885	95264	95264	1	3298300		+
VFTSWTGGGAAASR	14	Unmodified	_VFTSWTGGGAAASR_			0	0	CON__P15636	CON__P15636	CON__P15636			>P15636 SWISS-PROT:P15636 Protease I precursor Lysyl endopeptidase Achromobacter lyticus.	MULTI-MSMS	456.56	3	4565616	1366663	51948.45	-0.041768	-0.11846	-0.16023	4565615688	93381	19007	0.65103	93381	93105	93756	0.0019417	2	25105	85837	85837	1	3450800		+
VFTSWTGGGAAASR	14	Unmodified	_VFTSWTGGGAAASR_			0	0	CON__P15636	CON__P15636	CON__P15636			>P15636 SWISS-PROT:P15636 Protease I precursor Lysyl endopeptidase Achromobacter lyticus.	MULTI-MSMS	684.34	2	68433876	1366663	43105.8	0.014727	0.20168	0.21641	6843388123	93325	18998	0.46163	93325	93099	93561	3.12E-12	1	25152	161.76	161.76	1	17047000		+
VFTSWTGGGAAASR	14	Unmodified	_VFTSWTGGGAAASR_			0	0	CON__P15636	CON__P15636	CON__P15636			>P15636 SWISS-PROT:P15636 Protease I precursor Lysyl endopeptidase Achromobacter lyticus.	MULTI-MSMS	456.56	3	4565616	1366663	52048.12	-0.05487	-0.10642	-0.16129	4565616026	94287	19143	12286	94287	93756	94985	0.003383	4	25381	77776	77776	1	3296700		+
VFTSWTGGGAAASR	14	Unmodified	_VFTSWTGGGAAASR_			0	0	CON__P15636	CON__P15636	CON__P15636			>P15636 SWISS-PROT:P15636 Protease I precursor Lysyl endopeptidase Achromobacter lyticus.	MULTI-MSMS	684.34	2	68433876	1366663	43185.39	-0.020426	0.095866	0.07544	684338776	95231	19285	1333	95231	94756	96089	4.46E-13	4	25604	176.89	176.89	1	14562000		+
VFTSWTGGGAAASR	14	Unmodified	_VFTSWTGGGAAASR_			0	0	CON__P15636	CON__P15636	CON__P15636			>P15636 SWISS-PROT:P15636 Protease I precursor Lysyl endopeptidase Achromobacter lyticus.	MULTI-MSMS	456.56	3	4565616	1366663	52271.52	-0.080864	0.067221	-0.013643	4565616183	95351	19303	0.63943	95351	94985	95624	0.004957	2	25742	68972	68972	1	2184800		+
VFTSWTGGGAAASR	14	Unmodified	_VFTSWTGGGAAASR_			0	0	CON__P15636	CON__P15636	CON__P15636			>P15636 SWISS-PROT:P15636 Protease I precursor Lysyl endopeptidase Achromobacter lyticus.	MULTI-MSMS	456.56	3	4565616	1366663	55020.98	-0.094209	-0.011391	-0.1056	4565615422	95896	19384	0.068642	95896	95858	95926	0.0028519	1	25853	80746	60.96	1	1686800		+
VFTSWTGGGAAASR	14	Unmodified	_VFTSWTGGGAAASR_			0	0	CON__P15636	CON__P15636	CON__P15636			>P15636 SWISS-PROT:P15636 Protease I precursor Lysyl endopeptidase Achromobacter lyticus.	MULTI-MSMS	684.34	2	68433876	1366663	43074.18	-0.05508	0.084533	0.029453	6843387574	96647	19497	0.79907	96647	96089	96888	2.13E-12	1	26090	167.32	167.32	1	16823000		+
VFTSWTGGGAAASR	14	Unmodified	_VFTSWTGGGAAASR_			0	0	CON__P15636	CON__P15636	CON__P15636			>P15636 SWISS-PROT:P15636 Protease I precursor Lysyl endopeptidase Achromobacter lyticus.	MULTI-MSMS	684.34	2	68433876	1366663	43074.19	-0.058744	0.1446	0.085856	6843388036	97076	19561	0.50581	97076	96.88	97386	2.77E-08	1	26185	146.96	146.96	1	15692000		+
VFTSWTGGGAAASR	14	Unmodified	_VFTSWTGGGAAASR_			0	0	CON__P15636	CON__P15636	CON__P15636			>P15636 SWISS-PROT:P15636 Protease I precursor Lysyl endopeptidase Achromobacter lyticus.	MULTI-MSMS	456.56	3	4565616	1366663	52800.09	-0.11694	0.12755	0.010608	456561659	98949	19843	12475	98949	98.34	99588	0.014756	2	26696	63709	63709	1	1856500		+
VFTSWTGGGAAASR	14	Unmodified	_VFTSWTGGGAAASR_			0	0	CON__P15636	CON__P15636	CON__P15636			>P15636 SWISS-PROT:P15636 Protease I precursor Lysyl endopeptidase Achromobacter lyticus.	MULTI-MSMS	456.56	3	4565616	1366663	53114.52	-0.11906	-0.013765	-0.13283	456561594	102.34	20351	0.62495	102.34	102.02	102.65	0.011761	2	27614	65092	65092	1	1866800		+
VFTSWTGGGAAASR	14	Unmodified	_VFTSWTGGGAAASR_			0	0	CON__P15636	CON__P15636	CON__P15636			>P15636 SWISS-PROT:P15636 Protease I precursor Lysyl endopeptidase Achromobacter lyticus.	MULTI-MSMS	456.56	3	4565616	1366663	52800.08	-0.14341	-0.039378	-0.18279	4565615833	103.31	20496	0.46399	103.31	103.04	103.51	0.033145	1	27801	55213	55213	1	1330800		+
VFTSWTGGGAAASR	14	Unmodified	_VFTSWTGGGAAASR_			0	0	CON__P15636	CON__P15636	CON__P15636			>P15636 SWISS-PROT:P15636 Protease I precursor Lysyl endopeptidase Achromobacter lyticus.	MULTI-MSMS	456.56	3	4565616	1366663	53114.51	-0.15203	-0.11463	-0.26666	4565615405	103.59	20539	0.28554	103.59	103.46	103.75	0.026958	1	27917	58071	48584	1	1595700		+
VFTSWTGGGAAASR	14	Unmodified	_VFTSWTGGGAAASR_			0	0	CON__P15636	CON__P15636	CON__P15636			>P15636 SWISS-PROT:P15636 Protease I precursor Lysyl endopeptidase Achromobacter lyticus.	MULTI-MSMS	456.56	3	4565616	1366663	52800.08	-0.17902	0.02583	-0.15319	4565615664	104.51	20676	0.49698	104.51	104.26	104.76	0.031786	1	28174	55841	55841	1	1222700		+
VFTSWTGGGAAASR	14	Unmodified	_VFTSWTGGGAAASR_			0	0	CON__P15636	CON__P15636	CON__P15636			>P15636 SWISS-PROT:P15636 Protease I precursor Lysyl endopeptidase Achromobacter lyticus.	MULTI-MSMS	456.56	3	4565616	1366663	52800.09	-0.18921	0.063358	-0.12586	4565615532	104.85	20728	0.28072	104.85	104.74	105.02	0.033145	1	28263	55213	43154	1	1229800		+
VFTSWTGGGAAASR	14	Unmodified	_VFTSWTGGGAAASR_			0	0	CON__P15636	CON__P15636	CON__P15636			>P15636 SWISS-PROT:P15636 Protease I precursor Lysyl endopeptidase Achromobacter lyticus.	MULTI-MSMS	456.9	3	4565616	1366663	52188.19	-0.21034	0.87229	0.66195	456561804	105.84	20876	0.14761	105.84	105.75	105.9	0.033145	1	28545	55213	39841	1	1460400		+
VFTSWTGGGAAASR	14	Unmodified	_VFTSWTGGGAAASR_			0	0	CON__P15636	CON__P15636	CON__P15636			>P15636 SWISS-PROT:P15636 Protease I precursor Lysyl endopeptidase Achromobacter lyticus.	MULTI-MSMS	684.34	2	68433876	1366663	43105.81	-0.11472	0.24593	0.13121	6843388048	106.39	20958	17006	106.39	105.48	107.18	1.01E-12	4	28840	173.68	173.68	1	9181800		+
VFTSWTGGGAAASR	14	Unmodified	_VFTSWTGGGAAASR_			0	0	CON__P15636	CON__P15636	CON__P15636			>P15636 SWISS-PROT:P15636 Protease I precursor Lysyl endopeptidase Achromobacter lyticus.	MULTI-MSMS	456.56	3	4565616	1366663	52776.04	-0.15825	0.12707	-0.031171	4565616334	106.61	20992	0.35346	106.61	106.44	106.79	0.033145	1	28738	55213	55213	1	1342700		+
VFTSWTGGGAAASR	14	Unmodified	_VFTSWTGGGAAASR_			0	0	CON__P15636	CON__P15636	CON__P15636			>P15636 SWISS-PROT:P15636 Protease I precursor Lysyl endopeptidase Achromobacter lyticus.	MULTI-MSMS	456.56	3	4565616	1366663	52776.03	-0.1264	-0.15444	-0.28083	456561511	107.08	21062	0.49179	107.08	106.79	107.28	0.031786	1	28922	55841	36054	1	1260900		+
VFTSWTGGGAAASR	14	Unmodified	_VFTSWTGGGAAASR_			0	0	CON__P15636	CON__P15636	CON__P15636			>P15636 SWISS-PROT:P15636 Protease I precursor Lysyl endopeptidase Achromobacter lyticus.	MULTI-MSMS	456.56	3	4565616	1366663	52776.04	-0.098958	0.043098	-0.05586	4565615619	107.49	21124	0.33872	107.49	107.28	107.62	0.031786	1	29011	55841	55841	1	1042700		+
VFTSWTGGGAAASR	14	Unmodified	_VFTSWTGGGAAASR_			0	0	CON__P15636	CON__P15636	CON__P15636			>P15636 SWISS-PROT:P15636 Protease I precursor Lysyl endopeptidase Achromobacter lyticus.	MULTI-MSMS	456.56	3	4565616	1366663	52935.4	0.0054307	0.060666	0.066097	4565616035	109.42	21413	0.23483	109.42	109.29	109.52	0.028983	1	29460	57136	57136	1	925690		+
VFTSWTGGGAAASR	14	Unmodified	_VFTSWTGGGAAASR_			0	0	CON__P15636	CON__P15636	CON__P15636			>P15636 SWISS-PROT:P15636 Protease I precursor Lysyl endopeptidase Achromobacter lyticus.	MULTI-MSMS	684.34	2	68433876	1366663	43105.8	0.11548	0.061299	0.17678	6843386961	111.54	21731	23909	111.54	110.38	112.77	1.85E-09	6	29899	151.3	151.3	1	6280000		+
VFTSWTGGGAAASR	14	Unmodified	_VFTSWTGGGAAASR_			0	0	CON__P15636	CON__P15636	CON__P15636			>P15636 SWISS-PROT:P15636 Protease I precursor Lysyl endopeptidase Achromobacter lyticus.	MULTI-MSMS	456.56	3	4565616	1366663	53197.4	0.04656	0.10336	0.14993	4565615981	111.07	21661	0.28715	111.07	110.93	111.22	0.031786	1	29947	55841	43314	1	907770		+
VFTSWTGGGAAASR	14	Unmodified	_VFTSWTGGGAAASR_			0	0	CON__P15636	CON__P15636	CON__P15636			>P15636 SWISS-PROT:P15636 Protease I precursor Lysyl endopeptidase Achromobacter lyticus.	MULTI-MSMS	456.56	3	4565616	1366663	53197.39	0.059395	-0.012675	0.046719	4565615659	111.59	21738	0.15888	111.59	111.52	111.68	0.031786	1	30040	55841	51827	1	904490		+
VFTSWTGGGAAASR	14	Unmodified	_VFTSWTGGGAAASR_			0	0	CON__P15636	CON__P15636	CON__P15636			>P15636 SWISS-PROT:P15636 Protease I precursor Lysyl endopeptidase Achromobacter lyticus.	MULTI-MSMS	456.9	3	4565616	1366663	53197.38	0.068507	-0.17068	-0.10217	4565614579	111.95	21793	0.24848	111.95	111.83	112.08	0.010218	1	30129	65805	65805	1	828540		+
VFTSWTGGGAAASR	14	Unmodified	_VFTSWTGGGAAASR_			0	0	CON__P15636	CON__P15636	CON__P15636			>P15636 SWISS-PROT:P15636 Protease I precursor Lysyl endopeptidase Achromobacter lyticus.	MULTI-MSMS	684.34	2	68433876	1366663	43105.8	0.16332	-0.028873	0.13445	6843386442	113.46	22019	1627	113.46	112.64	114.27	3.06E-08	5	30697	146.47	146.47	1	5573200		+
VFTSWTGGGAAASR	14	Unmodified	_VFTSWTGGGAAASR_			0	0	CON__P15636	CON__P15636	CON__P15636			>P15636 SWISS-PROT:P15636 Protease I precursor Lysyl endopeptidase Achromobacter lyticus.	MULTI-MSMS	456.56	3	4565616	1366663	53429.66	0.089849	0.067301	0.15715	4565617406	112.81	21921	0.18499	112.81	112.7	112.88	0.013273	1	30385	64394	64394	1	709490		+
VFTSWTGGGAAASR	14	Unmodified	_VFTSWTGGGAAASR_			0	0	CON__P15636	CON__P15636	CON__P15636			>P15636 SWISS-PROT:P15636 Protease I precursor Lysyl endopeptidase Achromobacter lyticus.	MULTI-MSMS	456.56	3	4565616	1366663	53580.27	0.1224	0.15284	0.27523	4565615677	114.11	22117	0.13323	114.11	114.04	114.17	0.026958	1	30705	58071	47461	1	837880		+
VFTSWTGGGAAASR	14	Unmodified	_VFTSWTGGGAAASR_			0	0	CON__P15636	CON__P15636	CON__P15636			>P15636 SWISS-PROT:P15636 Protease I precursor Lysyl endopeptidase Achromobacter lyticus.	MULTI-MSMS	684.34	2	68433876	1366663	43105.8	0.17061	0.20815	0.37876	6843390203	114.61	22.19	1095	114.61	114.1	115.2	1.42E-07	2	30892	127.71	127.71	1	6064400		+
VFTSWTGGGAAASR	14	Unmodified	_VFTSWTGGGAAASR_			0	0	CON__P15636	CON__P15636	CON__P15636			>P15636 SWISS-PROT:P15636 Protease I precursor Lysyl endopeptidase Achromobacter lyticus.	MULTI-MSMS	684.34	2	68433876	1366663	43185.39	0.15332	0.11641	0.26973	6843387975	115.23	22283	0.5368	115.23	114.89	115.43	7.66E-08	1	30989	138.77	138.77	1	5556000		+
VFTSWTGGGAAASR	14	Unmodified	_VFTSWTGGGAAASR_			0	0	CON__P15636	CON__P15636	CON__P15636			>P15636 SWISS-PROT:P15636 Protease I precursor Lysyl endopeptidase Achromobacter lyticus.	MULTI-MSMS	684.34	2	68433876	1366663	43105.8	0.13699	0.099809	0.23679	6843387675	115.81	22372	13273	115.81	115.37	116.69	2.77E-08	3	31174	146.96	146.96	1	5300400		+
VFTSWTGGGAAASR	14	Unmodified	_VFTSWTGGGAAASR_			0	0	CON__P15636	CON__P15636	CON__P15636			>P15636 SWISS-PROT:P15636 Protease I precursor Lysyl endopeptidase Achromobacter lyticus.	MULTI-MSMS	684.34	2	68433876	1366663	43265.28	-0.037971	0.061397	0.023427	6843387755	120.18	23028	0.56393	120.18	119.9	120.47	0.00012704	1	32389	96135	96135	1	5082500		+
VFTSWTGGGAAASR	14	Unmodified	_VFTSWTGGGAAASR_			0	0	CON__P15636	CON__P15636	CON__P15636			>P15636 SWISS-PROT:P15636 Protease I precursor Lysyl endopeptidase Achromobacter lyticus.	MULTI-MSMS	684.34	2	68433876	1366663	43265.29	0.001318	0.25128	0.25259	6843387591	121.66	23249	20192	121.66	120.74	122.76	2.06E-06	6	32659	123.38	123.38	1	4286700		+
VFTSWTGGGAAASR	14	Unmodified	_VFTSWTGGGAAASR_			0	0	CON__P15636	CON__P15636	CON__P15636			>P15636 SWISS-PROT:P15636 Protease I precursor Lysyl endopeptidase Achromobacter lyticus.	MULTI-MSMS	684.34	2	68433876	1366663	43265.28	0.091765	-0.018742	0.073022	6843385574	123.5	23526	13752	123.5	122.76	124.13	1.53E-07	4	33255	125.97	125.97	1	4360600		+
VFTSWTGGGAAASR	14	Unmodified	_VFTSWTGGGAAASR_			0	0	CON__P15636	CON__P15636	CON__P15636			>P15636 SWISS-PROT:P15636 Protease I precursor Lysyl endopeptidase Achromobacter lyticus.	MULTI-MSMS	684.34	2	68433876	1366663	43265.28	0.1216	-0.015577	0.10602	6843386417	124.26	23638	0.24998	124.26	124.12	124.37	1.27E-07	1	33441	130.24	108.18	1	3833200		+
VFTSWTGGGAAASR	14	Unmodified	_VFTSWTGGGAAASR_			0	0	CON__P15636	CON__P15636	CON__P15636			>P15636 SWISS-PROT:P15636 Protease I precursor Lysyl endopeptidase Achromobacter lyticus.	MULTI-MSMS	684.34	2	68433876	1366663	43265.29	0.12788	0.20409	0.33197	6843388068	124.73	23709	0.80122	124.73	124.36	125.16	2.06E-06	2	33530	123.38	123.38	1	3916700		+
VFTSWTGGGAAASR	14	Unmodified	_VFTSWTGGGAAASR_			0	0	CON__P15636	CON__P15636	CON__P15636			>P15636 SWISS-PROT:P15636 Protease I precursor Lysyl endopeptidase Achromobacter lyticus.	MULTI-MSMS	684.34	2	68433876	1366663	43265.29	0.14084	0.18241	0.32325	6843387818	125.7	23856	0.86624	125.7	125.16	126.02	9.68E-08	2	33790	135.37	135.37	1	3990000		+
VFTSWTGGGAAASR	14	Unmodified	_VFTSWTGGGAAASR_			0	0	CON__P15636	CON__P15636	CON__P15636			>P15636 SWISS-PROT:P15636 Protease I precursor Lysyl endopeptidase Achromobacter lyticus.	MULTI-MSMS	684.34	2	68433876	1366663	43265.3	0.14675	0.35975	0.5065	684338891	126.15	23922	0.30941	126.15	126.02	126.33	0.00011416	1	33966	98943	98943	1	3500100		+
VFTSWTGGGAAASR	14	Unmodified	_VFTSWTGGGAAASR_			0	0	CON__P15636	CON__P15636	CON__P15636			>P15636 SWISS-PROT:P15636 Protease I precursor Lysyl endopeptidase Achromobacter lyticus.	MULTI-MSMS	684.34	2	68433876	1366663	43185.39	0.15151	0.10711	0.25862	6843387315	126.77	24015	10036	126.77	126.28	127.28	6.86E-08	2	34141	140.1	140.1	1	3468300		+
VFTSWTGGGAAASR	14	Unmodified	_VFTSWTGGGAAASR_			0	0	CON__P15636	CON__P15636	CON__P15636			>P15636 SWISS-PROT:P15636 Protease I precursor Lysyl endopeptidase Achromobacter lyticus.	MULTI-MSMS	684.34	2	68433876	1366663	43185.4	0.14367	0.13122	0.27489	6843387735	127.44	24116	0.3266	127.44	127.28	127.6	9.89E-05	1	34230	102.28	102.28	1	2740300		+
VFTSWTGGGAAASR	14	Unmodified	_VFTSWTGGGAAASR_			0	0	CON__P15636	CON__P15636	CON__P15636			>P15636 SWISS-PROT:P15636 Protease I precursor Lysyl endopeptidase Achromobacter lyticus.	MULTI-MSMS	684.84	2	68433876	1366663	43265.29	0.11846	0.12201	0.24047	6843387527	129.19	24379	10002	129.19	128.63	129.63	1.35E-07	2	34665	128.96	128.96	1	3689000		+
VFTSWTGGGAAASR	14	Unmodified	_VFTSWTGGGAAASR_			0	0	CON__P15636	CON__P15636	CON__P15636			>P15636 SWISS-PROT:P15636 Protease I precursor Lysyl endopeptidase Achromobacter lyticus.	MULTI-MSMS	684.34	2	68433876	1366663	43265.29	0.13785	0.10365	0.24151	6843387964	129.92	24487	0.65948	129.92	129.51	130.17	0.0001117	2	34922	99481	99481	1	3365400		+
VFTSWTGGGAAASR	14	Unmodified	_VFTSWTGGGAAASR_			0	0	CON__P15636	CON__P15636	CON__P15636			>P15636 SWISS-PROT:P15636 Protease I precursor Lysyl endopeptidase Achromobacter lyticus.	MULTI-MSMS	684.34	2	68433876	1366663	43185.39	0.22849	-0.055021	0.17347	6843384708	132.45	24868	0.98651	132.45	132.03	133.01	6.94E-05	2	35521	108.71	108.71	1	3050000		+
VFTSWTGGGAAASR	14	Unmodified	_VFTSWTGGGAAASR_			0	0	CON__P15636	CON__P15636	CON__P15636			>P15636 SWISS-PROT:P15636 Protease I precursor Lysyl endopeptidase Achromobacter lyticus.	MULTI-MSMS	684.84	2	68433876	1366663	43265.29	0.29306	0.12128	0.41434	6843385743	133.9	25085	0.39833	133.9	133.73	134.13	9.02E-05	1	35938	104.17	104.17	1	2767600		+
VFTSWTGGGAAASR	14	Unmodified	_VFTSWTGGGAAASR_			0	0	CON__P15636	CON__P15636	CON__P15636			>P15636 SWISS-PROT:P15636 Protease I precursor Lysyl endopeptidase Achromobacter lyticus.	MULTI-MSMS	684.34	2	68433876	1366663	43265.28	0.25641	0.053331	0.30974	6843386168	134.62	25193	0.78439	134.62	134.27	135.05	0.0001038	2	36021	101.2	101.2	1	2907400		+
VFTSWTGGGAAASR	14	Unmodified	_VFTSWTGGGAAASR_			0	0	CON__P15636	CON__P15636	CON__P15636			>P15636 SWISS-PROT:P15636 Protease I precursor Lysyl endopeptidase Achromobacter lyticus.	MULTI-MSMS	684.84	2	68433876	1366663	43265.29	0.040083	0.25223	0.29231	684338846	137.41	25612	0.51117	137.41	137.23	137.74	0.0043411	1	36795	72417	72417	1	2901300		+
VFTSWTGGGAAASR	14	Unmodified	_VFTSWTGGGAAASR_			0	0	CON__P15636	CON__P15636	CON__P15636			>P15636 SWISS-PROT:P15636 Protease I precursor Lysyl endopeptidase Achromobacter lyticus.	MULTI-MSMS	684.34	2	68433876	1366663	43185.41	-0.046915	0.3488	0.30189	6843388536	138.65	25797	0.90781	138.65	138.1	139.01	9.89E-05	3	36964	102.28	102.28	1	2629600		+
VFTSWTGGGAAASR	14	Unmodified	_VFTSWTGGGAAASR_			0	0	CON__P15636	CON__P15636	CON__P15636			>P15636 SWISS-PROT:P15636 Protease I precursor Lysyl endopeptidase Achromobacter lyticus.	MULTI-MSMS	684.34	2	68433876	1366663	43265.3	-0.081315	0.52473	0.44342	684338955	139.13	25.87	0.3074	139.13	138.97	139.28	0.004533	1	37212	71344	71344	1	2500900		+
VFTSWTGGGAAASR	14	Unmodified	_VFTSWTGGGAAASR_			0	0	CON__P15636	CON__P15636	CON__P15636			>P15636 SWISS-PROT:P15636 Protease I precursor Lysyl endopeptidase Achromobacter lyticus.	MULTI-MSMS	684.34	2	68433876	1366663	43265.3	-0.072833	0.47406	0.40122	6843389124	142.56	26383	0.67368	142.56	142.15	142.83	0.0011319	1	38020	90367	90367	1	2579100		+
VFTSWTGGGAAASR	14	Unmodified	_VFTSWTGGGAAASR_			0	0	CON__P15636	CON__P15636	CON__P15636			>P15636 SWISS-PROT:P15636 Protease I precursor Lysyl endopeptidase Achromobacter lyticus.	MULTI-MSMS	684.34	2	68433876	1366663	43185.4	0.00016884	0.26943	0.2696	6843388	143.36	26505	0.87737	143.36	142.82	143.7	0.0011988	2	38266	89992	89992	1	2259800		+
VFTSWTGGGAAASR	14	Unmodified	_VFTSWTGGGAAASR_			0	0	CON__P15636	CON__P15636	CON__P15636			>P15636 SWISS-PROT:P15636 Protease I precursor Lysyl endopeptidase Achromobacter lyticus.	MULTI-MSMS	684.34	2	68433876	1366663	43185.4	0.036308	0.16408	0.20039	6843387975	143.92	26587	0.46519	143.92	143.7	144.16	0.00082861	1	38345	92063	92063	1	1950600		+
VFTSWTGGGAAASR	14	Unmodified	_VFTSWTGGGAAASR_			0	0	CON__P15636	CON__P15636	CON__P15636			>P15636 SWISS-PROT:P15636 Protease I precursor Lysyl endopeptidase Achromobacter lyticus.	MULTI-MSMS	684.34	2	68433876	1366663	43185.41	-0.063332	0.38532	0.32199	6843388042	144.39	26659	0.52068	144.39	144.16	144.68	0.0021344	2	38507	84759	84759	1	1907300		+
VFTSWTGGGAAASR	14	Unmodified	_VFTSWTGGGAAASR_			0	0	CON__P15636	CON__P15636	CON__P15636			>P15636 SWISS-PROT:P15636 Protease I precursor Lysyl endopeptidase Achromobacter lyticus.	MULTI-MSMS	684.84	2	68433876	1366663	43185.42	-0.22532	0.60817	0.38285	6843389506	145.06	26759	0.48471	145.06	144.81	145.3	0.0026096	1	38587	82102	82102	1	1930900		+
VFTSWTGGGAAASR	14	Unmodified	_VFTSWTGGGAAASR_			0	0	CON__P15636	CON__P15636	CON__P15636			>P15636 SWISS-PROT:P15636 Protease I precursor Lysyl endopeptidase Achromobacter lyticus.	MULTI-MSMS	684.34	2	68433876	1366663	43185.41	-0.31623	0.52738	0.21115	684339061	145.44	26816	0.4668	145.44	145.2	145.66	0.0042329	2	38750	73022	73022	1	1947700		+
VFTSWTGGGAAASR	14	Unmodified	_VFTSWTGGGAAASR_			0	0	CON__P15636	CON__P15636	CON__P15636			>P15636 SWISS-PROT:P15636 Protease I precursor Lysyl endopeptidase Achromobacter lyticus.	MULTI-MSMS	684.34	2	68433876	1366663	43185.43	-0.43455	0.83413	0.39958	6843391347	145.93	26.89	0.40958	145.93	145.73	146.14	0.0043411	1	38830	72417	72417	1	1864900		+
VFTSWTGGGAAASR	14	Unmodified	_VFTSWTGGGAAASR_			0	0	CON__P15636	CON__P15636	CON__P15636			>P15636 SWISS-PROT:P15636 Protease I precursor Lysyl endopeptidase Achromobacter lyticus.	MULTI-MSMS	684.84	2	68433876	1366663	43185.43	-0.70717	0.87623	0.16906	6843391896	147.37	27106	0.25516	147.37	147.23	147.49	0.0028591	1	39155	80706	80706	1	1714100		+
VFTSWTGGGAAASR	14	Unmodified	_VFTSWTGGGAAASR_			0	0	CON__P15636	CON__P15636	CON__P15636			>P15636 SWISS-PROT:P15636 Protease I precursor Lysyl endopeptidase Achromobacter lyticus.	MULTI-MSMS	684.34	2	68433876	1366663	43460.01	-0.67158	0.77282	0.10124	6843390483	148.04	27206	0.50281	148.04	147.83	148.33	0.0045981	1	39320	70.98	70.98	1	2111000		+
VFTSWTGGGAAASR	14	Unmodified	_VFTSWTGGGAAASR_			0	0	CON__P15636	CON__P15636	CON__P15636			>P15636 SWISS-PROT:P15636 Protease I precursor Lysyl endopeptidase Achromobacter lyticus.	MULTI-MSMS	684.34	2	68433876	1366663	43460.02	-0.64508	11076	0.46248	6843392298	148.54	27.28	0.47388	148.54	148.33	148.81	0.017636	1	39484	62378	58491	1	1811100		+
VFTSWTGGGAAASR	14	Unmodified	_VFTSWTGGGAAASR_			0	0	CON__P15636	CON__P15636	CON__P15636			>P15636 SWISS-PROT:P15636 Protease I precursor Lysyl endopeptidase Achromobacter lyticus.	MULTI-MSMS	684.34	2	68433876	1366663	43460.01	-0.58778	0.80868	0.22089	6843391657	149.62	27443	0.43872	149.62	149.41	149.84	0.0028591	1	39724	80706	73326	1	1642100		+
VFTSWTGGGAAASR	14	Unmodified	_VFTSWTGGGAAASR_			0	0	CON__P15636	CON__P15636	CON__P15636			>P15636 SWISS-PROT:P15636 Protease I precursor Lysyl endopeptidase Achromobacter lyticus.	MULTI-MSMS	684.34	2	68433876	1366663	43460.01	-0.56365	0.76376	0.20011	6843390083	150.07	27511	0.37529	150.07	149.84	150.22	0.0042329	1	39806	73022	73022	1	1638300		+
VFTSWTGGGAAASR	14	Unmodified	_VFTSWTGGGAAASR_			0	0	CON__P15636	CON__P15636	CON__P15636			>P15636 SWISS-PROT:P15636 Protease I precursor Lysyl endopeptidase Achromobacter lyticus.	MULTI-MSMS	684.34	2	68433876	1366663	43656.46	-0.5402	0.90469	0.36449	6843392013	150.52	27577	0.39981	150.52	150.35	150.75	9.78E-05	2	39893	102.5	81204	1	2166300		+
VFTSWTGGGAAASR	14	Unmodified	_VFTSWTGGGAAASR_			0	0	CON__P15636	CON__P15636	CON__P15636			>P15636 SWISS-PROT:P15636 Protease I precursor Lysyl endopeptidase Achromobacter lyticus.	MULTI-MSMS	684.34	2	68433876	1366663	43460	-0.50664	0.73292	0.22628	6843391489	151.14	27672	0.51385	151.14	150.89	151.41	0.00010309	1	40059	101.36	100.21	1	1895100		+
VFTSWTGGGAAASR	14	Unmodified	_VFTSWTGGGAAASR_			0	0	CON__P15636	CON__P15636	CON__P15636			>P15636 SWISS-PROT:P15636 Protease I precursor Lysyl endopeptidase Achromobacter lyticus.	MULTI-MSMS	684.34	2	68433876	1366663	43656.45	-0.48602	0.67903	0.19301	68433925	151.54	27.73	0.33539	151.54	151.41	151.74	0.0044708	1	40223	71692	71692	1	1951300		+
VFTSWTGGGAAASR	14	Unmodified	_VFTSWTGGGAAASR_			0	0	CON__P15636	CON__P15636	CON__P15636			>P15636 SWISS-PROT:P15636 Protease I precursor Lysyl endopeptidase Achromobacter lyticus.	MULTI-MSMS	684.34	2	68433876	1366663	43460.01	-0.44519	0.78381	0.33863	6843391728	152.3	27845	0.49042	152.3	152.08	152.57	0.0035954	1	40384	76588	76588	1	1661300		+
VFTSWTGGGAAASR	14	Unmodified	_VFTSWTGGGAAASR_			0	0	CON__P15636	CON__P15636	CON__P15636			>P15636 SWISS-PROT:P15636 Protease I precursor Lysyl endopeptidase Achromobacter lyticus.	MULTI-MSMS	684.34	2	68433876	1366663	43656.44	-0.42947	0.32234	-0.10712	6843390839	152.66	27899	0.16483	152.66	152.57	152.73	0.0043411	1	40465	72417	72417	1	1905500		+
VFTSWTGGGAAASR	14	Unmodified	_VFTSWTGGGAAASR_			0	0	CON__P15636	CON__P15636	CON__P15636			>P15636 SWISS-PROT:P15636 Protease I precursor Lysyl endopeptidase Achromobacter lyticus.	MULTI-MSMS	684.34	2	68433876	1366663	43460	-0.39582	0.56082	0.16499	6843389833	153.67	28051	0.88307	153.67	153.16	154.05	0.0036988	1	40710	76.01	76.01	1	1697300		+
VFTSWTGGGAAASR	14	Unmodified	_VFTSWTGGGAAASR_			0	0	CON__P15636	CON__P15636	CON__P15636			>P15636 SWISS-PROT:P15636 Protease I precursor Lysyl endopeptidase Achromobacter lyticus.	MULTI-MSMS	684.34	2	68433876	1366663	43656.45	-0.3644	0.54655	0.18215	6843391139	154.64	28195	0.26584	154.64	154.51	154.78	0.011761	1	40957	65092	65092	1	1752400		+
VFTSWTGGGAAASR	14	Unmodified	_VFTSWTGGGAAASR_			0	0	CON__P15636	CON__P15636	CON__P15636			>P15636 SWISS-PROT:P15636 Protease I precursor Lysyl endopeptidase Achromobacter lyticus.	MULTI-MSMS	684.34	2	68433876	1366663	43656.43	-0.35111	0.28109	-0.070022	684338892	155.04	28257	0.32028	155.04	154.86	155.18	0.036142	1	41036	53828	53828	1	1895100		+
VFTSWTGGGAAASR	14	Unmodified	_VFTSWTGGGAAASR_			0	0	CON__P15636	CON__P15636	CON__P15636			>P15636 SWISS-PROT:P15636 Protease I precursor Lysyl endopeptidase Achromobacter lyticus.	MULTI-MSMS	684.34	2	68433876	1366663	43459.99	-0.34174	0.43519	0.093458	6843388707	155.32	28299	0.34784	155.32	155.15	155.5	0.0037967	1	41117	75462	75462	1	1443800		+
VFTSWTGGGAAASR	14	Unmodified	_VFTSWTGGGAAASR_			0	0	CON__P15636	CON__P15636	CON__P15636			>P15636 SWISS-PROT:P15636 Protease I precursor Lysyl endopeptidase Achromobacter lyticus.	MULTI-MSMS	684.34	2	68433876	1366663	43656.45	-0.30057	0.53417	0.2336	6843391119	156.58	28487	0.2735	156.58	156.43	156.7	0.0037427	1	41359	75764	75764	1	1906500		+
VFTSWTGGGAAASR	14	Unmodified	_VFTSWTGGGAAASR_			0	0	CON__P15636	CON__P15636	CON__P15636			>P15636 SWISS-PROT:P15636 Protease I precursor Lysyl endopeptidase Achromobacter lyticus.	MULTI-MSMS	684.34	2	68433876	1366663	44016.85	-0.29421	0.34389	0.049679	6848403977	156.78	28516	0.068817	156.78	156.73	156.8	0.0043411	1	41442	72417	58738	1	1258200		+
VFTSWTGGGAAASR	14	Unmodified	_VFTSWTGGGAAASR_			0	0	CON__P15636	CON__P15636	CON__P15636			>P15636 SWISS-PROT:P15636 Protease I precursor Lysyl endopeptidase Achromobacter lyticus.	MULTI-MSMS	684.34	2	68433876	1366663	44096.52	-0.25656	0.35276	0.0962	6843388233	157.92	28688	0.40247	157.92	157.76	158.17	0.001118	2	41684	90444	73419	1	1411800		+
VFTSWTGGGAAASR	14	Unmodified	_VFTSWTGGGAAASR_			0	0	CON__P15636	CON__P15636	CON__P15636			>P15636 SWISS-PROT:P15636 Protease I precursor Lysyl endopeptidase Achromobacter lyticus.	MULTI-MSMS	684.34	2	68433876	1366663	44096.52	-0.23992	0.2599	0.019974	6843388761	158.43	28764	0.22284	158.43	158.3	158.52	0.0043411	1	41844	72417	72417	1	1493100		+
VFTSWTGGGAAASR	14	Unmodified	_VFTSWTGGGAAASR_			0	0	CON__P15636	CON__P15636	CON__P15636			>P15636 SWISS-PROT:P15636 Protease I precursor Lysyl endopeptidase Achromobacter lyticus.	MULTI-MSMS	684.34	2	68433876	1366663	43864.01	-0.2152	0.17109	-0.044118	684338746	159.19	28878	0.21042	159.19	159.09	159.3	0.0043411	1	42003	72417	72417	1	1711500		+
VFTSWTGGGAAASR	14	Unmodified	_VFTSWTGGGAAASR_			0	0	CON__P15636	CON__P15636	CON__P15636			>P15636 SWISS-PROT:P15636 Protease I precursor Lysyl endopeptidase Achromobacter lyticus.	MULTI-MSMS	684.34	2	68433876	1366663	44096.52	-0.19648	0.23986	0.043378	6843388125	159.75	28963	0.16882	159.75	159.67	159.84	0.019659	1	42161	61444	57194	1	1425800		+
VFTSWTGGGAAASR	14	Unmodified	_VFTSWTGGGAAASR_			0	0	CON__P15636	CON__P15636	CON__P15636			>P15636 SWISS-PROT:P15636 Protease I precursor Lysyl endopeptidase Achromobacter lyticus.	MULTI-MSMS	684.34	2	68433876	1366663	44096.52	-0.1893	0.21132	0.022016	6843389035	159.97	28996	0.34587	159.97	159.82	160.17	0.0091793	1	42241	66285	51605	1	1298400		+
VFTSWTGGGAAASR	14	Unmodified	_VFTSWTGGGAAASR_			0	0	CON__P15636	CON__P15636	CON__P15636			>P15636 SWISS-PROT:P15636 Protease I precursor Lysyl endopeptidase Achromobacter lyticus.	MULTI-MSMS	684.34	2	68433876	1366663	44096.52	-0.15672	0.25924	0.10251	684338814	160.97	29145	0.29028	160.97	160.8	161.09	0.0024655	1	42401	82908	70.03	1	1352600		+
VFTSWTGGGAAASR	14	Unmodified	_VFTSWTGGGAAASR_			0	0	CON__P15636	CON__P15636	CON__P15636			>P15636 SWISS-PROT:P15636 Protease I precursor Lysyl endopeptidase Achromobacter lyticus.	MULTI-MSMS	684.34	2	68433876	1366663	44096.52	-0.14482	0.34183	0.19701	684338842	161.33	29199	0.42288	161.33	161.08	161.5	0.0025295	1	42486	82.55	82.55	1	1443300		+
VFTSWTGGGAAASR	14	Unmodified	_VFTSWTGGGAAASR_			0	0	CON__P15636	CON__P15636	CON__P15636			>P15636 SWISS-PROT:P15636 Protease I precursor Lysyl endopeptidase Achromobacter lyticus.	MULTI-MSMS	684.34	2	68433876	1366663	44096.51	-0.13534	-0.029039	-0.16438	6843385829	161.62	29243	0.27917	161.62	161.48	161.75	0.0021689	1	42566	84566	71163	1	1279200		+
VFTSWTGGGAAASR	14	Unmodified	_VFTSWTGGGAAASR_			0	0	CON__P15636	CON__P15636	CON__P15636			>P15636 SWISS-PROT:P15636 Protease I precursor Lysyl endopeptidase Achromobacter lyticus.	MULTI-MSMS	684.34	2	68433876	1366663	44096.52	-0.12379	0.16546	0.041669	6843387804	161.97	29296	0.6188	161.97	161.72	162.33	0.0043411	1	42647	72417	72417	1	1481200		+
VFTSWTGGGAAASR	14	Unmodified	_VFTSWTGGGAAASR_			0	0	CON__P15636	CON__P15636	CON__P15636			>P15636 SWISS-PROT:P15636 Protease I precursor Lysyl endopeptidase Achromobacter lyticus.	MULTI-MSMS	684.34	2	68433876	1366663	44096.52	-0.10637	0.1564	0.050032	6843387776	162.5	29375	0.32596	162.5	162.33	162.66	0.017636	1	42820	62378	62378	1	1324700		+
VFTSWTGGGAAASR	14	Unmodified	_VFTSWTGGGAAASR_			0	0	CON__P15636	CON__P15636	CON__P15636			>P15636 SWISS-PROT:P15636 Protease I precursor Lysyl endopeptidase Achromobacter lyticus.	MULTI-MSMS	684.34	2	68433876	1366663	44096.51	-0.084746	-0.012807	-0.097553	6843388396	163.16	29474	0.29292	163.16	163	163.3	0.017636	1	42984	62378	52946	1	1465400		+
VFTSWTGGGAAASR	14	Unmodified	_VFTSWTGGGAAASR_			0	0	CON__P15636	CON__P15636	CON__P15636			>P15636 SWISS-PROT:P15636 Protease I precursor Lysyl endopeptidase Achromobacter lyticus.	MULTI-MSMS	684.34	2	68433876	1366663	44096.51	-0.069969	0.012965	-0.057004	6843386726	163.61	29542	0.23755	163.61	163.5	163.74	0.038318	1	43063	52823	43391	1	1209900		+
VFTSWTGGGAAASR	14	Unmodified	_VFTSWTGGGAAASR_			0	0	CON__P15636	CON__P15636	CON__P15636			>P15636 SWISS-PROT:P15636 Protease I precursor Lysyl endopeptidase Achromobacter lyticus.	MULTI-MSMS	684.84	2	68433876	1366663	44096.51	-0.062453	0.012044	-0.050409	6843385764	163.84	29576	0.3183	163.84	163.66	163.98	0.033204	1	43143	55186	55186	1	1340900		+
VFTSWTGGGAAASR	14	Unmodified	_VFTSWTGGGAAASR_			0	0	CON__P15636	CON__P15636	CON__P15636			>P15636 SWISS-PROT:P15636 Protease I precursor Lysyl endopeptidase Achromobacter lyticus.	MULTI-MSMS	684.34	2	68433876	1366663	44096.52	-0.051851	0.17959	0.12774	6843386988	164.16	29625	0.36639	164.16	163.98	164.34	0.0035648	1	43226	76759	62.08	1	1240800		+
VFTSWTGGGAAASR	14	Unmodified	_VFTSWTGGGAAASR_			0	0	CON__P15636	CON__P15636	CON__P15636			>P15636 SWISS-PROT:P15636 Protease I precursor Lysyl endopeptidase Achromobacter lyticus.	MULTI-MSMS	684.34	2	68433876	1366663	44383.24	-0.037985	-0.028877	-0.066862	6843387114	164.59	29688	0.22726	164.59	164.49	164.71	0.0304	1	43308	56482	56482	1	1544700		+
VFTSWTGGGAAASR	14	Unmodified	_VFTSWTGGGAAASR_			0	0	CON__P15636	CON__P15636	CON__P15636			>P15636 SWISS-PROT:P15636 Protease I precursor Lysyl endopeptidase Achromobacter lyticus.	MULTI-MSMS	684.34	2	68433876	1366663	44096.52	-0.023296	0.11878	0.095488	6843387884	165.03	29755	0.17175	165.03	164.95	165.12	0.0037597	1	43389	75669	75669	1	1230100		+
VFTSWTGGGAAASR	14	Unmodified	_VFTSWTGGGAAASR_			0	0	CON__P15636	CON__P15636	CON__P15636			>P15636 SWISS-PROT:P15636 Protease I precursor Lysyl endopeptidase Achromobacter lyticus.	MULTI-MSMS	684.34	2	68433876	1366663	44080.49	-0.011955	-0.0499	-0.061855	6843387761	165.38	29807	0.16895	165.38	165.28	165.45	0.014756	1	43471	63709	50305	1	1295200		+
VFTSWTGGGAAASR	14	Unmodified	_VFTSWTGGGAAASR_			0	0	CON__P15636	CON__P15636	CON__P15636			>P15636 SWISS-PROT:P15636 Protease I precursor Lysyl endopeptidase Achromobacter lyticus.	MULTI-MSMS	684.34	2	68433876	1366663	44080.5	0.017943	0.32651	0.34445	6843390227	166.29	29944	0.11316	166.29	166.24	166.36	0.016209	1	43724	63037	55313	1	1447800		+
VFTSWTGGGAAASR	14	Unmodified	_VFTSWTGGGAAASR_			0	0	CON__P15636	CON__P15636	CON__P15636			>P15636 SWISS-PROT:P15636 Protease I precursor Lysyl endopeptidase Achromobacter lyticus.	MULTI-MSMS	684.34	2	68433876	1366663	44383.25	0.03321	0.22844	0.26165	6843388032	166.76	30014	0.25598	166.76	166.64	166.89	0.002751	1	43807	81311	81311	1	1493600		+
VFTSWTGGGAAASR	14	Unmodified	_VFTSWTGGGAAASR_			0	0	CON__P15636	CON__P15636	CON__P15636			>P15636 SWISS-PROT:P15636 Protease I precursor Lysyl endopeptidase Achromobacter lyticus.	MULTI-MSMS	684.84	2	68433876	1366663	44080.49	0.04075	0.067609	0.10836	6843386572	166.99	30048	0.30582	166.99	166.83	167.13	0.025197	1	43887	58885	48128	1	1388300		+
VFTSWTGGGAAASR	14	Unmodified	_VFTSWTGGGAAASR_			0	0	CON__P15636	CON__P15636	CON__P15636			>P15636 SWISS-PROT:P15636 Protease I precursor Lysyl endopeptidase Achromobacter lyticus.	MULTI-MSMS	684.34	2	68433876	1366663	44383.24	0.055303	-0.14459	-0.089282	684338595	167.43	30115	0.22318	167.43	167.31	167.53	0.014756	1	43966	63709	63709	1	1469000		+
VFTSWTGGGAAASR	14	Unmodified	_VFTSWTGGGAAASR_			0	0	CON__P15636	CON__P15636	CON__P15636			>P15636 SWISS-PROT:P15636 Protease I precursor Lysyl endopeptidase Achromobacter lyticus.	MULTI-MSMS	684.84	2	68433876	1366663	44169.67	0.09593	-0.1527	-0.056768	6843384331	168.67	30301	0.22595	168.67	168.57	168.79	0.031786	1	44285	55841	55841	1	1425200		+
VFTSWTGGGAAASR	14	Unmodified	_VFTSWTGGGAAASR_			0	0	CON__P15636	CON__P15636	CON__P15636			>P15636 SWISS-PROT:P15636 Protease I precursor Lysyl endopeptidase Achromobacter lyticus.	MULTI-MSMS	684.34	2	68433876	1366663	44169.67	0.11648	-0.12659	-0.010108	6843385702	169.3	30395	0.22739	169.3	169.2	169.42	0.035782	1	44444	53995	44.34	1	1327100		+
VFTSWTGGGAAASR	14	Unmodified	_VFTSWTGGGAAASR_			0	0	CON__P15636	CON__P15636	CON__P15636			>P15636 SWISS-PROT:P15636 Protease I precursor Lysyl endopeptidase Achromobacter lyticus.	MULTI-MSMS	684.84	2	68433876	1366663	44169.68	0.13097	0.16677	0.29775	6843389182	169.74	30461	0.13455	169.74	169.66	169.79	0.024412	1	44523	59248	59248	1	1099700		+
VFTSWTGGGAAASR	14	Unmodified	_VFTSWTGGGAAASR_			0	0	CON__P15636	CON__P15636	CON__P15636			>P15636 SWISS-PROT:P15636 Protease I precursor Lysyl endopeptidase Achromobacter lyticus.	MULTI-MSMS	684.34	2	68433876	1366663	44169.65	0.14576	-0.50117	-0.35542	6843382936	170.19	30529	0.35727	170.19	169.97	170.33	0.016209	1	44603	63037	63037	1	1176900		+
VFTSWTGGGAAASR	14	Unmodified	_VFTSWTGGGAAASR_			0	0	CON__P15636	CON__P15636	CON__P15636			>P15636 SWISS-PROT:P15636 Protease I precursor Lysyl endopeptidase Achromobacter lyticus.	MULTI-MSMS	684.84	2	68433876	1366663	44169.66	0.15292	-0.22515	-0.072233	6843383436	170.41	30562	0.19971	170.41	170.33	170.53	0.017636	1	44683	62378	62378	1	1219200		+
VFTSWTGGGAAASR	14	Unmodified	_VFTSWTGGGAAASR_			0	0	CON__P15636	CON__P15636	CON__P15636			>P15636 SWISS-PROT:P15636 Protease I precursor Lysyl endopeptidase Achromobacter lyticus.	MULTI-MSMS	684.34	2	68433876	1366663	44383.23	0.16832	-0.38033	-0.21201	684338624	170.88	30632	0.29382	170.88	170.7	170.99	0.038318	1	44762	52823	43716	1	1822400		+
VFTSWTGGGAAASR	14	Unmodified	_VFTSWTGGGAAASR_			0	0	CON__P15636	CON__P15636	CON__P15636			>P15636 SWISS-PROT:P15636 Protease I precursor Lysyl endopeptidase Achromobacter lyticus.	MULTI-MSMS	684.34	2	68433876	1366663	44169.66	0.17388	-0.38964	-0.21577	6843384952	171.05	30657	0.16245	171.05	170.97	171.13	0.035782	1	44841	53995	46108	1	1122000		+
VFTSWTGGGAAASR	14	Unmodified	_VFTSWTGGGAAASR_			0	0	CON__P15636	CON__P15636	CON__P15636			>P15636 SWISS-PROT:P15636 Protease I precursor Lysyl endopeptidase Achromobacter lyticus.	MULTI-MSMS	684.34	2	68433876	1366663	44169.66	0.18594	-0.16434	0.021606	684338617	171.41	30712	0.16266	171.41	171.33	171.5	0.033145	1	44923	55213	45781	1	1074200		+
VFTSWTGGGAAASR	14	Unmodified	_VFTSWTGGGAAASR_			0	0	CON__P15636	CON__P15636	CON__P15636			>P15636 SWISS-PROT:P15636 Protease I precursor Lysyl endopeptidase Achromobacter lyticus.	MULTI-MSMS	684.34	2	68433876	1366663	44169.67	0.18876	-0.091954	0.096807	6843385592	171.72	30758	0.11017	171.72	171.66	171.77	0.0039368	1	45002	74678	74678	1	1193800		+
VFTSWTGGGAAASR	14	Unmodified	_VFTSWTGGGAAASR_			0	0	CON__P15636	CON__P15636	CON__P15636			>P15636 SWISS-PROT:P15636 Protease I precursor Lysyl endopeptidase Achromobacter lyticus.	MULTI-MSMS	684.34	2	68433876	1366663	44169.67	0.18672	-0.094149	0.092573	6843387428	172.4	30.86	0.17554	172.4	172.3	172.47	0.035782	1	45164	53995	53995	1	1311100		+
VFTSWTGGGAAASR	14	Unmodified	_VFTSWTGGGAAASR_			0	0	CON__P15636	CON__P15636	CON__P15636			>P15636 SWISS-PROT:P15636 Protease I precursor Lysyl endopeptidase Achromobacter lyticus.	MULTI-MSMS	684.34	2	68433876	1366663	44169.65	0.18577	-0.43068	-0.24492	6843382788	172.71	30907	0.33401	172.71	172.56	172.9	0.035782	1	45245	53995	47762	1	1206800		+
VFTSWTGGGAAASR	14	Unmodified	_VFTSWTGGGAAASR_			0	0	CON__P15636	CON__P15636	CON__P15636			>P15636 SWISS-PROT:P15636 Protease I precursor Lysyl endopeptidase Achromobacter lyticus.	MULTI-MSMS	684.34	2	68433876	1366663	44055.28	0.18382	-0.20679	-0.022977	6843383744	173.35	31003	0.17694	173.35	173.26	173.44	0.0043411	1	45375	72417	62985	1	1235600		+
VFTSWTGGGAAASR	14	Unmodified	_VFTSWTGGGAAASR_			0	0	CON__P15636	CON__P15636	CON__P15636			>P15636 SWISS-PROT:P15636 Protease I precursor Lysyl endopeptidase Achromobacter lyticus.	MULTI-MSMS	684.34	2	68433876	1366663	44055.28	0.18304	-0.33701	-0.15397	6843384364	173.61	31041	0.39615	173.61	173.41	173.8	0.010218	1	45456	65805	58435	1	1224600		+
VFTSWTGGGAAASR	14	Unmodified	_VFTSWTGGGAAASR_			0	0	CON__P15636	CON__P15636	CON__P15636			>P15636 SWISS-PROT:P15636 Protease I precursor Lysyl endopeptidase Achromobacter lyticus.	MULTI-MSMS	684.84	2	68433876	1366663	44055.28	0.1818	-0.34254	-0.16074	6843383959	174.03	31104	0.23978	174.03	173.9	174.14	0.033145	1	45535	55213	55213	1	1123300		+
VFTSWTGGGAAASR	14	Unmodified	_VFTSWTGGGAAASR_			0	0	CON__P15636	CON__P15636	CON__P15636			>P15636 SWISS-PROT:P15636 Protease I precursor Lysyl endopeptidase Achromobacter lyticus.	MULTI-MSMS	684.34	2	68433876	1366663	44055.27	0.17567	-0.44712	-0.27145	6843383077	176.05	31408	0.3558	176.05	175.86	176.22	0.035576	1	46020	54.09	54.09	1	1075500		+
VFTSWTGGGAAASR	14	Unmodified	_VFTSWTGGGAAASR_			0	0	CON__P15636	CON__P15636	CON__P15636			>P15636 SWISS-PROT:P15636 Protease I precursor Lysyl endopeptidase Achromobacter lyticus.	MULTI-MSMS	684.34	2	68433876	1366663	44256.15	0.17122	-0.048589	0.12263	6843386978	177.52	31628	0.20621	177.52	177.4	177.61	0.014756	1	46339	63709	63709	1	1129800		+
VFTSWTGGGAAASR	14	Unmodified	_VFTSWTGGGAAASR_			0	0	CON__P15636	CON__P15636	CON__P15636			>P15636 SWISS-PROT:P15636 Protease I precursor Lysyl endopeptidase Achromobacter lyticus.	MULTI-MSMS	684.34	2	68433876	1366663	44256.14	0.16928	-0.25361	-0.084335	6843383672	178.17	31725	0.25555	178.17	178.04	178.29	0.014355	1	46498	63894	56692	1	1238200		+
VFTSWTGGGAAASR	14	Unmodified	_VFTSWTGGGAAASR_			0	0	CON__P15636	CON__P15636	CON__P15636			>P15636 SWISS-PROT:P15636 Protease I precursor Lysyl endopeptidase Achromobacter lyticus.	MULTI-MSMS	684.34	2	68433876	1366663	44256.14	0.16866	-0.37589	-0.20723	6843383876	178.36	31755	0.17563	178.36	178.26	178.43	0.038318	1	46576	52823	42591	1	1068900		+
VFTSWTGGGAAASR	14	Unmodified	_VFTSWTGGGAAASR_			0	0	CON__P15636	CON__P15636	CON__P15636			>P15636 SWISS-PROT:P15636 Protease I precursor Lysyl endopeptidase Achromobacter lyticus.	MULTI-MSMS	684.84	2	68433876	1366663	44256.15	0.16637	-0.097186	0.069182	6843384015	179.13	31869	0.15271	179.13	179.04	179.19	0.035782	1	46735	53995	53995	1	1018100		+
VFTSWTGGGAAASR	14	Unmodified	_VFTSWTGGGAAASR_			0	0	CON__P15636	CON__P15636	CON__P15636			>P15636 SWISS-PROT:P15636 Protease I precursor Lysyl endopeptidase Achromobacter lyticus.	MULTI-MSMS	684.34	2	68433876	1366663	44164.12	0.1644	-0.37529	-0.21089	684338375	179.78	31967	0.12885	179.78	179.72	179.85	0.014756	1	46898	63709	63709	1	1240500		+
VFTSWTGGGAAASR	14	Unmodified	_VFTSWTGGGAAASR_			0	0	CON__P15636	CON__P15636	CON__P15636			>P15636 SWISS-PROT:P15636 Protease I precursor Lysyl endopeptidase Achromobacter lyticus.	MULTI-MSMS	684.34	2	68433876	1366663	44121.89	0.16114	0.14347	0.30461	684338665	180.86	32128	0.17604	180.86	180.78	180.95	0.035782	1	47144	53995	53995	1	1246800		+
VFTSWTGGGAAASR	14	Unmodified	_VFTSWTGGGAAASR_			0	0	CON__P15636	CON__P15636	CON__P15636			>P15636 SWISS-PROT:P15636 Protease I precursor Lysyl endopeptidase Achromobacter lyticus.	MULTI-MSMS	684.34	2	68433876	1366663	44121.88	0.16018	-0.094651	0.06553	6843385148	181.17	32176	0.2164	181.17	181.05	181.27	0.012665	1	47224	64675	64675	1	1097600		+
VFTSWTGGGAAASR	14	Unmodified	_VFTSWTGGGAAASR_			0	0	CON__P15636	CON__P15636	CON__P15636			>P15636 SWISS-PROT:P15636 Protease I precursor Lysyl endopeptidase Achromobacter lyticus.	MULTI-MSMS	684.34	2	68433876	1366663	44121.87	0.1574	-0.31266	-0.15526	6843385063	182.09	32314	0.33965	182.09	181.9	182.24	0.01094	1	47471	65472	65472	1	1204100		+
VFTSWTGGGAAASR	14	Unmodified	_VFTSWTGGGAAASR_			0	0	CON__P15636	CON__P15636	CON__P15636			>P15636 SWISS-PROT:P15636 Protease I precursor Lysyl endopeptidase Achromobacter lyticus.	MULTI-MSMS	684.34	2	68433876	1366663	45144.33	0.14976	0.1511	0.30086	6843385098	184.63	32694	0.11354	184.63	184.56	184.68	0.016982	1	48062	62.68	54.28	1	955990		+
VFTSWTGGGAAASR	14	Unmodified	_VFTSWTGGGAAASR_			0	0	CON__P15636	CON__P15636	CON__P15636			>P15636 SWISS-PROT:P15636 Protease I precursor Lysyl endopeptidase Achromobacter lyticus.	MULTI-MSMS	684.84	2	68433876	1366663	44608.7	0.13978	-0.14906	-0.0092852	6843385999	187.93	33189	0.21355	187.93	187.83	188.05	0.035782	1	48845	53995	53995	1	1231300		+
VFTSWTGGGAAASR	14	Unmodified	_VFTSWTGGGAAASR_			0	0	CON__P15636	CON__P15636	CON__P15636			>P15636 SWISS-PROT:P15636 Protease I precursor Lysyl endopeptidase Achromobacter lyticus.	MULTI-MSMS	684.34	2	68433876	1366663	46039.55	0.13715	-0.28254	-0.14539	6843385607	188.79	33319	0.21225	188.79	188.7	188.91	0.014756	1	49092	63709	63709	1	1205500		+
VFTSWTGGGAAASR	14	Unmodified	_VFTSWTGGGAAASR_			0	0	CON__P15636	CON__P15636	CON__P15636			>P15636 SWISS-PROT:P15636 Protease I precursor Lysyl endopeptidase Achromobacter lyticus.	MULTI-MSMS	684.34	2	68433876	1366663	45172.89	0.13362	-0.52806	-0.39444	6848399336	189.95	33492	0.12997	189.95	189.89	190.02	0.035782	1	49334	53995	52187	1	1016500		+
VFTSWTGGGAAASR	14	Unmodified	_VFTSWTGGGAAASR_			0	0	CON__P15636	CON__P15636	CON__P15636			>P15636 SWISS-PROT:P15636 Protease I precursor Lysyl endopeptidase Achromobacter lyticus.	MULTI-MSMS	684.34	2	68433876	1366663	45172.91	0.13251	-0.08888	0.043629	6848402093	190.32	33547	0.20016	190.32	190.23	190.43	0.0040742	1	49425	73.91	62044	1	1168600		+
VFTSWTGGGAAASR	14	Unmodified	_VFTSWTGGGAAASR_			0	0	CON__P15636	CON__P15636	CON__P15636			>P15636 SWISS-PROT:P15636 Protease I precursor Lysyl endopeptidase Achromobacter lyticus.	MULTI-MSMS	684.34	2	68433876	1366663	44529.43	0.13142	-0.46509	-0.33367	6843384408	190.68	33601	0.18231	190.68	190.6	190.79	0.031786	1	49506	55841	55841	1	1163600		+
VFTSWTGGGAAASR	14	Unmodified	_VFTSWTGGGAAASR_			0	0	CON__P15636	CON__P15636	CON__P15636			>P15636 SWISS-PROT:P15636 Protease I precursor Lysyl endopeptidase Achromobacter lyticus.	MULTI-MSMS	684.34	2	68433876	1366663	46062.86	0.12949	-0.12667	0.0028197	6843383261	191.33	33699	0.17497	191.33	191.25	191.43	0.038318	1	49669	52823	43391	1	1019800		+
VFTSWTGGGAAASR	14	Unmodified	_VFTSWTGGGAAASR_			0	0	CON__P15636	CON__P15636	CON__P15636			>P15636 SWISS-PROT:P15636 Protease I precursor Lysyl endopeptidase Achromobacter lyticus.	MULTI-MSMS	684.34	2	68433876	1366663	44942.2	0.12519	0.0036611	0.12885	6843385296	192.75	33912	0.11115	192.75	192.68	192.8	0.034477	1	50011	54598	47228	1	823940		+
VFTSWTGGGAAASR	14	Unmodified	_VFTSWTGGGAAASR_			0	0	CON__P15636	CON__P15636	CON__P15636			>P15636 SWISS-PROT:P15636 Protease I precursor Lysyl endopeptidase Achromobacter lyticus.	MULTI-MSMS	684.34	2	68433876	1366663	47174	0.11975	-0.13284	-0.013094	6843387198	194.55	34183	0.16687	194.55	194.48	194.65	0.031786	1	50440	55841	55841	1	937280		+
VFTSWTGGGAAASR	14	Unmodified	_VFTSWTGGGAAASR_			0	0	CON__P15636	CON__P15636	CON__P15636			>P15636 SWISS-PROT:P15636 Protease I precursor Lysyl endopeptidase Achromobacter lyticus.	MULTI-MSMS	684.34	2	68433876	1366663	44841.78	0.11777	-0.67622	-0.55846	6843381598	195.21	34281	0.29921	195.21	195.03	195.32	0.037062	1	50615	53403	53403	1	976140		+
VFTSWTGGGAAASR	14	Unmodified	_VFTSWTGGGAAASR_			0	0	CON__P15636	CON__P15636	CON__P15636			>P15636 SWISS-PROT:P15636 Protease I precursor Lysyl endopeptidase Achromobacter lyticus.	MULTI-MSMS	684.34	2	68433876	1366663	45096.5	0.11442	-0.18654	-0.072128	6843385321	196.3	34446	0.15308	196.3	196.21	196.37	0.0070355	1	50865	67275	50.25	1	1039500		+
VFTSWTGGGAAASR	14	Unmodified	_VFTSWTGGGAAASR_			0	0	CON__P15636	CON__P15636	CON__P15636			>P15636 SWISS-PROT:P15636 Protease I precursor Lysyl endopeptidase Achromobacter lyticus.	MULTI-MSMS	684.34	2	68433876	1366663	44690.11	0.11218	-0.55586	-0.44368	6843382489	197.06	34559	0.17035	197.06	196.96	197.13	0.025314	1	51029	58831	55703	1	1129600		+
VFTSWTGGGAAASR	14	Unmodified	_VFTSWTGGGAAASR_			0	0	CON__P15636	CON__P15636	CON__P15636			>P15636 SWISS-PROT:P15636 Protease I precursor Lysyl endopeptidase Achromobacter lyticus.	MULTI-MSMS	684.34	2	68433876	1366663	44441.28	0.10574	-0.061054	0.044683	684338439	199.18	34877	0.089294	199.18	199.14	199.23	0.031786	1	51528	55841	46408	1	1004700		+
VFTSWTGGGAAASR	14	Unmodified	_VFTSWTGGGAAASR_			0	0	CON__P15636	CON__P15636	CON__P15636			>P15636 SWISS-PROT:P15636 Protease I precursor Lysyl endopeptidase Achromobacter lyticus.	MULTI-MSMS	684.34	2	68433876	1366663	48625.54	0.10373	0.20617	0.30989	6843387887	199.86	34979	0.12337	199.86	199.8	199.93	0.031786	1	51691	55841	55841	1	876920		+
VFTSWTGGGAAASR	14	Unmodified	_VFTSWTGGGAAASR_			0	0	CON__P15636	CON__P15636	CON__P15636			>P15636 SWISS-PROT:P15636 Protease I precursor Lysyl endopeptidase Achromobacter lyticus.	MULTI-MSMS	684.34	2	68433876	1366663	46847.92	0.090478	-0.16827	-0.07779	6843384718	204.24	36.06	0.15094	204.24	204.15	204.3	0.031786	1	52739	55841	46408	1	985880		+
VFTSWTGGGAAASR	14	Unmodified	_VFTSWTGGGAAASR_			0	0	CON__P15636	CON__P15636	CON__P15636			>P15636 SWISS-PROT:P15636 Protease I precursor Lysyl endopeptidase Achromobacter lyticus.	MULTI-MSMS	684.84	2	68433876	1366663	46252.64	0.079365	-0.16323	-0.083861	684338505	207.9	36974	0.15009	207.9	207.8	207.95	0.0086434	1	53615	66533	66533	1	975600		+
VFTSWTGGGAAASR	14	Unmodified	_VFTSWTGGGAAASR_			0	0	CON__P15636	CON__P15636	CON__P15636			>P15636 SWISS-PROT:P15636 Protease I precursor Lysyl endopeptidase Achromobacter lyticus.	MULTI-MSMS	684.34	2	68433876	1366663	45418.16	0.07526	-0.35674	-0.28148	6843382551	209.26	37315	0.09314	209.26	209.21	209.3	0.013273	1	53945	64394	56262	1	1221900		+
VFTSWTGGGAAASR	14	Unmodified	_VFTSWTGGGAAASR_			0	0	CON__P15636	CON__P15636	CON__P15636			>P15636 SWISS-PROT:P15636 Protease I precursor Lysyl endopeptidase Achromobacter lyticus.	MULTI-MSMS	684.34	2	68433876	1366663	45441.37	0.073094	-0.14394	-0.070841	684338449	209.99	37497	0.25021	209.99	209.85	210.1	0.030145	1	54108	56599	47167	1	988870		+
VFTSWTGGGAAASR	14	Unmodified	_VFTSWTGGGAAASR_			0	0	CON__P15636	CON__P15636	CON__P15636			>P15636 SWISS-PROT:P15636 Protease I precursor Lysyl endopeptidase Achromobacter lyticus.	MULTI-MSMS	684.34	2	68433876	1366663	45388.62	0.071733	-0.3322	-0.26046	6843381604	210.44	37.61	0.17075	210.44	210.35	210.52	0.0039368	1	54204	74678	74678	1	1235600		+
VFTSWTGGGAAASR	14	Unmodified	_VFTSWTGGGAAASR_			0	0	CON__P15636	CON__P15636	CON__P15636			>P15636 SWISS-PROT:P15636 Protease I precursor Lysyl endopeptidase Achromobacter lyticus.	MULTI-MSMS	684.34	2	68433876	1366663	47657.54	0.070841	0.21284	0.28368	6843385297	210.73	37682	0.14807	210.73	210.64	210.79	0.035782	1	54288	53995	45891	1	1055600		+
VFTSWTGGGAAASR	14	Unmodified	_VFTSWTGGGAAASR_			0	0	CON__P15636	CON__P15636	CON__P15636			>P15636 SWISS-PROT:P15636 Protease I precursor Lysyl endopeptidase Achromobacter lyticus.	MULTI-MSMS	684.34	2	68433876	1366663	47466.73	0.069731	0.013969	0.0837	684338518	211.09	37772	0.11133	211.09	211.03	211.14	0.034477	1	54369	54598	45165	1	1308900		+
VFTSWTGGGAAASR	14	Unmodified	_VFTSWTGGGAAASR_			0	0	CON__P15636	CON__P15636	CON__P15636			>P15636 SWISS-PROT:P15636 Protease I precursor Lysyl endopeptidase Achromobacter lyticus.	MULTI-MSMS	684.34	2	68433876	1366663	46165.95	0.068641	-0.090572	-0.02193	6848404744	211.44	37.86	0.14339	211.44	211.38	211.52	0.033145	1	54453	55213	45781	1	1228700		+
VFTSWTGGGAAASR	14	Unmodified	_VFTSWTGGGAAASR_			0	0	CON__P15636	CON__P15636	CON__P15636			>P15636 SWISS-PROT:P15636 Protease I precursor Lysyl endopeptidase Achromobacter lyticus.	MULTI-MSMS	684.34	2	68433876	1366663	44717.21	0.067794	-0.33557	-0.26777	6843383401	211.74	37936	0.25528	211.74	211.61	211.86	0.038318	1	54540	52823	52823	1	1086700		+
VFTSWTGGGAAASR	14	Unmodified	_VFTSWTGGGAAASR_			0	0	CON__P15636	CON__P15636	CON__P15636			>P15636 SWISS-PROT:P15636 Protease I precursor Lysyl endopeptidase Achromobacter lyticus.	MULTI-MSMS	684.34	2	68433876	1366663	44748.89	0.065481	-0.022332	0.043148	6843384705	212.49	38122	0.10753	212.49	212.44	212.54	0.031786	1	54720	55841	55841	1	927460		+
VFTSWTGGGAAASR	14	Unmodified	_VFTSWTGGGAAASR_			0	0	CON__P15636	CON__P15636	CON__P15636			>P15636 SWISS-PROT:P15636 Protease I precursor Lysyl endopeptidase Achromobacter lyticus.	MULTI-MSMS	684.34	2	68433876	1366663	44748.9	0.064646	0.10211	0.16675	6843386332	212.78	38194	0.12305	212.78	212.71	212.84	0.0042329	1	54804	73022	62117	1	1128000		+
VFTSWTGGGAAASR	14	Unmodified	_VFTSWTGGGAAASR_			0	0	CON__P15636	CON__P15636	CON__P15636			>P15636 SWISS-PROT:P15636 Protease I precursor Lysyl endopeptidase Achromobacter lyticus.	MULTI-MSMS	684.34	2	68433876	1366663	44527.1	0.06217	-0.27512	-0.21295	6843384285	213.6	38399	0.18942	213.6	213.51	213.7	0.0037967	1	54969	75462	75462	1	1252100		+
VFTSWTGGGAAASR	14	Unmodified	_VFTSWTGGGAAASR_			0	0	CON__P15636	CON__P15636	CON__P15636			>P15636 SWISS-PROT:P15636 Protease I precursor Lysyl endopeptidase Achromobacter lyticus.	MULTI-MSMS	684.34	2	68433876	1366663	49864.96	0.061444	-0.54946	-0.48801	68433811	213.84	38461	0.094788	213.84	213.79	213.89	0.030145	1	55048	56599	48495	1	1052300		+
VFTSWTGGGAAASR	14	Unmodified	_VFTSWTGGGAAASR_			0	0	CON__P15636	CON__P15636	CON__P15636			>P15636 SWISS-PROT:P15636 Protease I precursor Lysyl endopeptidase Achromobacter lyticus.	MULTI-MSMS	684.34	2	68433876	1366663	44436.76	0.059298	-0.40152	-0.34222	6843383208	214.54	38636	0.237	214.54	214.44	214.68	0.014756	1	55212	63709	63709	1	1345800		+
VFTSWTGGGAAASR	14	Unmodified	_VFTSWTGGGAAASR_			0	0	CON__P15636	CON__P15636	CON__P15636			>P15636 SWISS-PROT:P15636 Protease I precursor Lysyl endopeptidase Achromobacter lyticus.	MULTI-MSMS	684.34	2	68433876	1366663	45842.04	0.053638	0.041252	0.094889	6843387081	216.41	39102	0.20291	216.41	216.32	216.52	0.031786	1	55648	55841	55841	1	1188500		+
VFTSWTGGGAAASR	14	Unmodified	_VFTSWTGGGAAASR_			0	0	CON__P15636	CON__P15636	CON__P15636			>P15636 SWISS-PROT:P15636 Protease I precursor Lysyl endopeptidase Achromobacter lyticus.	MULTI-MSMS	684.34	2	68433876	1366663	47474.7	0.049579	-0.041926	0.007653	6843385369	217.75	39437	0.14948	217.75	217.67	217.82	0.035782	1	56003	53995	43686	1	1082400		+
VFTSWTGGGAAASR	14	Unmodified	_VFTSWTGGGAAASR_			0	0	CON__P15636	CON__P15636	CON__P15636			>P15636 SWISS-PROT:P15636 Protease I precursor Lysyl endopeptidase Achromobacter lyticus.	MULTI-MSMS	684.34	2	68433876	1366663	47008.47	0.048172	-0.02143	0.026743	6843386668	218.22	39556	0.1008	218.22	218.16	218.26	0.033145	1	56085	55213	52085	1	895120		+
VFTSWTGGGAAASR	14	Unmodified	_VFTSWTGGGAAASR_			0	0	CON__P15636	CON__P15636	CON__P15636			>P15636 SWISS-PROT:P15636 Protease I precursor Lysyl endopeptidase Achromobacter lyticus.	MULTI-MSMS	684.34	2	68433876	1366663	44061.97	0.042169	0.41493	0.4571	6843387205	220.21	40052	0.13272	220.21	220.12	220.26	0.019035	1	56580	61732	51.36	1	1055900		+
VFTSWTGGGAAASR	14	Unmodified	_VFTSWTGGGAAASR_			0	0	CON__P15636	CON__P15636	CON__P15636			>P15636 SWISS-PROT:P15636 Protease I precursor Lysyl endopeptidase Achromobacter lyticus.	MULTI-MSMS	684.34	2	68433876	1366663	44572.75	0.037856	-0.1826	-0.14474	6843384869	221.63	40407	0.18564	221.63	221.52	221.7	0.035782	1	56935	53995	43686	1	1267500		+
VFTSWTGGGAAASR	14	Unmodified	_VFTSWTGGGAAASR_			0	0	CON__P15636	CON__P15636	CON__P15636			>P15636 SWISS-PROT:P15636 Protease I precursor Lysyl endopeptidase Achromobacter lyticus.	MULTI-MSMS	684.34	2	68433876	1366663	45302.56	0.036867	-0.034726	0.0021416	6843385963	221.96	40.49	0.19876	221.96	221.87	222.07	0.013273	1	57018	64394	64394	1	1104500		+
VFTSWTGGGAAASR	14	Unmodified	_VFTSWTGGGAAASR_			0	0	CON__P15636	CON__P15636	CON__P15636			>P15636 SWISS-PROT:P15636 Protease I precursor Lysyl endopeptidase Achromobacter lyticus.	MULTI-MSMS	684.84	2	68433876	1366663	45621.96	0.035628	-0.20388	-0.16825	6843384085	222.38	40595	0.14798	222.38	222.3	222.45	0.023634	1	57110	59607	59607	1	1255900		+
VFTSWTGGGAAASR	14	Unmodified	_VFTSWTGGGAAASR_			0	0	CON__P15636	CON__P15636	CON__P15636			>P15636 SWISS-PROT:P15636 Protease I precursor Lysyl endopeptidase Achromobacter lyticus.	MULTI-MSMS	684.34	2	68433876	1366663	44953.06	0.034778	-0.27479	-0.24001	6843386553	222.65	40664	0.23889	222.65	222.54	222.78	0.025314	1	57201	58831	58831	1	1246900		+
VFTSWTGGGAAASR	14	Unmodified	_VFTSWTGGGAAASR_			0	0	CON__P15636	CON__P15636	CON__P15636			>P15636 SWISS-PROT:P15636 Protease I precursor Lysyl endopeptidase Achromobacter lyticus.	MULTI-MSMS	684.34	2	68433876	1366663	50848.52	0.031269	-0.090064	-0.058795	6843383034	223.82	40956	0.16656	223.82	223.75	223.91	0.0039207	1	57466	74769	64159	1	1069300		+
VFTSWTGGGAAASR	14	Unmodified	_VFTSWTGGGAAASR_			0	0	CON__P15636	CON__P15636	CON__P15636			>P15636 SWISS-PROT:P15636 Protease I precursor Lysyl endopeptidase Achromobacter lyticus.	MULTI-MSMS	684.34	2	68433876	1366663	45200.28	0.026323	-0.24001	-0.21369	6843384442	225.46	41365	0.22116	225.46	225.35	225.57	0.034477	1	57858	54598	54598	1	1371800		+
VFTSWTGGGAAASR	14	Unmodified	_VFTSWTGGGAAASR_			0	0	CON__P15636	CON__P15636	CON__P15636			>P15636 SWISS-PROT:P15636 Protease I precursor Lysyl endopeptidase Achromobacter lyticus.	MULTI-MSMS	684.84	2	68433876	1366663	44794.77	0.02192	-0.48611	-0.46419	6848399135	226.89	41723	0.17227	226.89	226.8	226.97	0.030145	1	58238	56599	47167	1	1170400		+
VFTSWTGGGAAASR	14	Unmodified	_VFTSWTGGGAAASR_			0	0	CON__P15636	CON__P15636	CON__P15636			>P15636 SWISS-PROT:P15636 Protease I precursor Lysyl endopeptidase Achromobacter lyticus.	MULTI-MSMS	684.34	2	68433876	1366663	44703.49	0.020285	-0.3559	-0.33561	6843384963	227.46	41865	0.16495	227.46	227.38	227.54	0.032177	1	58387	55.66	46228	1	1217400		+
VFTSWTGGGAAASR	14	Unmodified	_VFTSWTGGGAAASR_			0	0	CON__P15636	CON__P15636	CON__P15636			>P15636 SWISS-PROT:P15636 Protease I precursor Lysyl endopeptidase Achromobacter lyticus.	MULTI-MSMS	684.34	2	68433876	1366663	44309.67	0.018964	0.10692	0.12588	684338709	227.87	41968	0.20744	227.87	227.78	227.98	0.038318	1	58468	52823	43391	1	1117000		+
VFTSWTGGGAAASR	14	Unmodified	_VFTSWTGGGAAASR_			0	0	CON__P15636	CON__P15636	CON__P15636			>P15636 SWISS-PROT:P15636 Protease I precursor Lysyl endopeptidase Achromobacter lyticus.	MULTI-MSMS	684.34	2	68433876	1366663	44309.67	0.018103	0.14801	0.16611	6843386477	228.16	42041	0.20761	228.16	228.08	228.29	0.01094	1	58549	65472	56039	1	1197500		+
VFTSWTGGGAAASR	14	Unmodified	_VFTSWTGGGAAASR_			0	0	CON__P15636	CON__P15636	CON__P15636			>P15636 SWISS-PROT:P15636 Protease I precursor Lysyl endopeptidase Achromobacter lyticus.	MULTI-MSMS	684.84	2	68433876	1366663	44416.45	0.0085434	-0.44041	-0.43187	6843384724	231.33	42832	0.056046	231.33	231.3	231.35	0.017636	1	59348	62378	50512	1	1134000		+
VFTSWTGGGAAASR	14	Unmodified	_VFTSWTGGGAAASR_			0	0	CON__P15636	CON__P15636	CON__P15636			>P15636 SWISS-PROT:P15636 Protease I precursor Lysyl endopeptidase Achromobacter lyticus.	MULTI-MSMS	684.34	2	68433876	1366663	46306.81	0.007495	0.54796	0.55546	6843389872	231.68	42921	0.18108	231.68	231.57	231.75	0.0039368	1	59437	74678	69784	1	1486800		+
VFTSWTGGGAAASR	14	Unmodified	_VFTSWTGGGAAASR_			0	0	CON__P15636	CON__P15636	CON__P15636			>P15636 SWISS-PROT:P15636 Protease I precursor Lysyl endopeptidase Achromobacter lyticus.	MULTI-MSMS	684.34	2	68433876	1366663	44444.63	0.0022791	-0.06901	-0.066731	6843385358	233.4	43351	0.21265	233.4	233.3	233.51	0.014355	1	59898	63894	54461	1	1240300		+
VFTSWTGGGAAASR	14	Unmodified	_VFTSWTGGGAAASR_			0	0	CON__P15636	CON__P15636	CON__P15636			>P15636 SWISS-PROT:P15636 Protease I precursor Lysyl endopeptidase Achromobacter lyticus.	MULTI-MSMS	684.34	2	68433876	1366663	44949.59	0.0010135	-0.0089878	-0.0079743	6843385915	233.83	43457	0.16049	233.83	233.75	233.91	0.0043844	1	59981	72175	62742	1	1435000		+
VFTSWTGGGAAASR	14	Unmodified	_VFTSWTGGGAAASR_			0	0	CON__P15636	CON__P15636	CON__P15636			>P15636 SWISS-PROT:P15636 Protease I precursor Lysyl endopeptidase Achromobacter lyticus.	MULTI-MSMS	684.34	2	68433876	1366663	44074.29	-0.00078087	-0.18313	-0.18391	6843384246	234.41	43604	0.18365	234.41	234.32	234.5	0.00082861	1	60145	92063	71206	1	1396900		+
VFTSWTGGGAAASR	14	Unmodified	_VFTSWTGGGAAASR_			0	0	CON__P15636	CON__P15636	CON__P15636			>P15636 SWISS-PROT:P15636 Protease I precursor Lysyl endopeptidase Achromobacter lyticus.	MULTI-MSMS	684.84	2	68433876	1366663	43600.31	-0.0018093	-0.1237	-0.12551	6843388837	234.74	43686	0.18588	234.74	234.69	234.88	0.0043411	1	60237	72417	72417	1	1837300		+
VFTSWTGGGAAASR	14	Unmodified	_VFTSWTGGGAAASR_			0	0	CON__P15636	CON__P15636	CON__P15636			>P15636 SWISS-PROT:P15636 Protease I precursor Lysyl endopeptidase Achromobacter lyticus.	MULTI-MSMS	684.34	2	68433876	1366663	46793.61	-0.0027707	-0.013962	-0.016733	6848402071	235.06	43764	0.19223	235.06	234.94	235.14	0.011761	1	60333	65092	65092	1	1161700		+
VFTSWTGGGAAASR	14	Unmodified	_VFTSWTGGGAAASR_			0	0	CON__P15636	CON__P15636	CON__P15636			>P15636 SWISS-PROT:P15636 Protease I precursor Lysyl endopeptidase Achromobacter lyticus.	MULTI-MSMS	684.34	2	68433876	1366663	44639.98	-0.0052461	-0.061244	-0.06649	6843388268	235.89	43972	0.28984	235.89	235.74	236.03	0.0044708	1	60515	71692	59826	1	1495200		+
VFTSWTGGGAAASR	14	Unmodified	_VFTSWTGGGAAASR_			0	0	CON__P15636	CON__P15636	CON__P15636			>P15636 SWISS-PROT:P15636 Protease I precursor Lysyl endopeptidase Achromobacter lyticus.	MULTI-MSMS	684.34	2	68433876	1366663	44391.1	-0.0075565	-0.4903	-0.49785	6843383445	236.66	44164	0.15048	236.66	236.59	236.74	0.026958	1	60739	58071	45495	1	1487900		+
VFTSWTGGGAAASR	14	Unmodified	_VFTSWTGGGAAASR_			0	0	CON__P15636	CON__P15636	CON__P15636			>P15636 SWISS-PROT:P15636 Protease I precursor Lysyl endopeptidase Achromobacter lyticus.	MULTI-MSMS	684.34	2	68433876	1366663	45047.04	-0.0087897	0.0061424	-0.0026473	684338463	237.07	44269	0.16776	237.07	236.97	237.13	0.017636	1	60825	62378	54274	1	1096600		+
VFTSWTGGGAAASR	14	Unmodified	_VFTSWTGGGAAASR_			0	0	CON__P15636	CON__P15636	CON__P15636			>P15636 SWISS-PROT:P15636 Protease I precursor Lysyl endopeptidase Achromobacter lyticus.	MULTI-MSMS	684.34	2	68433876	1366663	44461.84	-0.012845	0.51236	0.49951	6843391049	238.4	44.6	0.074783	238.4	238.36	238.44	0.0041627	1	61190	73415	73415	1	1540600		+
VFTSWTGGGAAASR	14	Unmodified	_VFTSWTGGGAAASR_			0	0	CON__P15636	CON__P15636	CON__P15636			>P15636 SWISS-PROT:P15636 Protease I precursor Lysyl endopeptidase Achromobacter lyticus.	MULTI-MSMS	684.34	2	68433876	1366663	44117.73	-0.01727	0.12918	0.11191	6843384843	239.87	44968	0.1181	239.87	239.81	239.92	0.0024655	1	61546	82908	82908	1	1283400		+
VFTSWTGGGAAASR	14	Unmodified	_VFTSWTGGGAAASR_			0	0	CON__P15636	CON__P15636	CON__P15636			>P15636 SWISS-PROT:P15636 Protease I precursor Lysyl endopeptidase Achromobacter lyticus.	MULTI-MSMS	684.34	2	68433876	1366663	43981.74	-0.018016	0.16908	0.15106	6848405078	240.1	47164	0.17361	240.1	240.01	240.18	0.0042329	1	61630	73022	55997	1	1704700		+
VFTSWTGGGAAASR	14	Unmodified	_VFTSWTGGGAAASR_			0	0	CON__P15636	CON__P15636	CON__P15636			>P15636 SWISS-PROT:P15636 Protease I precursor Lysyl endopeptidase Achromobacter lyticus.	MULTI-MSMS	684.34	2	68433876	1366663	44216.78	-0.020023	-0.34451	-0.36454	6843384943	240.78	62574	0.21797	240.78	240.65	240.87	0.032177	1	61815	55.66	43044	1	1368900		+
VFTSWTGGGAAASR	14	Unmodified	_VFTSWTGGGAAASR_			0	0	CON__P15636	CON__P15636	CON__P15636			>P15636 SWISS-PROT:P15636 Protease I precursor Lysyl endopeptidase Achromobacter lyticus.	MULTI-MSMS	684.84	2	68433876	1366663	44177.31	-0.022502	0.0095607	-0.012942	6843386728	241.6	81039	0.42134	241.6	241.37	241.79	0.035782	1	61996	53995	53995	1	1540800		+
VFTSWTGGGAAASR	14	Unmodified	_VFTSWTGGGAAASR_			0	0	CON__P15636	CON__P15636	CON__P15636			>P15636 SWISS-PROT:P15636 Protease I precursor Lysyl endopeptidase Achromobacter lyticus.	MULTI-MSMS	684.34	2	68433876	1366663	43853.96	-0.025436	-0.11594	-0.14138	6843385808	242.57	90	0.15057	242.57	242.5	242.65	0.00046621	1	62257	94.09	72694	1	1794200		+
VFTSWTGGGAAASR	14	Unmodified	_VFTSWTGGGAAASR_			0	0	CON__P15636	CON__P15636	CON__P15636			>P15636 SWISS-PROT:P15636 Protease I precursor Lysyl endopeptidase Achromobacter lyticus.	MULTI-MSMS	684.34	2	68433876	1366663	43373.6	-0.026164	-0.32778	-0.35394	6843385718	242.8	90	0.19507	242.8	242.71	242.9	0.0040742	1	62344	73.91	71512	1	1392800		+
VFTSWTGGGAAASR	14	Unmodified	_VFTSWTGGGAAASR_			0	0	CON__P15636	CON__P15636	CON__P15636			>P15636 SWISS-PROT:P15636 Protease I precursor Lysyl endopeptidase Achromobacter lyticus.	MULTI-MSMS	684.84	2	68433876	1366663	43865.03	-0.027711	0.24378	0.21607	6843389272	243.32	90	0.16162	243.32	243.23	243.39	0.0040742	1	62437	73.91	65806	1	1480200		+
VFTSWTGGGAAASR	14	Unmodified	_VFTSWTGGGAAASR_			0	0	CON__P15636	CON__P15636	CON__P15636			>P15636 SWISS-PROT:P15636 Protease I precursor Lysyl endopeptidase Achromobacter lyticus.	MULTI-MSMS	684.34	2	68433876	1366663	44300.75	-0.031889	-0.22906	-0.26095	6843383782	244.69	90	0.37555	244.69	244.51	244.89	0.00051397	1	62803	93823	86442	1	1663100		+
VFTSWTGGGAAASR	14	Unmodified	_VFTSWTGGGAAASR_			0	0	CON__P15636	CON__P15636	CON__P15636			>P15636 SWISS-PROT:P15636 Protease I precursor Lysyl endopeptidase Achromobacter lyticus.	MULTI-MSMS	684.34	2	68433876	1366663	44300.75	-0.032437	-0.04511	-0.077547	6843386749	244.91	90	0.23807	244.91	244.76	245	0.001118	1	62890	90444	90444	1	1757200		+
VFTSWTGGGAAASR	14	Unmodified	_VFTSWTGGGAAASR_			0	0	CON__P15636	CON__P15636	CON__P15636			>P15636 SWISS-PROT:P15636 Protease I precursor Lysyl endopeptidase Achromobacter lyticus.	MSMS	456.56	3	4565616	1366663	n. def.	n. def.	n. def.	n. def.	n. def.	90	2015-05-18	1	90	89.5	90.5	1.05E-07	1	24274	95264	70.84	1			+
VFTSWTGGGAAASR	14	Unmodified	_VFTSWTGGGAAASR_			0	0	CON__P15636	CON__P15636	CON__P15636			>P15636 SWISS-PROT:P15636 Protease I precursor Lysyl endopeptidase Achromobacter lyticus.	MSMS	456.56	3	4565616	1366663	n. def.	n. def.	n. def.	n. def.	n. def.	91016	18652	1	91016	90516	91516	0.00020682	1	24542	78814	51141	1			+
VFTSWTGGGAAASR	14	Unmodified	_VFTSWTGGGAAASR_			0	0	CON__P15636	CON__P15636	CON__P15636			>P15636 SWISS-PROT:P15636 Protease I precursor Lysyl endopeptidase Achromobacter lyticus.	MSMS	456.56	3	4565616	1366663	n. def.	n. def.	n. def.	n. def.	n. def.	96269	19.44	1	96269	95769	96769	0.0095758	1	25958	55213	40011	1			+
VFTSWTGGGAAASR	14	Unmodified	_VFTSWTGGGAAASR_			0	0	CON__P15636	CON__P15636	CON__P15636			>P15636 SWISS-PROT:P15636 Protease I precursor Lysyl endopeptidase Achromobacter lyticus.	MSMS	456.56	3	4565616	1366663	n. def.	n. def.	n. def.	n. def.	n. def.	96952	19543	1	96952	96452	97452	0.00027967	1	26154	77776	51658	1			+
VFTSWTGGGAAASR	14	Unmodified	_VFTSWTGGGAAASR_			0	0	CON__P15636	CON__P15636	CON__P15636			>P15636 SWISS-PROT:P15636 Protease I precursor Lysyl endopeptidase Achromobacter lyticus.	MSMS	456.56	3	4565616	1366663	n. def.	n. def.	n. def.	n. def.	n. def.	97293	19594	1	97293	96793	97793	0.0095758	1	26246	55213	37111	1			+
VFTSWTGGGAAASR	14	Unmodified	_VFTSWTGGGAAASR_			0	0	CON__P15636	CON__P15636	CON__P15636			>P15636 SWISS-PROT:P15636 Protease I precursor Lysyl endopeptidase Achromobacter lyticus.	MSMS	456.56	3	4565616	1366663	n. def.	n. def.	n. def.	n. def.	n. def.	97628	19644	1	97628	97128	98128	0.0037709	1	26340	63709	47.89	1			+
VFTSWTGGGAAASR	14	Unmodified	_VFTSWTGGGAAASR_			0	0	CON__P15636	CON__P15636	CON__P15636			>P15636 SWISS-PROT:P15636 Protease I precursor Lysyl endopeptidase Achromobacter lyticus.	MSMS	456.56	3	4565616	1366663	n. def.	n. def.	n. def.	n. def.	n. def.	97972	19696	1	97972	97472	98472	0.024728	1	26431	41378	24746	1			+
VFTSWTGGGAAASR	14	Unmodified	_VFTSWTGGGAAASR_			0	0	CON__P15636	CON__P15636	CON__P15636			>P15636 SWISS-PROT:P15636 Protease I precursor Lysyl endopeptidase Achromobacter lyticus.	MSMS	456.56	3	4565616	1366663	n. def.	n. def.	n. def.	n. def.	n. def.	98307	19746	1	98307	97807	98807	0.0053421	1	26517	61409	39382	1			+
VFTSWTGGGAAASR	14	Unmodified	_VFTSWTGGGAAASR_			0	0	CON__P15636	CON__P15636	CON__P15636			>P15636 SWISS-PROT:P15636 Protease I precursor Lysyl endopeptidase Achromobacter lyticus.	MSMS	456.56	3	4565616	1366663	n. def.	n. def.	n. def.	n. def.	n. def.	99667	19.95	1	99667	99167	100.17	0.0091469	1	26882	55841	40639	1			+
VFTSWTGGGAAASR	14	Unmodified	_VFTSWTGGGAAASR_			0	0	CON__P15636	CON__P15636	CON__P15636			>P15636 SWISS-PROT:P15636 Protease I precursor Lysyl endopeptidase Achromobacter lyticus.	MSMS	456.56	3	4565616	1366663	n. def.	n. def.	n. def.	n. def.	n. def.	100	20	1	100	99503	100.5	0.0020584	1	26971	66215	46.9	1			+
VFTSWTGGGAAASR	14	Unmodified	_VFTSWTGGGAAASR_			0	0	CON__P15636	CON__P15636	CON__P15636			>P15636 SWISS-PROT:P15636 Protease I precursor Lysyl endopeptidase Achromobacter lyticus.	MSMS	456.56	3	4565616	1366663	n. def.	n. def.	n. def.	n. def.	n. def.	100.68	20102	1	100.68	100.18	101.18	0.0091469	1	27157	55841	40639	1			+
VFTSWTGGGAAASR	14	Unmodified	_VFTSWTGGGAAASR_			0	0	CON__P15636	CON__P15636	CON__P15636			>P15636 SWISS-PROT:P15636 Protease I precursor Lysyl endopeptidase Achromobacter lyticus.	MSMS	456.56	3	4565616	1366663	n. def.	n. def.	n. def.	n. def.	n. def.	101.03	20154	1	101.03	100.53	101.53	0.00076292	1	27249	70889	45.44	1			+
[truncated: 1,055 more rows]
