# Supplementary material for: Analysis of the protein related receptor GPR92 in G-cells
Source: Front Physiol. 2015 Sep 23;6:261. doi: 10.3389/fphys.2015.00261 (PMC4585063; doi:10.3389/fphys.2015.00261)
Supplement: Supplementary Table 2 — Overview of identified peptides from GPCRs in different replicates. [file Table2.XLSX]

## Sheet: Tabelle1
identified Peptides	rep1	rep2	rep3
Casr
FITFSMLIFFIVWISFIPAYASTYGK	x	x	x
LPENFNEAKFITFSMLIFFIVWISFIPAYASTYGK	x		x
WLQAMIFAIEEINSSPALLPNMTLGYR		x	x
Gprc6a
AVIGAGYSETSIAVSR	x		x
DVFITTNQETKHEFR		x
ECSPGQMKK		x	x
ETVVFQCDYSSYMPR	x	x	x
QILSKCSK	x
TVPSDFYQTK	x	x	x
GPr92
FANSSANTTSTNSSVLQCPDYR	x	x	x
VFWTLARPDATQSQR	x	x	x
VFWTLARPDATQSQRR			x
VHSPSHCTYK	x	x	x
